# Supplementary material for: 1-Acetyl-5-meth­oxy-4-(phenyl­sulfan­yl)imidazolidin-2-one
Source: Acta Crystallogr Sect E Struct Rep Online. 2014 Jan 15;70(Pt 2):o145–6. doi: 10.1107/S1600536814000117 (PMC3998308; doi:10.1107/S1600536814000117)
Supplement: Supplementary file 1 [file e-70-0o145-sup1.cif]

##############################################################################
#                                                                            #
# This CIF contains the data in a paper accepted for publication in          #
# Acta Crystallographica Section E. It conforms to the requirements of       #
# Notes for Authors for Acta Crystallographica Section E, and has been       #
# peer reviewed under the auspices of the IUCr Commission on Journals.       #
#                                                                            #
# Full details of the Crystallographic Information File format               #
# are given in the paper "The Crystallographic Information File (CIF):       #
# a New Standard Archive File for Crystallography" by S. R. Hall, F. H.      #
# Allen and I. D. Brown [Acta Cryst. (1991), A47, 655-685].                  #
#                                                                            #
# The current version of the core CIF dictionary is obtainable from          #
# ftp://ftp.iucr.org/pub/cif_core.dic.                                       #
#                                                                            #
# Software is freely available for graphical display of the structure(s)     #
# in this CIF. For information consult the CIF software page                 #
# http://www.iucr.org/resources/cif/software.                                #
#                                                                            #
# This file may be used for bona fide research purposes within the           #
# scientific community so long as proper attribution is given to the journal # 
# article from which it was obtained.                                        #
#                                                                            #
##############################################################################
data_I
_audit_creation_method     SHELXL-97
_database_code_depnum_ccdc_archive     'CCDC 979573'
_chemical_name_systematic
;
1-Acetyl-5-methoxy-4-(phenylsulfanyl)imidazolidin-2-one
;
_chemical_name_common     ?
_chemical_formula_moiety     'C12 H14 N2 O3 S'
_chemical_formula_sum     'C12 H14 N2 O3 S'
_chemical_formula_iupac     'C12 H14 N2 O3 S'
_chemical_formula_weight     266.31
_chemical_melting_point     ?
_symmetry_cell_setting     triclinic
_symmetry_space_group_name_H-M     'P -1'
_symmetry_space_group_name_Hall     '-P 1'
loop_
    _symmetry_equiv_pos_as_xyz
    'x, y, z'
    '-x, -y, -z'
_cell_length_a     9.0371(8)
_cell_length_b     12.0642(10)
_cell_length_c     12.8369(11)
_cell_angle_alpha     93.0660(10)
_cell_angle_beta     105.8690(10)
_cell_angle_gamma     111.5740(10)
_cell_volume     1233.20(18)
_cell_formula_units_Z     4
_cell_measurement_reflns_used     9891
_cell_measurement_theta_min     2.27
_cell_measurement_theta_max     29.07
_cell_measurement_temperature     100(2)
_exptl_crystal_description     rod
_exptl_crystal_colour     colourless
_exptl_crystal_size_max     0.25
_exptl_crystal_size_mid     0.14
_exptl_crystal_size_min     0.10
_exptl_crystal_density_diffrn     1.434
_exptl_crystal_density_meas     ?
_exptl_crystal_density_method     'not measured'
_exptl_crystal_F_000     560
_exptl_absorpt_coefficient_mu     0.264
_exptl_absorpt_correction_type     multi-scan
_exptl_absorpt_process_details     '(SADABS; Bruker, 2010)'
_exptl_absorpt_correction_T_min     0.8474
_exptl_absorpt_correction_T_max     0.9740
_diffrn_ambient_temperature     100(2)
_diffrn_radiation_type     MoK\a
_diffrn_radiation_wavelength     0.71073
_diffrn_radiation_source     'fine-focus sealed tube'
_diffrn_radiation_monochromator     graphite
_diffrn_measurement_device_type     'Bruker SMART APEX CCD'
_diffrn_measurement_method     '\f and \w scans'
_diffrn_detector_area_resol_mean     ?
_diffrn_reflns_number     22009
_diffrn_reflns_av_R_equivalents     0.0336
_diffrn_reflns_av_sigmaI/netI     0.0300
_diffrn_reflns_theta_min     1.84
_diffrn_reflns_theta_max     29.11
_diffrn_reflns_theta_full     28.00
_diffrn_measured_fraction_theta_max     0.939
_diffrn_measured_fraction_theta_full     0.990
_diffrn_reflns_limit_h_min     -12
_diffrn_reflns_limit_h_max     11
_diffrn_reflns_limit_k_min     -16
_diffrn_reflns_limit_k_max     16
_diffrn_reflns_limit_l_min     -17
_diffrn_reflns_limit_l_max     17
_refine_special_details
;
Refinement of <i>F</i>^2^ against ALL reflections. The weighted <i>R</i>-factor
<i>wR</i> and goodness of fit <i>S</i> are based on <i>F</i>^2^, conventional
<i>R</i>-factors <i>R</i> are based on <i>F</i>, with <i>F</i> set to zero for
negative <i>F</i>^2^. The threshold expression of <i>F</i>^2^ >
\s(<i>F</i>^2^) is used only for calculating <i>R</i>-factors(gt) <i>etc</i>.
and is not relevant to the choice of reflections for refinement.
<i>R</i>-factors based on <i>F</i>^2^ are statistically about twice as large
as those based on <i>F</i>, and <i>R</i>- factors based on ALL data will be
even larger. H-atoms attached to carbon were placed in calculated positions
(C---H = 0.95 - 0.98 \%A) while those attached to nitrogen were placed in
locations derived from a difference map. All were included as riding
contributions with isotropic displacement parameters 1.2 - 1.5 times those of
the attached atoms.
;
_reflns_number_total     6246
_reflns_number_gt     5490
_reflns_threshold_expression     I>2\s(I)
_refine_ls_structure_factor_coef     Fsqd
_refine_ls_matrix_type     full
_refine_ls_R_factor_all     0.0395
_refine_ls_R_factor_gt     0.0343
_refine_ls_wR_factor_gt     0.0898
_refine_ls_wR_factor_ref     0.0945
_refine_ls_goodness_of_fit_ref     1.034
_refine_ls_restrained_S_all     1.034
_refine_ls_number_reflns     6246
_refine_ls_number_parameters     329
_refine_ls_number_restraints     0
_refine_ls_hydrogen_treatment     constr
_refine_ls_weighting_scheme     calc
_refine_ls_weighting_details
         'calc w=1/[\s^2^(Fo^2^)+(0.0516P)^2^+0.3898P] where P=(Fo^2^+2Fc^2^)/3'
_atom_sites_solution_hydrogens     geom
_atom_sites_solution_primary     direct
_atom_sites_solution_secondary     difmap
_refine_ls_shift/su_max     0.001
_refine_ls_shift/su_mean     0.000
_refine_diff_density_max     0.484
_refine_diff_density_min     -0.348
_refine_ls_extinction_method     none
_refine_ls_extinction_coef     ?
loop_
    _atom_type_symbol
    _atom_type_description
    _atom_type_scat_dispersion_real
    _atom_type_scat_dispersion_imag
    _atom_type_scat_source
    C C 0.0033 0.0016 'International Tables Vol C Tables 4.2.6.8 and 6.1.1.4'
    H H 0.0000 0.0000 'International Tables Vol C Tables 4.2.6.8 and 6.1.1.4'
    N N 0.0061 0.0033 'International Tables Vol C Tables 4.2.6.8 and 6.1.1.4'
    O O 0.0106 0.0060 'International Tables Vol C Tables 4.2.6.8 and 6.1.1.4'
    S S 0.1246 0.1234 'International Tables Vol C Tables 4.2.6.8 and 6.1.1.4'
_computing_data_collection     'APEX2 (Bruker, 2010)'
_computing_cell_refinement     'SAINT (Bruker, 2010)'
_computing_data_reduction     'SAINT (Bruker, 2010)'
_computing_structure_solution     'SHELXS97 (Sheldrick, 2008)'
_computing_structure_refinement     'SHELXL97 (Sheldrick, 2008)'
_computing_molecular_graphics     'DIAMOND (Brandenburg & Putz, 2012)'
_computing_publication_material     'SHELXTL (Sheldrick, 2008)'
loop_
    _atom_site_type_symbol
    _atom_site_label
    _atom_site_fract_x
    _atom_site_fract_y
    _atom_site_fract_z
    _atom_site_U_iso_or_equiv
    _atom_site_adp_type
    _atom_site_calc_flag
    _atom_site_refinement_flags
    _atom_site_occupancy
    _atom_site_symmetry_multiplicity
    _atom_site_disorder_assembly
    _atom_site_disorder_group
    S S1 0.04876(4) 0.16574(3) 0.33282(2) 0.01531(8) Uani d . 1 1 . .
    O O1 0.00144(11) -0.07345(8) 0.32035(7) 0.01676(18) Uani d . 1 1 . .
    O O2 0.08977(13) -0.24894(9) 0.16722(8) 0.0265(2) Uani d . 1 1 . .
    O O3 -0.25546(11) -0.12264(8) -0.01801(7) 0.01828(18) Uani d . 1 1 . .
    N N1 -0.09455(13) 0.04366(9) 0.11887(8) 0.0155(2) Uani d . 1 1 . .
    H H1N -0.1380 0.0929 0.0891 0.019 Uiso d R 1 1 . .
    N N2 -0.03201(12) -0.11728(9) 0.13027(8) 0.0144(2) Uani d . 1 1 . .
    C C1 0.11335(15) 0.31463(10) 0.30058(9) 0.0145(2) Uani d . 1 1 . .
    C C2 0.28336(16) 0.38990(11) 0.33308(11) 0.0193(2) Uani d . 1 1 . .
    H H2 0.3646 0.3607 0.3696 0.023 Uiso calc R 1 1 . .
    C C3 0.33403(16) 0.50771(12) 0.31202(12) 0.0228(3) Uani d . 1 1 . .
    H H3 0.4501 0.5583 0.3330 0.027 Uiso calc R 1 1 . .
    C C4 0.21611(17) 0.55186(12) 0.26060(11) 0.0205(3) Uani d . 1 1 . .
    H H4 0.2510 0.6327 0.2472 0.025 Uiso calc R 1 1 . .
    C C5 0.04669(16) 0.47702(12) 0.22883(10) 0.0197(2) Uani d . 1 1 . .
    H H5 -0.0342 0.5070 0.1934 0.024 Uiso calc R 1 1 . .
    C C6 -0.00562(15) 0.35878(11) 0.24838(10) 0.0178(2) Uani d . 1 1 . .
    H H6 -0.1218 0.3081 0.2264 0.021 Uiso calc R 1 1 . .
    C C7 0.05695(14) 0.08366(10) 0.21295(9) 0.0131(2) Uani d . 1 1 . .
    H H7 0.1554 0.1347 0.1912 0.016 Uiso calc R 1 1 . .
    C C8 0.07070(14) -0.03672(10) 0.23658(9) 0.0137(2) Uani d . 1 1 . .
    H H8 0.1896 -0.0288 0.2567 0.016 Uiso calc R 1 1 . .
    C C9 -0.14064(15) -0.06988(10) 0.06753(9) 0.0137(2) Uani d . 1 1 . .
    C C10 -0.01687(16) -0.22561(11) 0.10365(10) 0.0172(2) Uani d . 1 1 . .
    C C11 -0.13220(18) -0.30806(11) -0.00263(11) 0.0217(3) Uani d . 1 1 . .
    H H11A -0.1031 -0.3779 -0.0115 0.033 Uiso calc R 1 1 . .
    H H11B -0.1205 -0.2641 -0.0639 0.033 Uiso calc R 1 1 . .
    H H11C -0.2483 -0.3360 -0.0019 0.033 Uiso calc R 1 1 . .
    C C12 0.05831(19) -0.15414(13) 0.38084(11) 0.0250(3) Uani d . 1 1 . .
    H H12A -0.0011 -0.2364 0.3385 0.037 Uiso calc R 1 1 . .
    H H12B 0.0359 -0.1526 0.4513 0.037 Uiso calc R 1 1 . .
    H H12C 0.1791 -0.1286 0.3942 0.037 Uiso calc R 1 1 . .
    S S2 0.45632(4) 0.91180(3) 0.63984(2) 0.01550(8) Uani d . 1 1 . .
    O O4 0.47788(11) 1.14846(8) 0.66767(7) 0.01680(18) Uani d . 1 1 . .
    O O5 0.38711(12) 1.30406(8) 0.81309(8) 0.0219(2) Uani d . 1 1 . .
    O O6 0.70722(12) 1.16581(8) 1.01055(7) 0.02057(19) Uani d . 1 1 . .
    N N3 0.57467(13) 1.01168(9) 0.86090(8) 0.0165(2) Uani d . 1 1 . .
    H H3N 0.6113 0.9619 0.8987 0.020 Uiso d R 1 1 . .
    N N4 0.50197(13) 1.16831(9) 0.85376(8) 0.0147(2) Uani d . 1 1 . .
    C C13 0.38049(15) 0.75462(11) 0.64573(10) 0.0156(2) Uani d . 1 1 . .
    C C14 0.27394(16) 0.67501(12) 0.54824(10) 0.0209(3) Uani d . 1 1 . .
    H H14 0.2400 0.7059 0.4835 0.025 Uiso calc R 1 1 . .
    C C15 0.21730(17) 0.55073(12) 0.54547(11) 0.0231(3) Uani d . 1 1 . .
    H H15 0.1459 0.4971 0.4786 0.028 Uiso calc R 1 1 . .
    C C16 0.26439(17) 0.50477(12) 0.63972(12) 0.0226(3) Uani d . 1 1 . .
    H H16 0.2245 0.4198 0.6379 0.027 Uiso calc R 1 1 . .
    C C17 0.37027(18) 0.58348(12) 0.73695(11) 0.0216(3) Uani d . 1 1 . .
    H H17 0.4022 0.5520 0.8017 0.026 Uiso calc R 1 1 . .
    C C18 0.42995(16) 0.70802(11) 0.74040(10) 0.0185(2) Uani d . 1 1 . .
    H H18 0.5041 0.7613 0.8069 0.022 Uiso calc R 1 1 . .
    C C19 0.43039(15) 0.97353(10) 0.76257(9) 0.0134(2) Uani d . 1 1 . .
    H H19 0.3302 0.9139 0.7771 0.016 Uiso calc R 1 1 . .
    C C20 0.40610(14) 1.09291(10) 0.74557(9) 0.0139(2) Uani d . 1 1 . .
    H H20 0.2851 1.0794 0.7258 0.017 Uiso calc R 1 1 . .
    C C21 0.60722(15) 1.11992(11) 0.91856(9) 0.0149(2) Uani d . 1 1 . .
    C C22 0.49203(16) 1.27940(11) 0.87707(10) 0.0164(2) Uani d . 1 1 . .
    C C23 0.61395(18) 1.36279(12) 0.98098(11) 0.0233(3) Uani d . 1 1 . .
    H H23A 0.5917 1.4359 0.9886 0.035 Uiso calc R 1 1 . .
    H H23B 0.7285 1.3850 0.9784 0.035 Uiso calc R 1 1 . .
    H H23C 0.6014 1.3220 1.0440 0.035 Uiso calc R 1 1 . .
    C C24 0.35893(17) 1.16093(12) 0.57410(10) 0.0222(3) Uani d . 1 1 . .
    H H24A 0.2766 1.0806 0.5347 0.033 Uiso calc R 1 1 . .
    H H24B 0.4175 1.2038 0.5250 0.033 Uiso calc R 1 1 . .
    H H24C 0.3014 1.2069 0.5986 0.033 Uiso calc R 1 1 . .
loop_
    _atom_site_aniso_label
    _atom_site_aniso_U_11
    _atom_site_aniso_U_22
    _atom_site_aniso_U_33
    _atom_site_aniso_U_12
    _atom_site_aniso_U_13
    _atom_site_aniso_U_23
    S1 0.01895(15) 0.01327(14) 0.01343(13) 0.00573(11) 0.00561(11) 0.00232(10)
    O1 0.0190(4) 0.0173(4) 0.0165(4) 0.0087(3) 0.0062(3) 0.0084(3)
    O2 0.0328(5) 0.0231(5) 0.0284(5) 0.0198(4) 0.0046(4) 0.0058(4)
    O3 0.0205(4) 0.0160(4) 0.0159(4) 0.0085(4) 0.0008(3) 0.0003(3)
    N1 0.0187(5) 0.0136(5) 0.0135(4) 0.0094(4) 0.0001(4) 0.0020(4)
    N2 0.0154(5) 0.0123(5) 0.0154(4) 0.0070(4) 0.0028(4) 0.0022(4)
    C1 0.0172(5) 0.0122(5) 0.0143(5) 0.0061(4) 0.0055(4) 0.0009(4)
    C2 0.0166(6) 0.0163(6) 0.0263(6) 0.0088(5) 0.0058(5) 0.0028(5)
    C3 0.0165(6) 0.0156(6) 0.0360(7) 0.0056(5) 0.0089(5) 0.0042(5)
    C4 0.0245(6) 0.0155(6) 0.0268(6) 0.0101(5) 0.0124(5) 0.0061(5)
    C5 0.0212(6) 0.0193(6) 0.0218(6) 0.0117(5) 0.0064(5) 0.0049(5)
    C6 0.0158(5) 0.0181(6) 0.0181(5) 0.0065(5) 0.0041(4) 0.0019(5)
    C7 0.0143(5) 0.0122(5) 0.0132(5) 0.0059(4) 0.0039(4) 0.0029(4)
    C8 0.0132(5) 0.0132(5) 0.0146(5) 0.0058(4) 0.0032(4) 0.0035(4)
    C9 0.0155(5) 0.0140(5) 0.0137(5) 0.0076(4) 0.0053(4) 0.0042(4)
    C10 0.0212(6) 0.0141(5) 0.0201(6) 0.0089(5) 0.0094(5) 0.0051(5)
    C11 0.0295(7) 0.0140(6) 0.0223(6) 0.0101(5) 0.0077(5) 0.0008(5)
    C12 0.0337(7) 0.0231(7) 0.0226(6) 0.0147(6) 0.0092(6) 0.0140(5)
    S2 0.01739(15) 0.01489(15) 0.01454(14) 0.00679(11) 0.00530(11) 0.00111(11)
    O4 0.0169(4) 0.0185(4) 0.0150(4) 0.0068(3) 0.0048(3) 0.0056(3)
    O5 0.0236(5) 0.0193(4) 0.0261(5) 0.0132(4) 0.0063(4) 0.0056(4)
    O6 0.0254(5) 0.0183(4) 0.0159(4) 0.0120(4) -0.0006(4) -0.0010(3)
    N3 0.0202(5) 0.0145(5) 0.0140(4) 0.0103(4) 0.0000(4) 0.0007(4)
    N4 0.0166(5) 0.0139(5) 0.0140(4) 0.0079(4) 0.0033(4) 0.0015(4)
    C13 0.0144(5) 0.0149(5) 0.0190(5) 0.0072(4) 0.0062(4) 0.0006(4)
    C14 0.0215(6) 0.0206(6) 0.0190(6) 0.0104(5) 0.0022(5) -0.0012(5)
    C15 0.0191(6) 0.0187(6) 0.0265(6) 0.0064(5) 0.0030(5) -0.0061(5)
    C16 0.0226(6) 0.0146(6) 0.0332(7) 0.0068(5) 0.0142(5) 0.0002(5)
    C17 0.0278(7) 0.0205(6) 0.0225(6) 0.0126(5) 0.0126(5) 0.0051(5)
    C18 0.0204(6) 0.0177(6) 0.0174(5) 0.0076(5) 0.0062(5) 0.0002(5)
    C19 0.0143(5) 0.0128(5) 0.0132(5) 0.0061(4) 0.0038(4) 0.0014(4)
    C20 0.0139(5) 0.0137(5) 0.0139(5) 0.0058(4) 0.0038(4) 0.0023(4)
    C21 0.0170(5) 0.0144(5) 0.0149(5) 0.0077(5) 0.0050(4) 0.0029(4)
    C22 0.0194(6) 0.0138(5) 0.0188(5) 0.0072(5) 0.0090(5) 0.0040(4)
    C23 0.0322(7) 0.0152(6) 0.0211(6) 0.0114(5) 0.0042(5) -0.0001(5)
    C24 0.0257(7) 0.0235(6) 0.0161(5) 0.0112(5) 0.0021(5) 0.0063(5)
_geom_special_details
;
All e.s.d.'s (except the e.s.d. in the dihedral angle between two l.s. planes)
are estimated using the full covariance matrix. The cell e.s.d.'s are taken
into account individually in the estimation of e.s.d.'s in distances, angles
and torsion angles; correlations between e.s.d.'s in cell parameters are only
used when they are defined by crystal symmetry. An approximate (isotropic)
treatment of cell e.s.d.'s is used for estimating e.s.d.'s involving l.s.
planes.
;
loop_
    _geom_bond_atom_site_label_1
    _geom_bond_atom_site_label_2
    _geom_bond_site_symmetry_2
    _geom_bond_distance
    _geom_bond_publ_flag
    S1 C1 . 1.7830(12) ?
    S1 C7 . 1.8186(12) ?
    O1 C8 . 1.3998(14) ?
    O1 C12 . 1.4301(15) ?
    O2 C10 . 1.2115(15) ?
    O3 C9 . 1.2264(14) ?
    N1 C9 . 1.3483(15) ?
    N1 C7 . 1.4538(14) ?
    N1 H1N . 0.8764 ?
    N2 C10 . 1.3975(15) ?
    N2 C9 . 1.4032(14) ?
    N2 C8 . 1.4733(15) ?
    C1 C2 . 1.3936(17) ?
    C1 C6 . 1.3978(17) ?
    C2 C3 . 1.3903(18) ?
    C2 H2 . 0.9500 ?
    C3 C4 . 1.3875(18) ?
    C3 H3 . 0.9500 ?
    C4 C5 . 1.3886(18) ?
    C4 H4 . 0.9500 ?
    C5 C6 . 1.3887(18) ?
    C5 H5 . 0.9500 ?
    C6 H6 . 0.9500 ?
    C7 C8 . 1.5413(16) ?
    C7 H7 . 1.0000 ?
    C8 H8 . 1.0000 ?
    C10 C11 . 1.5006(18) ?
    C11 H11A . 0.9800 ?
    C11 H11B . 0.9800 ?
    C11 H11C . 0.9800 ?
    C12 H12A . 0.9800 ?
    C12 H12B . 0.9800 ?
    C12 H12C . 0.9800 ?
    S2 C13 . 1.7775(13) ?
    S2 C19 . 1.8157(12) ?
    O4 C20 . 1.4059(14) ?
    O4 C24 . 1.4329(14) ?
    O5 C22 . 1.2124(15) ?
    O6 C21 . 1.2232(15) ?
    N3 C21 . 1.3545(15) ?
    N3 C19 . 1.4496(14) ?
    N3 H3N . 0.8921 ?
    N4 C22 . 1.3980(15) ?
    N4 C21 . 1.4017(15) ?
    N4 C20 . 1.4609(15) ?
    C13 C14 . 1.3957(17) ?
    C13 C18 . 1.3977(17) ?
    C14 C15 . 1.3897(18) ?
    C14 H14 . 0.9500 ?
    C15 C16 . 1.384(2) ?
    C15 H15 . 0.9500 ?
    C16 C17 . 1.3882(19) ?
    C16 H16 . 0.9500 ?
    C17 C18 . 1.3907(18) ?
    C17 H17 . 0.9500 ?
    C18 H18 . 0.9500 ?
    C19 C20 . 1.5524(16) ?
    C19 H19 . 1.0000 ?
    C20 H20 . 1.0000 ?
    C22 C23 . 1.4976(17) ?
    C23 H23A . 0.9800 ?
    C23 H23B . 0.9800 ?
    C23 H23C . 0.9800 ?
    C24 H24A . 0.9800 ?
    C24 H24B . 0.9800 ?
    C24 H24C . 0.9800 ?
loop_
    _geom_angle_atom_site_label_1
    _geom_angle_atom_site_label_2
    _geom_angle_atom_site_label_3
    _geom_angle_site_symmetry_1
    _geom_angle_site_symmetry_3
    _geom_angle
    _geom_angle_publ_flag
    C1 S1 C7 . . 99.86(5) ?
    C8 O1 C12 . . 115.46(10) ?
    C9 N1 C7 . . 113.25(10) ?
    C9 N1 H1N . . 122.1 ?
    C7 N1 H1N . . 123.2 ?
    C10 N2 C9 . . 128.26(10) ?
    C10 N2 C8 . . 121.10(10) ?
    C9 N2 C8 . . 110.62(9) ?
    C2 C1 C6 . . 119.69(11) ?
    C2 C1 S1 . . 119.75(9) ?
    C6 C1 S1 . . 120.47(9) ?
    C3 C2 C1 . . 119.98(11) ?
    C3 C2 H2 . . 120.0 ?
    C1 C2 H2 . . 120.0 ?
    C4 C3 C2 . . 120.41(12) ?
    C4 C3 H3 . . 119.8 ?
    C2 C3 H3 . . 119.8 ?
    C3 C4 C5 . . 119.56(12) ?
    C3 C4 H4 . . 120.2 ?
    C5 C4 H4 . . 120.2 ?
    C4 C5 C6 . . 120.64(12) ?
    C4 C5 H5 . . 119.7 ?
    C6 C5 H5 . . 119.7 ?
    C5 C6 C1 . . 119.71(11) ?
    C5 C6 H6 . . 120.1 ?
    C1 C6 H6 . . 120.1 ?
    N1 C7 C8 . . 102.27(9) ?
    N1 C7 S1 . . 114.45(8) ?
    C8 C7 S1 . . 111.08(8) ?
    N1 C7 H7 . . 109.6 ?
    C8 C7 H7 . . 109.6 ?
    S1 C7 H7 . . 109.6 ?
    O1 C8 N2 . . 111.86(9) ?
    O1 C8 C7 . . 108.49(9) ?
    N2 C8 C7 . . 101.79(9) ?
    O1 C8 H8 . . 111.4 ?
    N2 C8 H8 . . 111.4 ?
    C7 C8 H8 . . 111.4 ?
    O3 C9 N1 . . 126.89(11) ?
    O3 C9 N2 . . 125.95(11) ?
    N1 C9 N2 . . 107.15(10) ?
    O2 C10 N2 . . 118.56(11) ?
    O2 C10 C11 . . 122.56(11) ?
    N2 C10 C11 . . 118.88(11) ?
    C10 C11 H11A . . 109.5 ?
    C10 C11 H11B . . 109.5 ?
    H11A C11 H11B . . 109.5 ?
    C10 C11 H11C . . 109.5 ?
    H11A C11 H11C . . 109.5 ?
    H11B C11 H11C . . 109.5 ?
    O1 C12 H12A . . 109.5 ?
    O1 C12 H12B . . 109.5 ?
    H12A C12 H12B . . 109.5 ?
    O1 C12 H12C . . 109.5 ?
    H12A C12 H12C . . 109.5 ?
    H12B C12 H12C . . 109.5 ?
    C13 S2 C19 . . 101.64(6) ?
    C20 O4 C24 . . 113.52(9) ?
    C21 N3 C19 . . 113.13(10) ?
    C21 N3 H3N . . 116.4 ?
    C19 N3 H3N . . 125.0 ?
    C22 N4 C21 . . 128.30(10) ?
    C22 N4 C20 . . 119.61(10) ?
    C21 N4 C20 . . 111.81(9) ?
    C14 C13 C18 . . 119.31(11) ?
    C14 C13 S2 . . 117.24(10) ?
    C18 C13 S2 . . 123.35(9) ?
    C15 C14 C13 . . 120.31(12) ?
    C15 C14 H14 . . 119.8 ?
    C13 C14 H14 . . 119.8 ?
    C16 C15 C14 . . 120.29(12) ?
    C16 C15 H15 . . 119.9 ?
    C14 C15 H15 . . 119.9 ?
    C15 C16 C17 . . 119.66(12) ?
    C15 C16 H16 . . 120.2 ?
    C17 C16 H16 . . 120.2 ?
    C16 C17 C18 . . 120.61(12) ?
    C16 C17 H17 . . 119.7 ?
    C18 C17 H17 . . 119.7 ?
    C17 C18 C13 . . 119.81(11) ?
    C17 C18 H18 . . 120.1 ?
    C13 C18 H18 . . 120.1 ?
    N3 C19 C20 . . 102.59(9) ?
    N3 C19 S2 . . 115.63(8) ?
    C20 C19 S2 . . 109.31(8) ?
    N3 C19 H19 . . 109.7 ?
    C20 C19 H19 . . 109.7 ?
    S2 C19 H19 . . 109.7 ?
    O4 C20 N4 . . 108.69(9) ?
    O4 C20 C19 . . 111.93(9) ?
    N4 C20 C19 . . 101.96(9) ?
    O4 C20 H20 . . 111.3 ?
    N4 C20 H20 . . 111.3 ?
    C19 C20 H20 . . 111.3 ?
    O6 C21 N3 . . 126.56(11) ?
    O6 C21 N4 . . 126.45(11) ?
    N3 C21 N4 . . 106.99(10) ?
    O5 C22 N4 . . 119.20(11) ?
    O5 C22 C23 . . 123.21(11) ?
    N4 C22 C23 . . 117.59(11) ?
    C22 C23 H23A . . 109.5 ?
    C22 C23 H23B . . 109.5 ?
    H23A C23 H23B . . 109.5 ?
    C22 C23 H23C . . 109.5 ?
    H23A C23 H23C . . 109.5 ?
    H23B C23 H23C . . 109.5 ?
    O4 C24 H24A . . 109.5 ?
    O4 C24 H24B . . 109.5 ?
    H24A C24 H24B . . 109.5 ?
    O4 C24 H24C . . 109.5 ?
    H24A C24 H24C . . 109.5 ?
    H24B C24 H24C . . 109.5 ?
loop_
    _geom_torsion_atom_site_label_1
    _geom_torsion_atom_site_label_2
    _geom_torsion_atom_site_label_3
    _geom_torsion_atom_site_label_4
    _geom_torsion_site_symmetry_1
    _geom_torsion_site_symmetry_2
    _geom_torsion_site_symmetry_3
    _geom_torsion_site_symmetry_4
    _geom_torsion
    _geom_torsion_publ_flag
    C7 S1 C1 C2 . . . . -88.48(10) ?
    C7 S1 C1 C6 . . . . 95.09(10) ?
    C6 C1 C2 C3 . . . . -0.98(19) ?
    S1 C1 C2 C3 . . . . -177.44(10) ?
    C1 C2 C3 C4 . . . . 1.2(2) ?
    C2 C3 C4 C5 . . . . -0.9(2) ?
    C3 C4 C5 C6 . . . . 0.22(19) ?
    C4 C5 C6 C1 . . . . 0.03(19) ?
    C2 C1 C6 C5 . . . . 0.35(18) ?
    S1 C1 C6 C5 . . . . 176.78(9) ?
    C9 N1 C7 C8 . . . . -17.42(13) ?
    C9 N1 C7 S1 . . . . -137.63(9) ?
    C1 S1 C7 N1 . . . . -85.84(9) ?
    C1 S1 C7 C8 . . . . 158.98(8) ?
    C12 O1 C8 N2 . . . . 91.43(12) ?
    C12 O1 C8 C7 . . . . -157.09(10) ?
    C10 N2 C8 O1 . . . . -82.90(13) ?
    C9 N2 C8 O1 . . . . 95.95(11) ?
    C10 N2 C8 C7 . . . . 161.46(10) ?
    C9 N2 C8 C7 . . . . -19.68(12) ?
    N1 C7 C8 O1 . . . . -97.00(10) ?
    S1 C7 C8 O1 . . . . 25.53(11) ?
    N1 C7 C8 N2 . . . . 21.08(11) ?
    S1 C7 C8 N2 . . . . 143.61(8) ?
    C7 N1 C9 O3 . . . . -174.34(12) ?
    C7 N1 C9 N2 . . . . 5.55(13) ?
    C10 N2 C9 O3 . . . . 8.5(2) ?
    C8 N2 C9 O3 . . . . -170.27(11) ?
    C10 N2 C9 N1 . . . . -171.40(11) ?
    C8 N2 C9 N1 . . . . 9.84(13) ?
    C9 N2 C10 O2 . . . . 177.09(12) ?
    C8 N2 C10 O2 . . . . -4.27(18) ?
    C9 N2 C10 C11 . . . . -2.51(19) ?
    C8 N2 C10 C11 . . . . 176.13(11) ?
    C19 S2 C13 C14 . . . . 135.75(10) ?
    C19 S2 C13 C18 . . . . -48.11(12) ?
    C18 C13 C14 C15 . . . . 0.18(19) ?
    S2 C13 C14 C15 . . . . 176.47(10) ?
    C13 C14 C15 C16 . . . . 0.8(2) ?
    C14 C15 C16 C17 . . . . -0.8(2) ?
    C15 C16 C17 C18 . . . . -0.3(2) ?
    C16 C17 C18 C13 . . . . 1.24(19) ?
    C14 C13 C18 C17 . . . . -1.19(19) ?
    S2 C13 C18 C17 . . . . -177.25(10) ?
    C21 N3 C19 C20 . . . . 17.05(13) ?
    C21 N3 C19 S2 . . . . 135.93(9) ?
    C13 S2 C19 N3 . . . . 92.14(9) ?
    C13 S2 C19 C20 . . . . -152.75(8) ?
    C24 O4 C20 N4 . . . . -128.97(10) ?
    C24 O4 C20 C19 . . . . 119.19(11) ?
    C22 N4 C20 O4 . . . . 70.60(13) ?
    C21 N4 C20 O4 . . . . -103.86(11) ?
    C22 N4 C20 C19 . . . . -171.06(10) ?
    C21 N4 C20 C19 . . . . 14.49(12) ?
    N3 C19 C20 O4 . . . . 98.13(10) ?
    S2 C19 C20 O4 . . . . -25.09(12) ?
    N3 C19 C20 N4 . . . . -17.87(11) ?
    S2 C19 C20 N4 . . . . -141.09(8) ?
    C19 N3 C21 O6 . . . . 170.27(12) ?
    C19 N3 C21 N4 . . . . -8.52(14) ?
    C22 N4 C21 O6 . . . . 2.6(2) ?
    C20 N4 C21 O6 . . . . 176.49(12) ?
    C22 N4 C21 N3 . . . . -178.58(12) ?
    C20 N4 C21 N3 . . . . -4.72(13) ?
    C21 N4 C22 O5 . . . . -176.52(12) ?
    C20 N4 C22 O5 . . . . 10.04(17) ?
    C21 N4 C22 C23 . . . . 3.76(19) ?
    C20 N4 C22 C23 . . . . -169.67(11) ?
loop_
    _geom_hbond_atom_site_label_D
    _geom_hbond_atom_site_label_H
    _geom_hbond_atom_site_label_A
    _geom_hbond_site_symmetry_A
    _geom_hbond_distance_DH
    _geom_hbond_distance_HA
    _geom_hbond_distance_DA
    _geom_hbond_angle_DHA
    N1 H1N O6 1_444 0.88 1.99 2.8483(13) 165
    N3 H3N O3 1_666 0.89 1.99 2.8623(13) 167
    C8 H8 S2 2_666 1.00 2.86 3.7891(12) 156
    C7 H7 O3 2 1.00 2.63 3.4150(15) 135
    C18 H18 O3 1_666 0.95 2.55 3.4790(15) 167
    C20 H20 O1 2_566 1.00 2.47 3.4604(15) 173
    C2 H2 Cg2 2_666 0.95 2.83 3.5830(17) 137
    C15 H15 Cg1 1_555 0.95 2.68 3.4496(15) 138
_shelx_hkl_checksum     67182
_shelx_hkl_file
;
  -1   0   0    0.23    0.07
  -1   0   0    0.17    0.07
  -1   0   0    0.15    0.05
   1   0   0    0.31    0.05
  -2   0   0  447.46   17.58
  -2   0   0  431.55   15.51
  -2   0   0  453.01   17.32
   2   0   0  431.81   15.00
  -3   0   0   65.65    2.42
  -3   0   0   66.61    2.79
  -3   0   0   67.68    2.74
   3   0   0   67.56    2.35
  -4   0   0   22.24    0.87
  -4   0   0   21.16    1.05
  -4   0   0   22.86    1.04
   4   0   0   22.58    0.86
  -5   0   0    0.13    0.09
  -5   0   0    0.09    0.06
  -5   0   0    0.09    0.09
   5   0   0    0.02    0.06
  -6   0   0   19.15    0.99
  -6   0   0   19.02    1.00
  -6   0   0   18.00    0.78
   6   0   0   19.29    0.80
  -7   0   0   -0.05    0.09
  -7   0   0    0.07    0.07
  -7   0   0    0.08    0.11
   7   0   0    0.07    0.07
  -8   0   0    0.49    0.11
  -8   0   0    0.60    0.19
  -8   0   0    0.43    0.19
   8   0   0    0.75    0.22
   8   0   0    0.50    0.13
  -9   0   0    3.93    0.44
  -9   0   0    4.12    0.46
  -9   0   0    4.46    0.28
   9   0   0    4.62    0.36
   9   0   0    5.09    0.51
 -10   0   0    1.42    0.33
 -10   0   0    1.10    0.13
 -10   0   0    1.26    0.30
  10   0   0    1.12    0.31
  10   0   0    1.14    0.21
  11  -1   0    0.04    0.17
  11  -1   0    0.13    0.13
 -11   1   0   -0.15    0.15
 -11   1   0   -0.11    0.06
  10  -1   0    0.15    0.13
  10  -1   0    0.53    0.22
 -10   1   0    0.65    0.23
 -10   1   0    0.30    0.20
 -10   1   0    0.42    0.12
   9  -1   0    5.47    0.52
   9  -1   0    5.67    0.41
  -9   1   0    5.54    0.53
  -9   1   0    5.45    0.51
  -9   1   0    5.48    0.34
   8  -1   0    0.31    0.11
   8  -1   0    0.26    0.17
  -8   1   0    0.21    0.15
  -8   1   0    0.33    0.18
  -8   1   0    0.26    0.10
   7  -1   0   10.72    0.71
   7  -1   0   11.42    0.57
  -7   1   0   11.04    0.71
  -7   1   0   11.23    0.54
  -7   1   0   12.34    0.73
   6  -1   0    1.28    0.15
   6  -1   0    1.60    0.22
  -6   1   0    1.20    0.20
  -6   1   0    1.38    0.21
  -6   1   0    1.20    0.14
   5  -1   0    1.20    0.13
   5  -1   0    1.41    0.19
  -5   1   0    0.99    0.16
  -5   1   0    1.10    0.12
  -5   1   0    1.36    0.18
   4  -1   0   35.61    1.29
  -4   1   0   34.38    1.54
  -4   1   0   35.15    1.53
  -4   1   0   34.31    1.32
   3  -1   0    0.92    0.09
  -3   1   0    0.89    0.13
  -3   1   0    0.82    0.09
  -3   1   0    0.86    0.12
   2  -1   0  726.90   25.20
   2  -1   0  797.25   29.49
  -2   1   0  701.17   26.05
  -2   1   0  758.65   29.07
  -2   1   0  724.88   29.49
   1  -1   0    0.52    0.05
  -1   1   0    0.43    0.05
   0  -1   0  239.89    8.43
  -1  -1   0    1.94    0.14
  -1  -1   0    2.05    0.10
  -1  -1   0    2.18    0.12
   1   1   0    1.73    0.09
  -2  -1   0  136.92    5.85
  -2  -1   0  145.83    5.12
  -2  -1   0  153.33    5.75
   2   1   0  143.03    4.96
  -3  -1   0   11.42    0.45
  -3  -1   0   10.96    0.45
  -3  -1   0   11.47    0.56
  -3  -1   0   10.08    0.57
   3   1   0   10.63    0.45
  -4  -1   0    3.51    0.19
  -4  -1   0    3.51    0.27
  -4  -1   0    3.16    0.19
  -4  -1   0    2.77    0.26
   4   1   0    3.45    0.21
  -5  -1   0    2.07    0.23
  -5  -1   0    2.26    0.16
  -5  -1   0    1.64    0.23
   5   1   0    2.14    0.17
  -6  -1   0   18.68    0.97
  -6  -1   0   18.16    0.76
  -6  -1   0   19.27    1.01
   6   1   0   18.02    0.79
  -7  -1   0    0.06    0.11
  -7  -1   0   -0.02    0.12
  -7  -1   0    0.05    0.06
   7   1   0   -0.10    0.06
  -8  -1   0   20.79    0.87
  -8  -1   0   23.63    1.25
  -8  -1   0   20.77    1.17
   8   1   0   21.07    0.96
  -9  -1   0    8.70    0.40
  -9  -1   0    8.95    0.68
  -9  -1   0    8.65    0.71
   9   1   0    8.04    0.69
   9   1   0    8.94    0.53
 -10  -1   0    6.49    0.63
 -10  -1   0    8.43    0.72
  10   1   0    8.56    0.55
  10   1   0    8.47    0.73
  11  -2   0   -0.05    0.14
  11  -2   0    0.03    0.18
 -11   2   0    0.03    0.18
 -11   2   0    0.13    0.09
 -11   2   0   -0.05    0.15
  10  -2   0    0.06    0.15
  10  -2   0    0.22    0.13
 -10   2   0    0.10    0.16
 -10   2   0    0.23    0.18
 -10   2   0   -0.06    0.09
   9  -2   0   30.02    1.27
   9  -2   0   28.11    1.52
  -9   2   0   30.95    1.55
  -9   2   0   28.07    1.53
  -9   2   0   28.47    1.22
   8  -2   0    0.10    0.09
   8  -2   0    0.40    0.16
  -8   2   0    0.31    0.16
  -8   2   0    0.25    0.10
  -8   2   0    0.17    0.15
   7  -2   0    3.95    0.37
  -7   2   0    3.60    0.36
  -7   2   0    3.74    0.36
  -7   2   0    3.79    0.27
   6  -2   0   32.21    1.41
   6  -2   0   30.05    1.17
  -6   2   0   27.10    1.17
  -6   2   0   28.30    1.39
  -6   2   0   28.95    1.39
   5  -2   0   37.70    1.40
   5  -2   0   37.58    1.45
   5  -2   0   37.22    1.66
  -5   2   0   38.03    1.49
  -5   2   0   36.45    1.43
  -5   2   0   36.33    1.65
  -5   2   0   35.56    1.65
   4  -2   0   17.67    0.71
   4  -2   0   15.43    0.66
   4  -2   0   16.26    0.80
  -4   2   0   15.93    0.79
  -4   2   0   17.81    0.71
  -4   2   0   16.84    0.69
  -4   2   0   15.72    0.80
   3  -2   0    6.71    0.30
   3  -2   0    6.86    0.32
   3  -2   0    7.34    0.37
  -3   2   0    6.87    0.30
  -3   2   0    6.08    0.35
  -3   2   0    6.89    0.32
  -3   2   0    5.94    0.36
  -3   2   0    6.45    0.31
   2  -2   0   23.69    0.97
   2  -2   0   21.56    0.86
   2  -2   0   21.75    0.82
  -2   2   0   22.31    0.94
  -2   2   0   22.44    0.83
  -2   2   0   22.89    0.86
  -2   2   0   22.59    0.96
   1  -2   0   28.88    1.18
   1  -2   0   28.78    1.05
  -1   2   0   28.09    1.15
  -1   2   0   27.93    1.17
  -1   2   0   28.76    1.01
   0  -2   0    1.83    0.10
   0  -2   0    2.02    0.14
   0   2   0    1.73    0.13
   0   2   0    1.89    0.10
  -1  -2   0   17.22    0.70
  -1  -2   0   16.84    0.61
  -1  -2   0   17.47    0.61
   1   2   0   15.42    0.60
   1   2   0   15.44    0.70
  -2  -2   0   17.75    0.62
  -2  -2   0   14.35    0.76
  -2  -2   0   17.31    0.73
  -2  -2   0   16.31    0.61
   2   2   0   15.66    0.69
   2   2   0   15.58    0.61
  -3  -2   0    0.79    0.08
  -3  -2   0    0.60    0.07
  -3  -2   0    0.87    0.12
  -3  -2   0    0.75    0.13
   3   2   0    0.61    0.08
   3   2   0    0.73    0.07
  -4  -2   0    1.48    0.20
  -4  -2   0    1.57    0.12
  -4  -2   0    2.01    0.20
  -4  -2   0    1.63    0.12
   4   2   0    1.67    0.14
  -5  -2   0    0.07    0.05
  -5  -2   0    0.06    0.09
  -5  -2   0   -0.05    0.08
   5   2   0    0.07    0.06
  -6  -2   0   61.75    2.71
  -6  -2   0   62.46    2.80
  -6  -2   0   62.80    2.29
   6   2   0   62.49    2.30
  -7  -2   0    0.68    0.20
  -7  -2   0    0.60    0.09
  -7  -2   0    0.42    0.15
   7   2   0    0.39    0.12
  -8  -2   0   23.08    1.31
  -8  -2   0   22.99    0.88
  -8  -2   0   22.50    1.24
   8   2   0   22.56    1.02
  -9  -2   0    0.33    0.17
  -9  -2   0    0.42    0.22
   9   2   0    0.26    0.13
 -10  -2   0    5.39    0.58
  10   2   0    5.94    0.43
  11  -3   0    1.55    0.29
  11  -3   0    1.83    0.33
 -11   3   0    1.36    0.33
 -11   3   0    1.83    0.21
  10  -3   0    9.38    0.58
  10  -3   0    8.95    0.70
 -10   3   0    8.21    0.69
 -10   3   0    8.97    0.52
   9  -3   0    6.78    0.56
   9  -3   0    7.23    0.46
  -9   3   0    5.98    0.55
  -9   3   0    7.09    0.57
  -9   3   0    5.93    0.41
   8  -3   0   31.39    1.33
   8  -3   0   32.81    1.61
  -8   3   0   33.12    1.35
  -8   3   0   33.30    1.61
  -8   3   0   31.36    1.61
   7  -3   0   11.90    0.72
   7  -3   0   13.13    0.61
  -7   3   0   12.32    0.73
  -7   3   0   12.59    0.61
  -7   3   0   11.65    0.74
   6  -3   0    7.93    0.50
   6  -3   0    8.57    0.42
  -6   3   0    6.96    0.49
  -6   3   0    7.67    0.41
  -6   3   0    6.98    0.48
   5  -3   0    6.19    0.32
   5  -3   0    6.07    0.38
   5  -3   0    5.21    0.32
  -5   3   0    5.52    0.37
  -5   3   0    4.64    0.37
  -5   3   0    5.86    0.31
  -5   3   0    5.47    0.32
  -5   3   0    6.04    0.30
   4  -3   0   15.81    0.68
   4  -3   0   15.56    0.76
   4  -3   0   15.13    0.64
  -4   3   0   15.61    0.67
  -4   3   0   15.09    0.77
  -4   3   0   16.93    0.65
  -4   3   0   16.37    0.71
   3  -3   0   84.07    3.06
   3  -3   0   87.10    3.58
   3  -3   0   90.01    3.18
  -3   3   0   90.79    3.07
  -3   3   0   85.10    3.54
  -3   3   0   88.17    3.52
  -3   3   0   88.18    3.17
   2  -3   0   15.46    0.64
   2  -3   0   16.20    0.72
   2  -3   0   16.31    0.62
  -2   3   0   15.91    0.62
  -2   3   0   16.23    0.64
  -2   3   0   15.59    0.70
  -2   3   0   16.73    0.72
   1  -3   0   25.16    1.07
   1  -3   0   23.48    0.94
  -1   3   0   25.27    1.07
  -1   3   0   24.95    0.91
  -1   3   0   25.98    1.02
   0  -3   0   65.62    2.73
   0  -3   0   69.29    2.38
   0   3   0   64.31    2.68
   0   3   0   66.11    2.30
  -1  -3   0    3.09    0.17
  -1  -3   0    3.00    0.22
  -1  -3   0    3.08    0.15
  -1  -3   0    3.22    0.15
   1   3   0    2.78    0.19
   1   3   0    2.84    0.15
  -2  -3   0   22.61    0.82
  -2  -3   0   23.54    0.96
  -2  -3   0   23.14    1.04
  -2  -3   0   21.66    0.81
   2   3   0   20.27    0.81
   2   3   0   21.84    0.95
   2   3   0   20.61    0.81
  -3  -3   0    0.55    0.07
  -3  -3   0    0.51    0.06
  -3  -3   0    0.52    0.11
  -3  -3   0    0.53    0.13
   3   3   0    0.29    0.06
   3   3   0    0.44    0.08
   3   3   0    0.41    0.08
  -4  -3   0  163.80    5.64
  -4  -3   0  163.93    6.40
  -4  -3   0  147.65    6.55
  -4  -3   0  161.57    5.64
   4   3   0  157.58    5.52
  -5  -3   0    5.57    0.45
  -5  -3   0    5.90    0.41
  -5  -3   0    5.40    0.26
   5   3   0    5.02    0.31
  -6  -3   0    8.86    0.38
  -6  -3   0    8.71    0.58
  -6  -3   0    9.14    0.64
   6   3   0    8.82    0.46
  -7  -3   0   28.40    1.42
  -7  -3   0   28.31    1.51
   7   3   0   28.65    1.18
  -8  -3   0    4.10    0.47
  -8  -3   0    3.70    0.40
   8   3   0    4.21    0.33
  -9  -3   0    8.55    0.72
   9   3   0    8.14    0.53
  11  -4   0    1.73    0.32
 -11   4   0    2.09    0.24
 -11   4   0    2.16    0.37
  10  -4   0    5.84    0.44
  10  -4   0    6.39    0.55
 -10   4   0    5.50    0.55
 -10   4   0    5.85    0.41
   9  -4   0    2.82    0.28
   9  -4   0    3.18    0.35
  -9   4   0    3.14    0.29
  -9   4   0    2.70    0.36
   8  -4   0    0.17    0.10
   8  -4   0    0.30    0.15
  -8   4   0    0.16    0.10
  -8   4   0    0.23    0.16
   7  -4   0   40.25    1.58
   7  -4   0   40.88    1.85
  -7   4   0   39.24    1.87
  -7   4   0   40.33    1.61
   6  -4   0    0.10    0.09
   6  -4   0    0.27    0.09
  -6   4   0    0.18    0.11
  -6   4   0    0.03    0.06
   5  -4   0   90.58    3.25
   5  -4   0   88.68    3.12
   5  -4   0   88.61    3.65
  -5   4   0   86.78    3.53
  -5   4   0   83.05    3.62
  -5   4   0   90.77    3.12
  -5   4   0   83.87    3.22
   4  -4   0   64.34    2.34
   4  -4   0   62.91    2.43
   4  -4   0   64.95    2.73
  -4   4   0   67.89    2.68
  -4   4   0   66.61    2.43
  -4   4   0   61.87    2.71
  -4   4   0   68.55    2.35
   3  -4   0  104.04    3.54
   3  -4   0   98.75    3.67
   3  -4   0  100.10    4.13
  -3   4   0  105.48    4.08
  -3   4   0   98.61    3.54
  -3   4   0  102.41    4.08
  -3   4   0   99.44    3.66
   2  -4   0    0.04    0.04
   2  -4   0    0.04    0.04
   2  -4   0    0.12    0.07
  -2   4   0   -0.02    0.04
  -2   4   0    0.03    0.05
  -2   4   0    0.02    0.04
  -2   4   0    0.03    0.04
   1  -4   0   34.10    1.39
   1  -4   0   30.81    1.21
  -1   4   0   33.20    1.30
  -1   4   0   32.29    1.17
  -1   4   0   30.75    1.37
   0  -4   0   66.37    2.41
   0  -4   0   68.59    2.40
   0  -4   0   65.93    2.78
   0   4   0   66.78    2.74
   0   4   0   66.58    2.34
  -1  -4   0    3.33    0.16
  -1  -4   0    3.48    0.18
  -1  -4   0    4.00    0.28
   1   4   0    3.15    0.18
   1   4   0    3.01    0.22
  -2  -4   0    8.04    0.31
  -2  -4   0    6.92    0.45
  -2  -4   0    7.90    0.31
  -2  -4   0    8.21    0.39
   2   4   0    6.58    0.33
   2   4   0    7.38    0.40
   2   4   0    6.94    0.32
  -3  -4   0    5.80    0.24
  -3  -4   0    5.92    0.35
  -3  -4   0    5.30    0.41
  -3  -4   0    5.88    0.24
   3   4   0    4.79    0.28
   3   4   0    5.25    0.32
  -4  -4   0   12.83    0.48
  -4  -4   0   10.77    0.71
  -4  -4   0   13.06    0.66
  -4  -4   0   12.55    0.48
   4   4   0   11.61    0.54
  -5  -4   0   33.80    1.65
  -5  -4   0   33.55    1.54
   5   4   0   33.53    1.31
  -6  -4   0    4.17    0.42
  -6  -4   0    2.80    0.30
   6   4   0    3.34    0.26
  -7  -4   0    9.35    0.72
   7   4   0    9.23    0.51
  -8  -4   0    0.45    0.22
   8   4   0    0.70    0.17
  -9  -4   0    4.50    0.52
   9   4   0    4.27    0.36
 -11   5   0    0.06    0.11
 -11   5   0   -0.04    0.14
  10  -5   0    4.03    0.43
 -10   5   0    3.13    0.41
 -10   5   0    3.71    0.32
   9  -5   0    4.44    0.35
   9  -5   0    3.26    0.37
  -9   5   0    3.93    0.33
  -9   5   0    3.15    0.40
   8  -5   0    6.62    0.43
   8  -5   0    6.47    0.50
  -8   5   0    5.95    0.51
  -8   5   0    6.65    0.42
   7  -5   0    8.05    0.46
   7  -5   0    7.78    0.53
  -7   5   0    7.66    0.55
  -7   5   0    7.79    0.46
   6  -5   0    1.33    0.19
   6  -5   0    1.16    0.16
   6  -5   0    0.82    0.16
  -6   5   0    0.88    0.18
  -6   5   0    1.27    0.15
  -6   5   0    0.93    0.14
   5  -5   0   30.46    1.35
   5  -5   0   28.81    1.16
   5  -5   0   28.36    1.21
  -5   5   0   30.91    1.16
  -5   5   0   30.18    1.30
  -5   5   0   28.84    1.35
  -5   5   0   28.99    1.20
   4  -5   0    0.80    0.12
   4  -5   0    1.07    0.13
   4  -5   0    0.98    0.14
  -4   5   0    0.74    0.13
  -4   5   0    0.86    0.14
  -4   5   0    0.79    0.13
  -4   5   0    1.06    0.13
   3  -5   0   28.30    1.07
   3  -5   0   26.71    1.11
   3  -5   0   29.29    1.26
  -3   5   0   29.39    1.25
  -3   5   0   27.91    1.22
  -3   5   0   28.07    1.11
  -3   5   0   27.76    1.07
   2  -5   0   20.52    0.92
   2  -5   0   19.62    0.81
  -2   5   0   19.78    0.81
  -2   5   0   19.56    0.78
  -2   5   0   19.67    0.92
  -2   5   0   20.51    0.86
   1  -5   0   35.13    1.38
   1  -5   0   38.60    1.61
  -1   5   0   37.98    1.35
  -1   5   0   35.81    1.59
   0  -5   0  143.46    5.90
   0  -5   0  150.54    5.14
   0  -5   0  149.44    5.14
   0   5   0  137.14    4.99
   0   5   0  141.87    5.80
  -1  -5   0   55.76    2.50
  -1  -5   0   61.34    2.11
  -1  -5   0   58.63    2.34
   1   5   0   58.55    2.08
   1   5   0   57.48    2.44
  -2  -5   0    0.03    0.03
  -2  -5   0    0.21    0.11
  -2  -5   0   -0.01    0.03
  -2  -5   0    0.02    0.05
   2   5   0    0.05    0.05
   2   5   0    0.00    0.06
  -3  -5   0   52.95    2.18
  -3  -5   0   52.59    1.86
  -3  -5   0   52.48    2.33
   3   5   0   51.64    1.90
   3   5   0   50.65    2.19
  -4  -5   0    0.00    0.09
  -4  -5   0    0.23    0.10
   4   5   0    0.04    0.07
  -5  -5   0   14.21    0.87
   5   5   0   13.92    0.65
  -6  -5   0    3.28    0.40
   6   5   0    3.16    0.26
  -7  -5   0    0.71    0.24
   7   5   0    0.46    0.13
  -8  -5   0   11.58    0.90
   8   5   0   12.91    0.68
 -11   6   0    8.20    0.71
 -11   6   0    7.39    0.52
 -10   6   0   -0.03    0.13
 -10   6   0    0.03    0.10
   9  -6   0   25.89    1.32
  -9   6   0   24.17    1.12
  -9   6   0   23.14    1.33
   8  -6   0    2.54    0.29
   8  -6   0    2.22    0.24
  -8   6   0    2.50    0.32
  -8   6   0    2.76    0.26
   7  -6   0   -0.02    0.08
   7  -6   0    0.12    0.10
  -7   6   0    0.03    0.09
  -7   6   0    0.01    0.10
   6  -6   0    0.57    0.14
   6  -6   0    0.75    0.14
   6  -6   0    0.64    0.15
  -6   6   0    0.53    0.16
  -6   6   0    0.68    0.14
  -6   6   0    0.57    0.13
   5  -6   0   27.43    1.29
   5  -6   0   27.32    1.17
   5  -6   0   29.08    1.13
  -5   6   0   27.07    1.16
  -5   6   0   29.22    1.28
  -5   6   0   26.96    1.29
  -5   6   0   29.68    1.13
   4  -6   0    1.58    0.18
   4  -6   0    1.22    0.15
   4  -6   0    1.55    0.16
  -4   6   0    1.87    0.19
  -4   6   0    1.24    0.15
  -4   6   0    1.36    0.16
  -4   6   0    1.49    0.15
   3  -6   0   14.53    0.66
   3  -6   0   14.74    0.63
   3  -6   0   15.28    0.74
  -3   6   0   14.73    0.69
  -3   6   0   14.84    0.75
  -3   6   0   14.76    0.66
  -3   6   0   14.88    0.63
   2  -6   0   14.50    0.63
   2  -6   0   14.27    0.72
  -2   6   0   14.31    0.61
  -2   6   0   14.42    0.64
  -2   6   0   14.63    0.63
   1  -6   0    0.73    0.10
   1  -6   0    0.90    0.14
  -1   6   0    0.81    0.11
  -1   6   0    0.47    0.12
   0  -6   0   11.26    0.63
   0  -6   0   11.52    0.48
   0  -6   0   11.99    0.48
   0   6   0   10.64    0.49
   0   6   0   10.87    0.61
  -1  -6   0    5.81    0.40
  -1  -6   0    5.34    0.25
   1   6   0    5.45    0.29
   1   6   0    5.11    0.36
  -2  -6   0    0.18    0.11
  -2  -6   0    0.05    0.03
  -2  -6   0    0.05    0.03
   2   6   0    0.08    0.06
   2   6   0    0.02    0.06
  -3  -6   0   43.69    2.05
   3   6   0   46.84    1.93
   3   6   0   42.59    1.65
  -4  -6   0    5.12    0.46
   4   6   0    5.39    0.33
  -5  -6   0    1.84    0.29
   5   6   0    2.03    0.20
  -6  -6   0    0.02    0.13
   6   6   0    0.06    0.08
  -7  -6   0    3.23    0.42
   7   6   0    2.88    0.28
   8   6   0    0.23    0.11
 -11   7   0    2.59    0.41
 -11   7   0    2.72    0.31
 -10   7   0    1.02    0.21
 -10   7   0    0.81    0.25
   9  -7   0    0.28    0.14
  -9   7   0    0.15    0.17
  -9   7   0    0.02    0.10
   8  -7   0    4.54    0.40
  -8   7   0    5.67    0.40
  -8   7   0    5.54    0.48
   7  -7   0    9.82    0.62
  -7   7   0   10.71    0.66
  -7   7   0    9.67    0.56
   6  -7   0    0.11    0.08
   6  -7   0    0.11    0.09
  -6   7   0   -0.09    0.06
  -6   7   0    0.00    0.08
  -6   7   0   -0.01    0.07
   5  -7   0   19.68    0.93
   5  -7   0   18.42    0.84
  -5   7   0   17.37    0.90
  -5   7   0   17.94    0.83
  -5   7   0   18.76    0.92
  -5   7   0   17.88    0.80
   4  -7   0    3.10    0.24
   4  -7   0    3.79    0.25
   4  -7   0    3.25    0.27
  -4   7   0    3.31    0.29
  -4   7   0    3.58    0.25
  -4   7   0    3.06    0.24
  -4   7   0    2.95    0.25
   3  -7   0   23.01    1.04
   3  -7   0   25.58    1.19
  -3   7   0   26.19    1.11
  -3   7   0   26.13    1.02
  -3   7   0   25.37    1.21
  -3   7   0   26.38    1.06
   2  -7   0    0.75    0.14
   2  -7   0    0.54    0.11
  -2   7   0    0.52    0.07
  -2   7   0    0.65    0.15
  -2   7   0    0.71    0.11
  -2   7   0    0.78    0.12
   1  -7   0   55.81    2.06
   1  -7   0   58.46    2.41
  -1   7   0   52.47    2.38
  -1   7   0   55.11    2.02
   0  -7   0    4.42    0.35
   0  -7   0    4.57    0.24
   0   7   0    4.28    0.26
   0   7   0    3.59    0.32
  -1  -7   0    2.72    0.15
  -1  -7   0    2.44    0.14
  -1  -7   0    2.81    0.29
   1   7   0    1.95    0.23
   1   7   0    2.38    0.19
  -2  -7   0    0.14    0.12
   2   7   0    0.18    0.08
   2   7   0    0.29    0.12
  -3  -7   0   57.86    2.55
   3   7   0   53.55    2.04
  -4  -7   0   -0.18    0.09
   4   7   0   -0.09    0.06
  -5  -7   0    0.80    0.24
   5   7   0    0.71    0.15
  -6  -7   0    5.53    0.56
   6   7   0    5.63    0.38
  -7  -7   0    9.98    0.81
   7   7   0   10.27    0.58
 -11   8   0    9.68    0.63
 -11   8   0    9.73    0.79
 -10   8   0    2.96    0.40
 -10   8   0    3.61    0.35
  -9   8   0    9.71    0.59
  -9   8   0    9.41    0.71
   8  -8   0    6.36    0.49
  -8   8   0    6.90    0.47
  -8   8   0    6.98    0.55
   7  -8   0   10.50    0.61
   7  -8   0   11.32    0.67
  -7   8   0   10.82    0.64
  -7   8   0   10.70    0.69
  -7   8   0   10.29    0.60
   6  -8   0    4.81    0.37
   6  -8   0    4.93    0.36
  -6   8   0    4.19    0.36
  -6   8   0    4.55    0.34
  -6   8   0    5.14    0.39
   5  -8   0    2.43    0.24
   5  -8   0    2.97    0.28
  -5   8   0    2.98    0.24
  -5   8   0    2.78    0.25
  -5   8   0    3.01    0.29
  -5   8   0    2.36    0.24
   4  -8   0    4.29    0.32
   4  -8   0    3.43    0.27
  -4   8   0    3.77    0.27
  -4   8   0    3.66    0.27
  -4   8   0    4.12    0.35
   3  -8   0    3.87    0.28
   3  -8   0    5.34    0.37
  -3   8   0    4.88    0.30
  -3   8   0    4.44    0.36
   2  -8   0    9.66    0.49
   2  -8   0   10.96    0.61
  -2   8   0   10.98    0.50
  -2   8   0    9.39    0.60
   1  -8   0    2.24    0.24
   1  -8   0    2.19    0.17
  -1   8   0    1.92    0.18
  -1   8   0    1.77    0.23
   0  -8   0    2.11    0.26
   0  -8   0    2.23    0.15
   0   8   0    2.23    0.19
   0   8   0    1.55    0.22
  -1  -8   0    7.02    0.29
  -1  -8   0    6.41    0.28
  -1  -8   0    5.86    0.47
   1   8   0    6.41    0.36
   1   8   0    6.36    0.46
  -2  -8   0    0.33    0.15
   2   8   0    0.21    0.09
   2   8   0    0.31    0.13
  -3  -8   0    8.10    0.62
   3   8   0    8.15    0.44
  -4  -8   0    3.96    0.43
   4   8   0    3.47    0.28
  -5  -8   0    0.03    0.14
   5   8   0    0.15    0.10
  -6  -8   0    0.32    0.19
   6   8   0    0.18    0.11
 -11   9   0    1.32    0.32
 -11   9   0    1.12    0.24
 -10   9   0   -0.09    0.12
 -10   9   0   -0.11    0.09
  -9   9   0   60.04    2.47
  -9   9   0   61.59    2.80
  -8   9   0    0.39    0.18
  -8   9   0    0.49    0.16
   7  -9   0   78.43    2.93
   7  -9   0   72.83    3.23
  -7   9   0   72.78    3.20
  -7   9   0   74.63    3.23
   6  -9   0   29.05    1.43
   6  -9   0   31.36    1.32
  -6   9   0   30.11    1.42
  -6   9   0   29.68    1.45
   5  -9   0   98.45    4.18
   5  -9   0   99.05    3.72
  -5   9   0  100.51    4.09
  -5   9   0  100.90    3.61
  -5   9   0   97.58    4.17
   4  -9   0   11.48    0.59
   4  -9   0   11.52    0.66
  -4   9   0   10.75    0.68
  -4   9   0   11.76    0.58
   3  -9   0   39.22    1.58
   3  -9   0   40.75    1.82
  -3   9   0   38.98    1.84
  -3   9   0   40.98    1.56
   2  -9   0   30.00    1.23
   2  -9   0   31.79    1.46
  -2   9   0   30.40    1.23
  -2   9   0   30.45    1.47
   1  -9   0   25.49    1.03
   1  -9   0   26.40    1.28
  -1   9   0   24.64    1.04
  -1   9   0   26.21    1.28
   0  -9   0   14.59    0.86
   0  -9   0   14.45    0.62
   0   9   0   15.51    0.85
   0   9   0   15.82    0.69
  -1  -9   0    1.52    0.25
   1   9   0    1.52    0.18
   1   9   0    1.86    0.26
  -2  -9   0    0.10    0.13
   2   9   0    0.15    0.13
   2   9   0    0.31    0.11
  -3  -9   0    1.64    0.28
   3   9   0    1.44    0.19
  -4  -9   0    0.74    0.23
   4   9   0    0.87    0.17
  -5  -9   0    1.55    0.33
   5   9   0    2.04    0.23
  -6  -9   0    0.61    0.25
   6   9   0    0.11    0.10
 -11  10   0    4.53    0.52
 -11  10   0    5.13    0.44
 -10  10   0    0.39    0.20
 -10  10   0    0.44    0.17
  -9  10   0    8.28    0.65
   8 -10   0    5.79    0.46
  -8  10   0    5.34    0.49
   7 -10   0   35.12    1.51
  -7  10   0   35.30    1.65
  -7  10   0   32.78    1.64
   6 -10   0   25.39    1.22
   6 -10   0   23.49    1.10
  -6  10   0   22.73    1.23
   5 -10   0    0.22    0.14
   5 -10   0    0.39    0.14
  -5  10   0    0.58    0.19
  -5  10   0    0.35    0.12
   4 -10   0   14.13    0.79
   4 -10   0   14.09    0.70
  -4  10   0   14.12    0.83
  -4  10   0   13.85    0.69
   3 -10   0   20.99    1.08
   3 -10   0   21.66    0.92
  -3  10   0   19.77    1.10
  -3  10   0   20.85    0.92
   2 -10   0    5.40    0.33
   2 -10   0    5.62    0.44
  -2  10   0    5.47    0.46
  -2  10   0    5.57    0.36
   1 -10   0   34.02    1.31
   1 -10   0   33.80    1.63
  -1  10   0   33.04    1.34
  -1  10   0   32.92    1.62
   0 -10   0    0.61    0.18
   0 -10   0    0.34    0.07
   0  10   0    0.33    0.11
   0  10   0    0.36    0.16
  -1 -10   0   13.45    0.87
   1  10   0   13.40    0.67
   1  10   0   15.76    0.88
  -2 -10   0    0.10    0.14
   2  10   0    0.45    0.13
   2  10   0    0.11    0.13
  -3 -10   0    2.52    0.37
   3  10   0    3.10    0.27
  -4 -10   0    1.28    0.31
   4  10   0    1.06    0.19
  -5 -10   0    0.14    0.17
   5  10   0    0.23    0.13
 -11  11   0    2.88    0.40
 -10  11   0    4.85    0.50
   8 -11   0    9.55    0.62
  -8  11   0    9.80    0.68
   7 -11   0    4.47    0.40
  -7  11   0    5.12    0.45
   6 -11   0    0.09    0.11
  -6  11   0    0.06    0.13
   5 -11   0    4.89    0.38
   5 -11   0    5.34    0.42
  -5  11   0    4.81    0.45
  -5  11   0    4.95    0.37
   4 -11   0   22.00    0.97
   4 -11   0   19.82    1.10
  -4  11   0   21.92    0.97
  -4  11   0   21.69    1.17
   3 -11   0   19.86    0.89
   3 -11   0   20.71    1.08
  -3  11   0   18.34    0.90
  -3  11   0   21.53    1.13
   2 -11   0   12.08    0.60
   2 -11   0   12.79    0.78
  -2  11   0   12.57    0.64
  -2  11   0   14.55    0.84
   1 -11   0    2.06    0.28
   1 -11   0    1.99    0.17
  -1  11   0    2.33    0.31
  -1  11   0    2.22    0.23
   0 -11   0    2.67    0.33
   0 -11   0    2.46    0.14
   0  11   0    3.07    0.36
   0  11   0    2.37    0.24
  -1 -11   0   12.00    0.81
   1  11   0   13.03    0.81
   1  11   0   11.67    0.62
  -2 -11   0    9.00    0.70
   2  11   0    8.76    0.51
  -3 -11   0    0.82    0.26
   3  11   0    0.35    0.14
  -4 -11   0    2.02    0.41
   4  11   0    2.17    0.25
   8 -12   0    3.81    0.38
  -8  12   0    3.55    0.41
   7 -12   0    0.34    0.14
  -7  12   0    0.07    0.14
   6 -12   0    4.03    0.35
  -6  12   0    4.15    0.43
   5 -12   0   10.56    0.60
  -5  12   0   10.68    0.60
  -5  12   0    9.18    0.70
   4 -12   0   12.77    0.77
   4 -12   0   11.90    0.63
  -4  12   0   12.63    0.82
  -4  12   0   11.49    0.65
   3 -12   0    2.69    0.32
   3 -12   0    2.33    0.22
  -3  12   0    2.25    0.25
  -3  12   0    2.45    0.34
   2 -12   0   13.47    0.63
   2 -12   0   14.34    0.86
  -2  12   0   14.53    0.90
  -2  12   0   12.61    0.68
   1 -12   0    8.06    0.40
   1 -12   0    8.08    0.63
  -1  12   0    9.33    0.68
  -1  12   0    9.04    0.52
   0 -12   0   20.86    1.22
   0  12   0   20.72    0.98
   0  12   0   23.60    1.25
  -1 -12   0    1.88    0.32
   1  12   0    2.29    0.25
   1  12   0    1.90    0.32
  -2 -12   0    7.20    0.64
   2  12   0    7.20    0.47
  -3 -12   0    8.59    0.73
   3  12   0    7.87    0.51
   9 -13   0    0.96    0.23
   8 -13   0    1.15    0.23
  -8  13   0    0.89    0.25
   7 -13   0    1.18    0.23
  -7  13   0    1.42    0.31
   6 -13   0   41.99    1.76
  -6  13   0   40.94    2.05
   5 -13   0    0.10    0.10
  -5  13   0    0.16    0.12
  -5  13   0   -0.05    0.12
   4 -13   0    9.50    0.54
  -4  13   0    9.08    0.71
  -4  13   0    8.88    0.56
   3 -13   0   -0.05    0.10
   3 -13   0    0.03    0.08
  -3  13   0   -0.01    0.10
  -3  13   0   -0.08    0.11
   2 -13   0   29.60    1.48
   2 -13   0   26.31    1.10
  -2  13   0   28.41    1.50
  -2  13   0   25.50    1.19
   1 -13   0   -0.08    0.13
  -1  13   0    0.15    0.11
  -1  13   0   -0.14    0.11
   0 -13   0   15.64    1.02
   0  13   0   17.50    1.05
   0  13   0   15.34    0.81
  -1 -13   0    0.99    0.28
   1  13   0    0.57    0.17
  -2 -13   0    0.08    0.19
   2  13   0   -0.01    0.11
   9 -14   0    5.57    0.48
   8 -14   0   11.01    0.70
  -8  14   0   11.82    0.86
   7 -14   0    0.13    0.12
  -7  14   0    0.08    0.17
   6 -14   0   40.70    1.76
  -6  14   0   42.19    2.10
   5 -14   0    0.93    0.19
  -5  14   0    0.90    0.21
  -5  14   0    0.74    0.26
   4 -14   0   25.53    1.15
  -4  14   0   26.48    1.21
  -4  14   0   26.96    1.48
   3 -14   0    3.19    0.26
  -3  14   0    3.77    0.46
  -3  14   0    3.08    0.32
   2 -14   0    4.48    0.27
   2 -14   0    4.21    0.45
  -2  14   0    4.44    0.38
  -2  14   0    5.17    0.53
   1 -14   0    2.35    0.36
  -1  14   0    2.50    0.37
  -1  14   0    2.73    0.30
   0 -14   0    0.25    0.18
   0  14   0    0.49    0.16
   0  14   0    0.22    0.19
  -1 -14   0    1.87    0.34
   8 -15   0    0.25    0.12
  -8  15   0    0.16    0.17
   7 -15   0    0.07    0.11
  -7  15   0    0.17    0.17
  -6  15   0   17.24    1.13
   5 -15   0    0.97    0.19
  -5  15   0    0.92    0.30
  -5  15   0    0.85    0.21
   4 -15   0    4.43    0.33
  -4  15   0    4.54    0.52
  -4  15   0    4.03    0.38
   3 -15   0    3.35    0.26
  -3  15   0    4.41    0.51
  -3  15   0    3.48    0.35
  -2  15   0    0.68    0.19
  -2  15   0    0.49    0.22
  -1  15   0    0.00    0.12
  -1  15   0   -0.04    0.17
   0 -15   0   21.53    1.35
   0  15   0   25.62    1.43
   4 -16   0    1.77    0.19
  -4  16   0    1.65    0.29
   3 -16   0   -0.07    0.06
  -3  16   0    0.15    0.13
  -3  16  -1    1.91    0.28
  -4  16  -1    5.03    0.44
   0  15  -1    2.31    0.37
   0 -15   1    2.40    0.39
  -1  15  -1    0.12    0.12
  -1  15  -1    0.17    0.17
   1 -15   1    0.36    0.22
  -2  15  -1   24.57    1.21
  -2  15  -1   26.98    1.52
  -3  15  -1    1.90    0.40
  -3  15  -1    1.55    0.24
   3 -15   1    1.38    0.19
  -4  15  -1   13.10    0.76
  -4  15  -1   12.60    0.94
   4 -15   1   13.37    0.71
  -5  15  -1    4.33    0.52
   5 -15   1    5.48    0.41
  -6  15  -1    2.14    0.36
   6 -15   1    1.96    0.27
  -7  15  -1    0.59    0.25
   7 -15   1    0.96    0.22
  -8  15  -1   21.44    1.32
   8 -15   1   21.65    1.13
   1  14  -1    0.23    0.14
  -1 -14   1   -0.04    0.15
   0  14  -1    2.42    0.37
   0  14  -1    2.06    0.27
   0 -14   1    1.71    0.36
  -1  14  -1    0.47    0.17
  -1  14  -1    0.34    0.20
   1 -14   1    0.28    0.09
   1 -14   1    0.59    0.22
  -2  14  -1   11.43    0.66
  -2  14  -1   12.05    0.86
   2 -14   1   11.64    0.82
   2 -14   1    9.87    0.54
  -3  14  -1    4.22    0.37
  -3  14  -1    3.41    0.44
   3 -14   1    2.85    0.39
   3 -14   1    3.46    0.29
  -4  14  -1    0.61    0.24
  -4  14  -1    0.82    0.19
   4 -14   1    0.69    0.16
  -5  14  -1    0.74    0.26
   5 -14   1    0.33    0.14
  -6  14  -1    1.29    0.32
   6 -14   1    1.64    0.24
  -7  14  -1    2.57    0.38
   7 -14   1    2.75    0.32
  -8  14  -1   16.39    1.11
   8 -14   1   20.14    1.02
   9 -14   1   -0.13    0.12
   2  13  -1   11.05    0.63
  -2 -13   1    9.86    0.81
   1  13  -1    4.37    0.38
   1  13  -1    4.07    0.45
  -1 -13   1    3.98    0.47
   0  13  -1    0.37    0.15
   0  13  -1    0.63    0.21
   0 -13   1    0.70    0.09
   0 -13   1    0.59    0.22
  -1  13  -1   -0.04    0.09
  -1  13  -1    0.07    0.14
   1 -13   1    0.05    0.17
   1 -13   1   -0.09    0.06
  -2  13  -1   17.33    0.89
  -2  13  -1   19.84    1.14
   2 -13   1   17.67    0.83
   2 -13   1   18.62    1.10
  -3  13  -1   -0.02    0.12
  -3  13  -1    0.25    0.14
   3 -13   1    0.19    0.14
   3 -13   1    0.12    0.10
  -4  13  -1   17.02    0.85
  -4  13  -1   16.17    1.02
   4 -13   1   16.01    0.97
   4 -13   1   16.23    0.82
  -5  13  -1    5.80    0.54
   5 -13   1    5.61    0.42
  -6  13  -1    0.49    0.22
   6 -13   1    0.69    0.18
  -7  13  -1    0.20    0.15
   7 -13   1    0.63    0.19
  -8  13  -1    8.44    0.69
   8 -13   1    9.48    0.63
   3  12  -1    2.51    0.28
  -3 -12   1    1.38    0.34
   2  12  -1    3.67    0.32
  -2 -12   1    3.44    0.44
   1  12  -1    0.04    0.14
   1  12  -1    0.06    0.10
  -1 -12   1    0.08    0.17
   0  12  -1   16.67    0.81
   0  12  -1   16.40    1.00
   0 -12   1   16.01    0.68
   0 -12   1   14.61    0.97
  -1  12  -1    0.68    0.23
  -1  12  -1    0.40    0.15
   1 -12   1    0.59    0.21
   1 -12   1    0.65    0.13
  -2  12  -1   14.06    0.89
  -2  12  -1   13.84    0.71
   2 -12   1   13.55    0.86
   2 -12   1   13.17    0.66
  -3  12  -1   25.31    1.37
  -3  12  -1   25.19    1.12
   3 -12   1   26.32    1.34
   3 -12   1   24.69    1.11
  -4  12  -1   12.71    0.67
  -4  12  -1   11.19    0.79
   4 -12   1   12.28    0.78
   4 -12   1   12.53    0.66
  -5  12  -1   -0.01    0.09
  -5  12  -1   -0.01    0.12
   5 -12   1   -0.08    0.11
   5 -12   1    0.10    0.11
  -6  12  -1    0.21    0.15
   6 -12   1    0.09    0.11
  -7  12  -1    1.34    0.28
   7 -12   1    1.78    0.26
  -8  12  -1   16.08    0.99
   8 -12   1   16.47    0.91
   4  11  -1    0.15    0.12
  -4 -11   1    0.05    0.17
   3  11  -1    3.54    0.31
  -3 -11   1    3.30    0.43
   2  11  -1    3.36    0.30
  -2 -11   1    3.23    0.40
   1  11  -1    7.28    0.56
   1  11  -1    6.49    0.41
  -1 -11   1    4.90    0.50
  -1 -11   1    5.47    0.27
   0  11  -1    3.12    0.28
   0  11  -1    4.34    0.42
   0 -11   1    3.42    0.23
   0 -11   1    3.56    0.39
  -1  11  -1    2.55    0.24
  -1  11  -1    1.87    0.28
   1 -11   1    1.88    0.19
   1 -11   1    1.43    0.25
  -2  11  -1    7.22    0.57
  -2  11  -1    7.39    0.45
   2 -11   1    7.80    0.57
   2 -11   1    7.21    0.43
  -3  11  -1    2.03    0.30
  -3  11  -1    2.56    0.25
   3 -11   1    2.59    0.25
   3 -11   1    2.41    0.30
  -4  11  -1    3.31    0.29
  -4  11  -1    3.58    0.37
   4 -11   1    3.54    0.30
   4 -11   1    3.06    0.33
  -5  11  -1    9.23    0.52
  -5  11  -1    8.30    0.60
   5 -11   1    7.39    0.56
   5 -11   1    7.49    0.50
  -6  11  -1    2.97    0.35
   6 -11   1    3.36    0.32
   6 -11   1    3.45    0.34
  -7  11  -1   10.88    0.75
   7 -11   1   13.04    0.72
 -10  11  -1    7.41    0.65
 -11  11  -1    0.20    0.12
 -11  11  -1   -0.18    0.11
   5  10  -1    3.43    0.31
  -5 -10   1    3.68    0.46
   4  10  -1   11.84    0.64
  -4 -10   1   11.83    0.87
   3  10  -1    1.53    0.20
  -3 -10   1    0.78    0.25
   2  10  -1    4.39    0.33
   2  10  -1    4.68    0.42
  -2 -10   1    3.85    0.43
   1  10  -1   17.26    0.93
   1  10  -1   16.03    0.75
  -1 -10   1   15.04    0.64
  -1 -10   1   14.78    0.93
   0  10  -1    5.19    0.44
   0  10  -1    4.68    0.34
   0 -10   1    5.09    0.29
   0 -10   1    5.34    0.46
  -1  10  -1    2.76    0.25
  -1  10  -1    3.46    0.35
   1 -10   1    2.93    0.23
   1 -10   1    2.76    0.32
  -2  10  -1    3.55    0.28
  -2  10  -1    3.52    0.36
   2 -10   1    3.47    0.27
   2 -10   1    3.34    0.34
  -3  10  -1    1.33    0.19
  -3  10  -1    1.31    0.23
   3 -10   1    1.30    0.18
   3 -10   1    1.64    0.24
  -4  10  -1    0.85    0.17
  -4  10  -1    0.82    0.21
   4 -10   1    0.74    0.19
   4 -10   1    1.02    0.18
  -5  10  -1   43.05    2.02
  -5  10  -1   45.75    1.75
   5 -10   1   40.79    2.00
   5 -10   1   45.73    1.81
  -6  10  -1   42.16    2.00
   6 -10   1   43.16    1.80
   6 -10   1   43.99    2.01
  -7  10  -1    1.22    0.24
  -7  10  -1    1.59    0.26
   7 -10   1    1.39    0.23
   7 -10   1    1.90    0.25
  -8  10  -1   61.64    2.79
  -9  10  -1    1.37    0.31
  -9  10  -1    1.82    0.27
 -10  10  -1    2.29    0.29
 -10  10  -1    2.16    0.36
 -11  10  -1    2.49    0.37
 -11  10  -1    1.54    0.25
   6   9  -1    9.88    0.57
  -6  -9   1    8.24    0.74
   5   9  -1    6.56    0.44
  -5  -9   1    6.69    0.62
   4   9  -1   19.02    0.87
  -4  -9   1   17.96    1.13
   3   9  -1   41.75    1.61
  -3  -9   1   39.79    2.01
   2   9  -1    2.31    0.22
   2   9  -1    2.79    0.31
  -2  -9   1    2.26    0.14
  -2  -9   1    2.03    0.31
   1   9  -1   21.56    0.94
   1   9  -1   23.16    1.14
  -1  -9   1   21.19    0.88
  -1  -9   1   22.50    1.18
   0   9  -1    0.48    0.12
   0   9  -1    0.18    0.12
   0  -9   1    0.36    0.15
   0  -9   1    0.25    0.08
  -1   9  -1    5.87    0.35
  -1   9  -1    5.43    0.44
   1  -9   1    5.12    0.43
   1  -9   1    5.57    0.33
  -2   9  -1    6.82    0.39
  -2   9  -1    6.55    0.49
   2  -9   1    6.74    0.39
   2  -9   1    6.48    0.47
  -3   9  -1   26.18    1.07
  -3   9  -1   25.21    1.27
   3  -9   1   25.77    1.26
   3  -9   1   24.91    1.09
  -4   9  -1   56.35    2.50
  -4   9  -1   57.79    2.14
   4  -9   1   53.54    2.20
   4  -9   1   59.07    2.51
  -5   9  -1  102.47    4.50
  -5   9  -1  114.24    3.92
  -5   9  -1  110.31    4.44
   5  -9   1  105.07    4.03
   5  -9   1  107.45    4.55
  -6   9  -1   31.55    1.54
  -6   9  -1   33.57    1.41
  -6   9  -1   33.04    1.53
   6  -9   1   31.30    1.55
   6  -9   1   33.13    1.41
  -7   9  -1   32.05    1.54
  -7   9  -1   31.39    1.50
  -7   9  -1   31.43    1.39
   7  -9   1   32.42    1.41
   7  -9   1   30.15    1.53
  -8   9  -1   35.31    1.53
  -8   9  -1   34.56    1.71
   8  -9   1   34.10    1.70
  -9   9  -1    1.55    0.24
  -9   9  -1    1.30    0.31
 -10   9  -1    0.98    0.22
 -10   9  -1    1.19    0.30
 -11   9  -1    4.29    0.40
 -11   9  -1    4.47    0.52
   7   8  -1    3.91    0.34
   6   8  -1   18.68    0.89
  -6  -8   1   18.44    1.18
   5   8  -1   26.94    1.16
   4   8  -1    0.24    0.11
  -4  -8   1    0.17    0.16
   3   8  -1   37.16    1.46
  -3  -8   1   36.97    1.35
  -3  -8   1   37.26    1.82
   2   8  -1   14.80    0.80
   2   8  -1   14.50    0.66
  -2  -8   1   12.86    0.83
  -2  -8   1   14.12    0.58
   1   8  -1   75.18    3.20
   1   8  -1   75.74    2.74
  -1  -8   1   72.73    2.75
  -1  -8   1   77.96    3.30
   0   8  -1    3.60    0.26
   0   8  -1    3.51    0.33
   0  -8   1    3.77    0.24
   0  -8   1    3.97    0.36
  -1   8  -1    1.15    0.19
  -1   8  -1    1.37    0.16
   1  -8   1    1.31    0.19
   1  -8   1    0.93    0.13
  -2   8  -1    5.92    0.44
  -2   8  -1    6.44    0.37
   2  -8   1    6.12    0.36
   2  -8   1    7.25    0.46
  -3   8  -1   16.95    0.74
  -3   8  -1   16.89    0.77
  -3   8  -1   17.17    0.89
   3  -8   1   18.04    0.89
   3  -8   1   15.09    0.75
  -4   8  -1    0.45    0.11
  -4   8  -1    0.37    0.11
  -4   8  -1    0.47    0.14
  -4   8  -1    0.43    0.12
   4  -8   1    0.49    0.15
   4  -8   1    0.46    0.12
  -5   8  -1   14.76    0.79
  -5   8  -1   16.71    0.84
  -5   8  -1   14.51    0.73
   5  -8   1   14.28    0.73
   5  -8   1   15.93    0.84
  -6   8  -1    0.10    0.09
  -6   8  -1    0.05    0.09
  -6   8  -1   -0.01    0.09
   6  -8   1    0.04    0.10
   6  -8   1   -0.05    0.07
  -7   8  -1    0.98    0.19
  -7   8  -1    1.04    0.21
  -7   8  -1    0.75    0.21
   7  -8   1    1.11    0.23
  -8   8  -1    0.05    0.14
  -8   8  -1    0.08    0.11
   8  -8   1   -0.08    0.10
  -9   8  -1    1.05    0.28
  -9   8  -1    1.08    0.22
   9  -8   1    0.83    0.22
 -10   8  -1    2.30    0.36
 -10   8  -1    2.10    0.27
 -11   8  -1    0.65    0.25
 -11   8  -1   -0.12    0.11
   7   7  -1   14.13    0.73
  -7  -7   1   13.04    0.96
   6   7  -1    4.00    0.33
  -6  -7   1    4.94    0.50
   5   7  -1   14.05    0.69
   4   7  -1    2.26    0.22
  -4  -7   1    2.11    0.31
   3   7  -1   11.50    0.56
   3   7  -1   11.82    0.66
  -3  -7   1   11.92    0.48
  -3  -7   1   11.35    0.74
   2   7  -1    9.03    0.57
   2   7  -1    9.39    0.48
  -2  -7   1   10.74    0.66
  -2  -7   1   10.21    0.43
   1   7  -1   14.32    0.81
   1   7  -1   15.17    0.68
  -1  -7   1   18.09    0.90
  -1  -7   1   16.42    0.67
   0   7  -1    8.40    0.52
   0   7  -1    8.69    0.42
   0  -7   1    7.68    0.40
   0  -7   1    8.82    0.54
  -1   7  -1    3.32    0.23
  -1   7  -1    3.24    0.29
   1  -7   1    3.71    0.31
   1  -7   1    3.33    0.23
  -2   7  -1    0.20    0.08
  -2   7  -1    0.29    0.09
  -2   7  -1    0.31    0.07
  -2   7  -1    0.09    0.09
   2  -7   1    0.24    0.08
   2  -7   1    0.02    0.08
  -3   7  -1    0.54    0.14
  -3   7  -1    0.77    0.11
  -3   7  -1    0.63    0.12
  -3   7  -1    0.74    0.13
   3  -7   1    0.75    0.13
   3  -7   1    0.73    0.16
   3  -7   1    0.93    0.13
  -4   7  -1    1.35    0.19
  -4   7  -1    1.24    0.16
  -4   7  -1    1.06    0.15
  -4   7  -1    1.39    0.16
   4  -7   1    0.94    0.17
   4  -7   1    1.55    0.16
   4  -7   1    1.20    0.15
  -5   7  -1   62.27    2.23
  -5   7  -1   57.40    2.30
  -5   7  -1   57.54    2.55
  -5   7  -1   61.22    2.56
   5  -7   1   63.38    2.24
   5  -7   1   60.24    2.60
   5  -7   1   57.05    2.31
  -6   7  -1    1.57    0.23
  -6   7  -1    1.87    0.22
  -6   7  -1    1.75    0.21
   6  -7   1    2.04    0.23
   6  -7   1    2.21    0.25
   6  -7   1    1.90    0.21
  -7   7  -1    0.31    0.15
  -7   7  -1    0.32    0.12
   7  -7   1    0.35    0.13
   7  -7   1    0.17    0.13
  -8   7  -1    1.42    0.29
  -8   7  -1    1.56    0.21
   8  -7   1    1.34    0.26
  -9   7  -1    0.86    0.19
  -9   7  -1    0.60    0.22
   9  -7   1    0.51    0.20
 -10   7  -1   -0.23    0.14
 -10   7  -1    0.16    0.11
  10  -7   1   -0.11    0.11
 -11   7  -1    0.49    0.16
 -11   7  -1    0.27    0.21
   8   6  -1    0.35    0.13
  -8  -6   1    0.11    0.19
   7   6  -1    6.44    0.43
  -7  -6   1    6.38    0.61
   6   6  -1    2.88    0.26
  -6  -6   1    3.67    0.42
   5   6  -1   22.01    0.95
  -5  -6   1   22.29    1.23
   4   6  -1    1.30    0.17
  -4  -6   1    1.18    0.10
  -4  -6   1    1.37    0.24
   3   6  -1   12.30    0.65
   3   6  -1   12.09    0.57
  -3  -6   1   13.31    0.76
  -3  -6   1   11.87    0.51
   2   6  -1    0.14    0.08
   2   6  -1    0.13    0.07
  -2  -6   1    0.11    0.10
  -2  -6   1    0.07    0.05
   1   6  -1    4.47    0.28
   1   6  -1    4.76    0.35
  -1  -6   1    5.77    0.27
  -1  -6   1    5.99    0.41
  -1  -6   1    5.08    0.27
   0   6  -1    4.78    0.27
   0   6  -1    4.51    0.33
   0  -6   1    4.50    0.26
   0  -6   1    5.15    0.36
  -1   6  -1  413.15   14.08
  -1   6  -1  430.01   14.56
  -1   6  -1  384.90   16.25
   1  -6   1  421.98   16.50
   1  -6   1  406.16   14.54
  -2   6  -1    0.95    0.15
  -2   6  -1    0.90    0.12
  -2   6  -1    0.84    0.10
  -2   6  -1    1.17    0.13
   2  -6   1    1.14    0.12
   2  -6   1    0.79    0.12
   2  -6   1    0.91    0.15
  -3   6  -1   65.84    2.28
  -3   6  -1   61.92    2.57
  -3   6  -1   62.23    2.35
  -3   6  -1   61.56    2.63
   3  -6   1   61.72    2.36
   3  -6   1   62.45    2.66
   3  -6   1   62.54    2.27
  -4   6  -1    0.31    0.09
  -4   6  -1    0.27    0.10
  -4   6  -1    0.35    0.11
  -4   6  -1    0.31    0.09
   4  -6   1    0.43    0.10
   4  -6   1    0.56    0.12
   4  -6   1    0.45    0.12
  -5   6  -1    7.52    0.43
  -5   6  -1    7.56    0.49
  -5   6  -1    8.69    0.43
  -5   6  -1    7.81    0.47
   5  -6   1    8.39    0.51
   5  -6   1    8.18    0.43
   5  -6   1    7.37    0.44
  -6   6  -1    0.53    0.13
  -6   6  -1    0.37    0.12
  -6   6  -1    0.29    0.13
   6  -6   1    0.32    0.11
   6  -6   1    0.53    0.14
   6  -6   1    0.47    0.13
  -7   6  -1    1.07    0.23
  -7   6  -1    1.28    0.17
   7  -6   1    1.05    0.22
   7  -6   1    1.16    0.17
  -8   6  -1    0.54    0.19
  -8   6  -1    0.71    0.17
   8  -6   1    0.84    0.17
   8  -6   1    0.55    0.18
  -9   6  -1    0.90    0.26
  -9   6  -1    1.28    0.22
   9  -6   1    0.93    0.19
   9  -6   1    1.23    0.27
 -10   6  -1    4.77    0.39
 -10   6  -1    5.79    0.56
  10  -6   1    6.22    0.55
 -11   6  -1    1.89    0.25
 -11   6  -1    2.22    0.38
   8   5  -1   -0.12    0.09
  -8  -5   1    0.08    0.19
   7   5  -1   -0.04    0.09
  -7  -5   1    0.06    0.13
   6   5  -1    6.40    0.41
  -6  -5   1    6.81    0.58
  -6  -5   1    7.20    0.30
   5   5  -1    8.75    0.46
  -5  -5   1    8.37    0.38
  -5  -5   1    9.15    0.64
   4   5  -1    1.99    0.19
  -4  -5   1    1.83    0.14
  -4  -5   1    2.15    0.27
  -4  -5   1    1.96    0.20
   3   5  -1    7.79    0.45
   3   5  -1    7.64    0.40
  -3  -5   1    8.66    0.44
  -3  -5   1    8.15    0.36
   2   5  -1    4.54    0.32
   2   5  -1    4.95    0.28
  -2  -5   1    4.71    0.37
  -2  -5   1    5.06    0.28
  -2  -5   1    5.19    0.26
  -2  -5   1    5.54    0.26
   1   5  -1  207.35    8.60
   1   5  -1  211.68    7.44
  -1  -5   1  221.88    8.78
  -1  -5   1  217.03    7.67
  -1  -5   1  222.69    7.67
   0   5  -1    1.84    0.14
   0   5  -1    1.23    0.16
   0  -5   1    1.49    0.18
   0  -5   1    1.37    0.12
  -1   5  -1  274.31   11.64
  -1   5  -1  299.18   11.53
  -1   5  -1  304.36   10.43
  -1   5  -1  292.88   10.09
   1  -5   1  307.41   11.83
   1  -5   1  286.76   10.42
  -2   5  -1    0.93    0.11
  -2   5  -1    1.06    0.15
  -2   5  -1    1.08    0.12
  -2   5  -1    1.28    0.13
   2  -5   1    1.03    0.13
   2  -5   1    1.23    0.16
   2  -5   1    1.30    0.12
  -3   5  -1   40.59    1.50
  -3   5  -1   40.93    1.74
  -3   5  -1   41.12    1.72
  -3   5  -1   39.78    1.56
   3  -5   1   40.32    1.50
   3  -5   1   39.60    1.56
   3  -5   1   41.78    1.77
  -4   5  -1    9.88    0.52
  -4   5  -1   10.47    0.47
  -4   5  -1    9.53    0.54
  -4   5  -1    9.83    0.48
   4  -5   1   10.31    0.56
   4  -5   1    9.24    0.49
   4  -5   1    9.92    0.47
  -5   5  -1   89.68    3.57
  -5   5  -1   86.34    3.23
  -5   5  -1   82.33    3.62
   5  -5   1   88.61    3.13
   5  -5   1   88.38    3.67
   5  -5   1   88.02    3.26
  -6   5  -1   14.93    0.71
  -6   5  -1   13.27    0.79
  -6   5  -1   14.23    0.68
   6  -5   1   15.56    0.81
   6  -5   1   14.89    0.68
  -7   5  -1    2.23    0.23
  -7   5  -1    2.76    0.32
   7  -5   1    2.52    0.29
   7  -5   1    2.70    0.25
  -8   5  -1    3.89    0.42
  -8   5  -1    4.13    0.32
   8  -5   1    4.75    0.43
   8  -5   1    4.59    0.35
  -9   5  -1    8.84    0.69
  -9   5  -1    9.59    0.55
   9  -5   1    9.19    0.56
   9  -5   1    9.38    0.69
 -10   5  -1    0.17    0.17
 -10   5  -1    0.05    0.10
  10  -5   1    0.31    0.14
  10  -5   1    0.20    0.18
 -11   5  -1   14.76    0.77
 -11   5  -1   15.20    1.04
  11  -5   1   15.63    1.04
   9   4  -1    6.08    0.45
  -9  -4   1    7.81    0.69
   8   4  -1   24.66    1.08
  -8  -4   1   22.67    1.36
   7   4  -1    0.13    0.09
  -7  -4   1   -0.01    0.04
  -7  -4   1    0.04    0.15
   6   4  -1    2.55    0.23
  -6  -4   1    2.76    0.17
  -6  -4   1    2.27    0.27
  -6  -4   1    2.03    0.31
   5   4  -1   33.61    1.33
  -5  -4   1   36.06    1.55
  -5  -4   1   34.18    1.29
  -5  -4   1   32.12    1.64
   4   4  -1    0.06    0.07
  -4  -4   1    0.05    0.05
  -4  -4   1   -0.02    0.08
  -4  -4   1    0.02    0.08
   3   4  -1   58.45    2.49
   3   4  -1   61.83    2.18
  -3  -4   1   58.59    2.21
  -3  -4   1   60.92    2.49
  -3  -4   1   62.83    2.21
   2   4  -1   85.76    3.61
   2   4  -1   86.14    3.13
  -2  -4   1   91.82    3.21
  -2  -4   1   87.77    3.21
  -2  -4   1   87.06    3.73
  -2  -4   1   96.24    3.58
   1   4  -1   69.45    2.98
   1   4  -1   71.58    2.57
  -1  -4   1   76.66    3.07
  -1  -4   1   75.46    2.90
  -1  -4   1   72.72    2.65
   0   4  -1    3.73    0.25
   0   4  -1    3.80    0.20
   0  -4   1    3.52    0.20
   0  -4   1    4.10    0.27
  -1   4  -1    4.69    0.23
  -1   4  -1    4.86    0.29
  -1   4  -1    4.84    0.25
  -1   4  -1    4.82    0.24
   1  -4   1    4.71    0.29
   1  -4   1    4.21    0.24
  -2   4  -1   63.45    2.54
  -2   4  -1   64.93    2.30
  -2   4  -1   59.53    2.22
   2  -4   1   63.27    2.30
   2  -4   1   60.16    2.60
   2  -4   1   64.01    2.22
  -3   4  -1  237.56    9.16
  -3   4  -1  224.02    8.22
  -3   4  -1  221.76    7.95
  -3   4  -1  228.03    9.17
   3  -4   1  237.99    7.96
   3  -4   1  234.42    8.24
   3  -4   1  234.87    9.31
  -4   4  -1   20.73    0.78
  -4   4  -1   19.53    0.87
  -4   4  -1   19.07    0.92
  -4   4  -1   18.23    0.80
   4  -4   1   18.70    0.77
   4  -4   1   17.93    0.80
   4  -4   1   19.33    0.92
  -5   4  -1   25.97    1.29
  -5   4  -1   27.01    1.12
  -5   4  -1   29.34    1.20
   5  -4   1   28.53    1.30
   5  -4   1   27.89    1.09
   5  -4   1   27.01    1.14
  -6   4  -1    0.53    0.12
  -6   4  -1    0.48    0.15
   6  -4   1    0.51    0.12
   6  -4   1    0.59    0.16
  -7   4  -1    0.03    0.07
  -7   4  -1    0.02    0.10
   7  -4   1   -0.03    0.08
   7  -4   1   -0.10    0.07
  -8   4  -1    1.57    0.20
  -8   4  -1    2.14    0.31
   8  -4   1    1.95    0.22
   8  -4   1    1.67    0.26
  -9   4  -1   47.09    2.35
  -9   4  -1   49.01    1.97
   9  -4   1   51.59    1.98
   9  -4   1   49.93    2.35
 -10   4  -1    5.11    0.36
 -10   4  -1    4.66    0.52
  10  -4   1    4.83    0.50
  10  -4   1    4.72    0.40
 -11   4  -1    6.38    0.41
 -11   4  -1    5.81    0.60
  11  -4   1    6.91    0.64
  11  -4   1    7.35    0.52
   9   3  -1    0.18    0.12
  -9  -3   1    0.44    0.22
   8   3  -1    2.42    0.26
  -8  -3   1    2.40    0.32
  -8  -3   1    2.70    0.18
  -8  -3   1    2.52    0.36
   7   3  -1   34.43    1.42
  -7  -3   1   35.50    1.68
  -7  -3   1   35.54    1.35
  -7  -3   1   35.41    1.78
   6   3  -1    7.35    0.42
  -6  -3   1    7.27    0.36
  -6  -3   1    7.20    0.50
  -6  -3   1    7.72    0.57
   5   3  -1   34.07    1.42
  -5  -3   1   35.86    1.75
  -5  -3   1   41.23    1.69
  -5  -3   1   38.08    1.42
   4   3  -1   20.18    0.79
  -4  -3   1   17.79    0.98
  -4  -3   1   20.24    0.92
  -4  -3   1   18.87    0.77
   3   3  -1   26.03    1.12
   3   3  -1   25.00    1.00
  -3  -3   1   27.98    1.16
  -3  -3   1   25.27    1.23
  -3  -3   1   26.57    1.01
  -3  -3   1   26.60    1.01
   2   3  -1    8.56    0.43
   2   3  -1    8.18    0.37
  -2  -3   1    8.35    0.37
  -2  -3   1    9.53    0.42
  -2  -3   1    8.88    0.49
   1   3  -1   13.55    0.65
   1   3  -1   14.17    0.56
  -1  -3   1   15.32    0.61
  -1  -3   1   13.26    0.57
  -1  -3   1   16.39    0.71
   0   3  -1  139.97    5.50
   0   3  -1  138.36    4.75
   0  -3   1  135.53    4.91
   0  -3   1  138.68    5.58
  -1   3  -1    4.02    0.25
  -1   3  -1    4.31    0.22
  -1   3  -1    4.52    0.22
  -1   3  -1    4.36    0.22
   1  -3   1    4.64    0.22
   1  -3   1    4.42    0.26
   1  -3   1    4.55    0.23
  -2   3  -1  230.80    8.89
  -2   3  -1  222.74    7.71
  -2   3  -1  229.71    8.89
  -2   3  -1  226.06    7.97
   2  -3   1  216.57    9.02
   2  -3   1  222.59    7.71
   2  -3   1  226.43    7.98
  -3   3  -1    1.84    0.16
  -3   3  -1    1.31    0.11
  -3   3  -1    0.97    0.11
  -3   3  -1    1.26    0.12
   3  -3   1    1.19    0.14
   3  -3   1    1.21    0.12
   3  -3   1    0.93    0.11
  -4   3  -1   16.22    0.70
  -4   3  -1   15.98    0.64
  -4   3  -1   15.10    0.66
  -4   3  -1   15.69    0.78
   4  -3   1   15.50    0.78
   4  -3   1   16.24    0.66
   4  -3   1   15.40    0.68
  -5   3  -1    7.26    0.37
  -5   3  -1    7.15    0.47
  -5   3  -1    7.12    0.38
   5  -3   1    7.53    0.38
   5  -3   1    7.25    0.46
   5  -3   1    7.47    0.40
  -6   3  -1    0.85    0.18
  -6   3  -1    0.75    0.18
  -6   3  -1    0.59    0.12
   6  -3   1    0.69    0.17
   6  -3   1    0.68    0.13
  -7   3  -1    0.00    0.11
  -7   3  -1   -0.02    0.07
  -7   3  -1   -0.08    0.08
   7  -3   1   -0.08    0.08
   7  -3   1    0.08    0.09
  -8   3  -1    5.10    0.33
  -8   3  -1    4.96    0.46
  -8   3  -1    4.71    0.45
   8  -3   1    4.62    0.44
   8  -3   1    5.02    0.36
  -9   3  -1    2.88    0.25
  -9   3  -1    2.45    0.36
   9  -3   1    2.71    0.37
   9  -3   1    2.62    0.28
 -10   3  -1    2.03    0.36
 -10   3  -1    1.41    0.19
  10  -3   1    2.27    0.35
  10  -3   1    1.47    0.23
 -11   3  -1    0.57    0.22
 -11   3  -1    0.74    0.13
  11  -3   1    0.63    0.23
  11  -3   1    0.43    0.17
  10   2  -1   15.53    1.09
 -10  -2   1   15.98    1.09
   9   2  -1    4.70    0.38
  -9  -2   1    5.64    0.52
  -9  -2   1    5.67    0.55
  -9  -2   1    5.27    0.29
   8   2  -1   11.91    0.64
  -8  -2   1   11.42    0.55
  -8  -2   1   12.76    0.79
  -8  -2   1   12.72    0.85
   7   2  -1    4.74    0.33
  -7  -2   1    4.52    0.41
  -7  -2   1    4.33    0.27
  -7  -2   1    5.49    0.47
   6   2  -1    0.31    0.09
  -6  -2   1    0.19    0.07
  -6  -2   1    0.17    0.13
  -6  -2   1    0.26    0.12
   5   2  -1    9.18    0.45
  -5  -2   1    8.04    0.56
  -5  -2   1    9.17    0.43
  -5  -2   1    9.45    0.54
   4   2  -1    8.09    0.37
   4   2  -1    7.86    0.39
  -4  -2   1    7.76    0.37
  -4  -2   1    8.12    0.46
  -4  -2   1    8.97    0.39
  -4  -2   1    7.45    0.49
   3   2  -1    6.06    0.29
   3   2  -1    5.59    0.29
  -3  -2   1    5.40    0.28
  -3  -2   1    6.52    0.35
  -3  -2   1    5.94    0.38
   2   2  -1   76.37    2.72
   2   2  -1   79.55    3.12
  -2  -2   1   72.12    3.22
  -2  -2   1   78.51    2.81
  -2  -2   1   83.56    3.14
   1   2  -1   19.18    0.82
   1   2  -1   18.89    0.71
  -1  -2   1   18.03    0.85
  -1  -2   1   19.46    0.73
  -1  -2   1   20.21    0.79
   0   2  -1  155.03    6.41
   0   2  -1  168.17    5.55
   0  -2   1  169.41    6.51
   0  -2   1  156.13    5.74
  -1   2  -1    8.52    0.39
  -1   2  -1    8.16    0.35
  -1   2  -1    8.07    0.38
  -1   2  -1    8.62    0.34
   1  -2   1    8.30    0.34
   1  -2   1    8.43    0.40
   1  -2   1    8.56    0.35
  -2   2  -1   44.70    1.60
  -2   2  -1   44.40    1.80
  -2   2  -1   41.90    1.77
   2  -2   1   44.70    1.55
   2  -2   1   41.47    1.82
   2  -2   1   45.14    1.61
  -3   2  -1    0.36    0.07
  -3   2  -1    0.30    0.07
  -3   2  -1    0.32    0.09
   3  -2   1    0.40    0.07
   3  -2   1    0.23    0.08
   3  -2   1    0.30    0.07
  -4   2  -1   44.75    1.68
  -4   2  -1   46.19    1.82
  -4   2  -1   44.01    1.93
  -4   2  -1   43.99    1.94
   4  -2   1   45.08    1.64
   4  -2   1   44.39    1.70
   4  -2   1   45.87    1.95
  -5   2  -1   11.10    0.63
  -5   2  -1   10.60    0.49
  -5   2  -1   10.21    0.61
   5  -2   1   10.83    0.50
   5  -2   1   11.41    0.63
  -6   2  -1   79.41    3.36
  -6   2  -1   74.97    3.37
  -6   2  -1   78.11    2.91
   6  -2   1   80.76    3.39
   6  -2   1   79.87    2.85
  -7   2  -1    4.71    0.44
  -7   2  -1    5.60    0.46
  -7   2  -1    5.74    0.34
   7  -2   1    6.20    0.48
   7  -2   1    5.50    0.35
  -8   2  -1   33.70    1.35
  -8   2  -1   33.86    1.68
  -8   2  -1   35.52    1.70
   8  -2   1   33.54    1.38
   8  -2   1   31.07    1.66
  -9   2  -1    0.28    0.18
  -9   2  -1    0.21    0.09
  -9   2  -1    0.11    0.16
   9  -2   1    0.19    0.11
   9  -2   1    0.19    0.16
 -10   2  -1   13.84    0.66
 -10   2  -1   15.39    1.00
 -10   2  -1   12.11    0.93
  10  -2   1   14.57    0.78
  10  -2   1   15.96    1.01
 -11   2  -1    1.24    0.14
  11  -2   1    1.81    0.26
  11  -2   1    2.08    0.34
  10   1  -1    8.70    0.55
  10   1  -1    7.47    0.69
 -10  -1   1    8.11    0.67
 -10  -1   1    7.88    0.42
 -10  -1   1   10.01    0.76
   9   1  -1    5.20    0.38
  -9  -1   1    4.30    0.47
  -9  -1   1    4.37    0.29
  -9  -1   1    4.49    0.46
   8   1  -1    0.16    0.10
  -8  -1   1    0.44    0.17
  -8  -1   1    0.16    0.17
  -8  -1   1    0.42    0.10
   7   1  -1    0.65    0.13
  -7  -1   1    0.67    0.19
  -7  -1   1    0.96    0.23
  -7  -1   1    0.67    0.11
   6   1  -1    1.48    0.17
  -6  -1   1    1.64    0.23
  -6  -1   1    1.75    0.24
  -6  -1   1    1.49    0.16
   5   1  -1    6.84    0.36
  -5  -1   1    6.62    0.34
  -5  -1   1    5.86    0.44
  -5  -1   1    7.26    0.45
   4   1  -1   34.27    1.28
  -4  -1   1   33.55    1.54
  -4  -1   1   36.36    1.51
  -4  -1   1   32.84    1.30
   3   1  -1   14.94    0.58
  -3  -1   1   13.77    0.70
  -3  -1   1   14.90    0.68
  -3  -1   1   14.22    0.59
   2   1  -1  168.00    5.85
   2   1  -1  170.48    6.72
  -2  -1   1  183.14    6.76
  -2  -1   1  171.39    6.05
  -2  -1   1  160.95    6.87
   1   1  -1    3.91    0.20
   1   1  -1    4.10    0.18
  -1  -1   1    4.27    0.23
  -1  -1   1    4.41    0.21
  -1  -1   1    4.11    0.19
   0   1  -1   54.52    2.19
   0  -1   1   55.61    2.23
  -1   1  -1   88.51    3.87
  -1   1  -1   99.52    3.48
  -1   1  -1  100.90    3.89
   1  -1   1   99.83    3.36
   1  -1   1  101.53    3.95
  -2   1  -1  128.47    4.98
  -2   1  -1  129.92    4.48
  -2   1  -1  130.64    5.11
  -2   1  -1  126.25    5.03
   2  -1   1  121.21    5.10
   2  -1   1  121.32    4.33
  -3   1  -1    0.23    0.09
  -3   1  -1    0.24    0.04
  -3   1  -1    0.11    0.07
  -3   1  -1    0.14    0.05
   3  -1   1    0.14    0.08
   3  -1   1    0.32    0.06
  -4   1  -1   49.60    2.06
  -4   1  -1   46.68    2.08
  -4   1  -1   47.08    1.77
   4  -1   1   48.03    1.73
   4  -1   1   48.44    2.08
  -5   1  -1    0.01    0.08
  -5   1  -1    0.02    0.05
  -5   1  -1   -0.08    0.06
   5  -1   1   -0.05    0.09
   5  -1   1   -0.05    0.05
  -6   1  -1   89.10    3.85
  -6   1  -1   93.66    3.34
  -6   1  -1   89.50    3.91
   6  -1   1   90.34    3.27
   6  -1   1   94.48    3.92
  -7   1  -1   19.79    1.07
  -7   1  -1   19.43    1.09
  -7   1  -1   19.85    0.83
   7  -1   1   20.46    0.87
   7  -1   1   19.29    1.08
  -8   1  -1   11.83    0.81
  -8   1  -1   12.13    0.81
  -8   1  -1   12.95    0.59
   8  -1   1   13.67    0.85
   8  -1   1   11.76    0.63
  -9   1  -1    5.86    0.54
  -9   1  -1    5.74    0.33
  -9   1  -1    6.08    0.57
   9  -1   1    5.53    0.54
   9  -1   1    5.69    0.42
 -10   1  -1    0.07    0.06
 -10   1  -1    0.18    0.17
 -10   1  -1   -0.07    0.15
  10  -1   1    0.00    0.17
  10  -1   1    0.09    0.12
  11   0  -1   10.83    0.83
 -11   0   1   10.16    0.80
 -11   0   1    8.66    0.75
  10   0  -1    9.78    0.59
  10   0  -1    8.99    0.74
 -10   0   1    8.72    0.72
 -10   0   1   11.29    0.81
 -10   0   1    8.34    0.48
   9   0  -1   10.15    0.77
   9   0  -1   10.28    0.59
  -9   0   1   10.38    0.74
  -9   0   1   10.18    0.53
  -9   0   1   11.72    0.79
   8   0  -1   12.00    0.63
  -8   0   1   12.08    0.79
  -8   0   1   13.14    0.82
  -8   0   1   12.40    0.60
   7   0  -1    7.75    0.44
  -7   0   1    7.05    0.53
  -7   0   1    8.33    0.42
  -7   0   1    7.36    0.55
   6   0  -1   14.11    0.63
  -6   0   1   13.63    0.62
  -6   0   1   13.78    0.76
  -6   0   1   12.96    0.76
   5   0  -1    0.19    0.08
  -5   0   1    0.29    0.12
  -5   0   1    0.17    0.07
  -5   0   1    0.18    0.09
   4   0  -1   57.92    2.08
   4   0  -1   55.93    2.01
  -4   0   1   52.48    2.37
  -4   0   1   57.43    2.35
  -4   0   1   55.51    2.06
   3   0  -1   12.62    0.50
  -3   0   1   11.85    0.51
  -3   0   1   11.97    0.60
  -3   0   1   12.81    0.60
   2   0  -1  430.83   14.63
  -2   0   1  432.16   16.87
  -2   0   1  428.39   17.12
  -2   0   1  426.90   15.12
  -1   0   1    1.82    0.17
  -1   0  -1    7.07    0.26
  -1   0  -1    7.16    0.33
  -1   0  -1    6.42    0.33
   1   0   1    6.42    0.25
  -2   0  -1  249.64   11.04
  -2   0  -1  296.14    9.71
  -2   0  -1  280.13   10.88
  -2   0  -1  293.38    9.71
   2   0   1  258.85    9.40
  -3   0  -1    0.05    0.04
  -3   0  -1    0.05    0.07
  -3   0  -1    0.07    0.07
  -3   0  -1    0.05    0.04
   3   0   1    0.04    0.04
  -4   0  -1  249.51    9.63
  -4   0  -1  242.01    8.55
  -4   0  -1  227.37    9.77
  -4   0  -1  248.65    8.55
   4   0   1  239.81    8.29
  -5   0  -1    6.82    0.32
  -5   0  -1    6.28    0.45
  -5   0  -1    6.48    0.45
   5   0   1    6.39    0.34
  -6   0  -1   25.15    1.30
  -6   0  -1   26.32    1.01
  -6   0  -1   26.12    1.28
   6   0   1   25.07    1.04
  -7   0  -1    0.24    0.07
  -7   0  -1    0.26    0.15
  -7   0  -1    0.13    0.12
   7   0   1    0.35    0.10
   7   0   1    0.27    0.16
  -8   0  -1    2.61    0.37
  -8   0  -1    2.75    0.34
  -8   0  -1    2.49    0.18
   8   0   1    2.30    0.24
   8   0   1    2.44    0.33
  -9   0  -1    0.72    0.23
  -9   0  -1    0.58    0.22
  -9   0  -1    0.66    0.09
   9   0   1    0.81    0.27
   9   0   1    0.79    0.17
 -10   0  -1    2.39    0.38
 -10   0  -1    2.47    0.41
  10   0   1    1.87    0.26
  10   0   1    1.74    0.37
  11  -1  -1    8.05    0.56
  11  -1  -1    7.29    0.67
 -11   1   1    6.88    0.65
 -11   1   1    7.23    0.66
  10  -1  -1    9.16    0.71
 -10   1   1    8.07    0.68
 -10   1   1    9.91    0.73
 -10   1   1    8.16    0.49
   9  -1  -1   -0.07    0.08
   9  -1  -1    0.13    0.15
  -9   1   1    0.05    0.08
  -9   1   1    0.02    0.14
  -9   1   1    0.26    0.17
   8  -1  -1   39.33    1.93
   8  -1  -1   37.96    1.60
  -8   1   1   39.37    1.92
  -8   1   1   42.18    1.62
  -8   1   1   42.64    1.95
   7  -1  -1    6.93    0.41
   7  -1  -1    7.52    0.53
  -7   1   1    7.64    0.54
  -7   1   1    7.19    0.41
  -7   1   1    6.99    0.51
   6  -1  -1   19.43    0.82
  -6   1   1   18.29    0.82
  -6   1   1   20.10    1.00
  -6   1   1   19.77    0.99
   5  -1  -1   -0.03    0.04
   5  -1  -1    0.02    0.05
  -5   1   1   -0.05    0.04
  -5   1   1   -0.02    0.06
  -5   1   1   -0.02    0.08
   4  -1  -1    5.99    0.32
   4  -1  -1    6.54    0.31
  -4   1   1    5.99    0.31
  -4   1   1    5.91    0.38
  -4   1   1    6.32    0.38
   3  -1  -1   21.65    0.85
   3  -1  -1   21.47    0.89
   3  -1  -1   22.70    0.82
  -3   1   1   20.66    0.84
  -3   1   1   22.35    0.89
  -3   1   1   21.11    0.95
  -3   1   1   21.59    0.81
  -3   1   1   21.62    0.96
   2  -1  -1    1.29    0.10
   2  -1  -1    1.78    0.12
  -2   1   1    1.22    0.10
  -2   1   1    1.36    0.11
  -2   1   1    1.14    0.12
  -2   1   1    1.39    0.10
   1  -1  -1    7.79    0.34
   1  -1  -1    7.81    0.30
  -1   1   1    7.81    0.29
  -1   1   1    7.15    0.34
   0  -1  -1   62.77    2.55
   0  -1  -1   63.59    2.52
  -1  -1  -1    0.41    0.08
  -1  -1  -1    0.26    0.06
  -1  -1  -1    0.31    0.09
   1   1   1    0.14    0.03
   1   1   1    0.20    0.03
  -2  -1  -1  161.57    6.32
  -2  -1  -1  170.46    6.26
  -2  -1  -1  166.22    5.60
  -2  -1  -1  161.56    5.60
  -2  -1  -1  156.22    6.43
   2   1   1  150.56    5.43
   2   1   1  155.77    5.43
   2   1   1  149.47    6.25
  -3  -1  -1    0.08    0.07
  -3  -1  -1    0.00    0.03
  -3  -1  -1   -0.02    0.06
  -3  -1  -1    0.02    0.03
   3   1   1    0.01    0.03
   3   1   1    0.02    0.02
   3   1   1    0.04    0.03
  -4  -1  -1    1.03    0.09
  -4  -1  -1    0.69    0.15
  -4  -1  -1    0.94    0.15
  -4  -1  -1    0.95    0.09
   4   1   1    0.89    0.10
  -5  -1  -1    5.03    0.25
  -5  -1  -1    5.44    0.40
  -5  -1  -1    4.56    0.39
  -5  -1  -1    5.14    0.25
   5   1   1    5.09    0.29
  -6  -1  -1   10.24    0.45
  -6  -1  -1   10.46    0.65
  -6  -1  -1   10.69    0.69
   6   1   1   10.53    0.51
  -7  -1  -1    1.12    0.24
  -7  -1  -1    1.17    0.27
  -7  -1  -1    1.07    0.10
   7   1   1    0.77    0.15
  -8  -1  -1    1.04    0.25
  -8  -1  -1    1.59    0.11
  -8  -1  -1    1.96    0.34
   8   1   1    1.71    0.31
   8   1   1    1.54    0.20
  -9  -1  -1    4.49    0.50
  -9  -1  -1    3.47    0.41
   9   1   1    4.08    0.47
   9   1   1    3.45    0.32
 -10  -1  -1   14.50    1.01
 -10  -1  -1   16.84    1.10
  10   1   1   15.40    1.08
  10   1   1   14.98    0.81
  11  -2  -1    0.59    0.24
  11  -2  -1    0.20    0.15
 -11   2   1    0.08    0.17
 -11   2   1    0.27    0.11
 -11   2   1    0.34    0.21
  10  -2  -1    7.46    0.52
  10  -2  -1    8.77    0.67
 -10   2   1    6.25    0.60
 -10   2   1    8.04    0.48
 -10   2   1    8.18    0.65
   9  -2  -1   -0.06    0.08
   9  -2  -1   -0.04    0.12
  -9   2   1   -0.04    0.13
  -9   2   1    0.00    0.08
  -9   2   1   -0.10    0.11
   8  -2  -1   12.34    0.65
   8  -2  -1   13.41    0.80
  -8   2   1   12.85    0.80
  -8   2   1   12.43    0.80
  -8   2   1   13.46    0.65
   7  -2  -1   12.49    0.60
   7  -2  -1   13.10    0.74
  -7   2   1   13.15    0.61
  -7   2   1   10.91    0.70
  -7   2   1   11.05    0.72
   6  -2  -1   10.98    0.53
   6  -2  -1   10.91    0.63
  -6   2   1   11.68    0.66
  -6   2   1   10.13    0.62
  -6   2   1   10.93    0.53
   5  -2  -1    9.21    0.52
   5  -2  -1    9.93    0.45
   5  -2  -1    9.28    0.46
  -5   2   1    9.56    0.41
  -5   2   1    7.95    0.50
  -5   2   1    8.31    0.44
  -5   2   1    9.68    0.55
  -5   2   1    9.66    0.43
   4  -2  -1   47.61    1.70
   4  -2  -1   47.02    1.76
   4  -2  -1   46.29    1.97
  -4   2   1   46.27    1.98
  -4   2   1   47.29    1.69
  -4   2   1   45.37    1.75
  -4   2   1   47.05    1.88
  -4   2   1   45.89    1.98
   3  -2  -1   40.07    1.40
   3  -2  -1   39.88    1.63
   3  -2  -1   37.73    1.45
  -3   2   1   38.56    1.46
  -3   2   1   38.60    1.40
  -3   2   1   37.43    1.62
  -3   2   1   39.71    1.59
   2  -2  -1    2.84    0.15
   2  -2  -1    2.67    0.16
   2  -2  -1    2.81    0.18
   2  -2  -1    2.81    0.16
  -2   2   1    3.09    0.15
  -2   2   1    2.84    0.17
  -2   2   1    2.57    0.15
  -2   2   1    2.49    0.17
   1  -2  -1    0.53    0.09
   1  -2  -1    0.72    0.07
   1  -2  -1    0.92    0.08
  -1   2   1    0.88    0.07
  -1   2   1    0.73    0.08
  -1   2   1    0.80    0.10
   0  -2  -1   24.82    0.93
   0  -2  -1   22.41    0.90
   0   2   1   20.59    0.75
   0   2   1   20.62    0.91
   0   2   1   20.99    0.75
  -1  -2  -1    8.36    0.38
  -1  -2  -1    8.01    0.41
  -1  -2  -1    8.37    0.38
   1   2   1    7.63    0.29
   1   2   1    7.26    0.37
   1   2   1    7.77    0.29
  -2  -2  -1   68.50    2.87
  -2  -2  -1   71.53    2.80
   2   2   1   69.64    2.76
   2   2   1   67.03    2.38
   2   2   1   67.06    2.37
  -3  -2  -1   20.76    0.91
   3   2   1   19.15    0.82
   3   2   1   18.87    0.73
   3   2   1   18.67    0.72
  -4  -2  -1    0.16    0.04
  -4  -2  -1    0.21    0.11
  -4  -2  -1    0.08    0.03
  -4  -2  -1    0.02    0.08
   4   2   1    0.08    0.05
  -5  -2  -1    2.10    0.26
  -5  -2  -1    1.33    0.20
  -5  -2  -1    1.73    0.10
  -5  -2  -1    1.73    0.10
   5   2   1    1.58    0.15
  -6  -2  -1    0.28    0.17
  -6  -2  -1    0.55    0.16
  -6  -2  -1    0.26    0.04
   6   2   1    0.28    0.09
  -7  -2  -1    0.54    0.21
  -7  -2  -1    0.26    0.14
   7   2   1    0.32    0.11
  -8  -2  -1    6.24    0.57
  -8  -2  -1    6.38    0.53
   8   2   1    5.41    0.38
  -9  -2  -1    3.35    0.45
  -9  -2  -1    3.61    0.42
   9   2   1    3.19    0.46
   9   2   1    3.77    0.32
 -11   3   1    8.16    0.72
 -11   3   1    9.43    0.55
  10  -3  -1    0.32    0.15
  10  -3  -1    0.36    0.18
 -10   3   1    0.32    0.19
 -10   3   1    0.53    0.22
 -10   3   1    0.30    0.13
   9  -3  -1    2.29    0.31
   9  -3  -1    2.19    0.24
  -9   3   1    2.43    0.32
  -9   3   1    2.55    0.25
  -9   3   1    2.34    0.34
   8  -3  -1    8.44    0.58
   8  -3  -1    8.12    0.48
  -8   3   1    7.44    0.59
  -8   3   1    8.76    0.59
  -8   3   1    9.31    0.50
   7  -3  -1    1.46    0.18
   7  -3  -1    1.34    0.20
  -7   3   1    1.07    0.22
  -7   3   1    0.93    0.20
  -7   3   1    1.35    0.17
   6  -3  -1   38.94    1.51
   6  -3  -1   38.61    1.45
   6  -3  -1   39.39    1.70
  -6   3   1   36.07    1.68
  -6   3   1   36.83    1.49
  -6   3   1   35.80    1.70
   5  -3  -1   82.10    3.39
   5  -3  -1   81.05    3.02
   5  -3  -1   80.36    2.90
  -5   3   1   87.45    2.91
  -5   3   1   82.90    3.01
  -5   3   1   76.84    3.38
  -5   3   1   75.56    3.37
  -5   3   1   84.26    3.27
   4  -3  -1  120.00    4.10
   4  -3  -1  116.30    4.25
   4  -3  -1  118.31    4.77
  -4   3   1  113.06    4.75
  -4   3   1  119.72    4.68
  -4   3   1  114.32    4.24
  -4   3   1  120.16    4.10
   3  -3  -1   76.95    2.65
   3  -3  -1   72.87    2.75
   3  -3  -1   77.65    3.08
  -3   3   1   75.90    2.65
  -3   3   1   72.46    3.06
  -3   3   1   76.17    2.75
  -3   3   1   76.09    3.04
   2  -3  -1   56.99    2.28
   2  -3  -1   56.48    2.04
  -2   3   1   54.82    2.26
  -2   3   1   57.29    1.97
  -2   3   1   53.95    2.28
   1  -3  -1    0.75    0.09
   1  -3  -1    0.90    0.08
  -1   3   1    0.65    0.07
  -1   3   1    0.67    0.10
  -1   3   1    0.80    0.07
   0  -3  -1   14.99    0.63
   0  -3  -1   14.00    0.57
   0   3   1   12.65    0.48
   0   3   1   12.74    0.56
   0   3   1   13.14    0.61
   0   3   1   12.69    0.49
  -1  -3  -1    9.15    0.47
  -1  -3  -1    9.16    0.41
   1   3   1    8.61    0.33
   1   3   1    7.93    0.33
   1   3   1    8.06    0.42
  -2  -3  -1   -0.04    0.06
  -2  -3  -1    0.00    0.05
   2   3   1    0.03    0.03
   2   3   1    0.01    0.04
   2   3   1   -0.02    0.03
  -3  -3  -1   15.25    0.72
  -3  -3  -1   14.49    0.77
   3   3   1   14.94    0.66
   3   3   1   13.71    0.57
   3   3   1   13.72    0.56
  -4  -3  -1    0.94    0.20
  -4  -3  -1    1.47    0.19
   4   3   1    0.95    0.11
  -5  -3  -1    9.56    0.56
  -5  -3  -1    9.04    0.61
   5   3   1    8.32    0.43
  -6  -3  -1   18.37    1.07
  -6  -3  -1   19.77    1.01
   6   3   1   18.51    0.81
  -7  -3  -1    2.65    0.32
  -7  -3  -1    1.89    0.32
   7   3   1    2.49    0.24
  -8  -3  -1    7.60    0.65
  -8  -3  -1    7.52    0.59
   8   3   1    6.87    0.45
  -9  -3  -1    1.05    0.32
   9   3   1    0.77    0.17
   9   3   1    1.53    0.34
 -11   4   1    0.61    0.17
 -11   4   1    0.35    0.22
  10  -4  -1    0.99    0.25
 -10   4   1    1.15    0.21
 -10   4   1    1.14    0.29
   9  -4  -1   -0.07    0.08
   9  -4  -1    0.03    0.11
  -9   4   1    0.04    0.12
  -9   4   1   -0.06    0.08
   8  -4  -1   10.22    0.57
   8  -4  -1   11.31    0.68
  -8   4   1   10.22    0.57
  -8   4   1   10.26    0.70
   7  -4  -1   12.41    0.61
   7  -4  -1   12.27    0.70
  -7   4   1   11.29    0.60
  -7   4   1   12.47    0.74
   6  -4  -1   19.53    0.83
   6  -4  -1   19.71    0.95
   6  -4  -1   18.37    0.86
  -6   4   1   19.01    0.98
  -6   4   1   18.49    0.84
  -6   4   1   19.86    0.87
   5  -4  -1   16.57    0.75
   5  -4  -1   17.44    0.72
   5  -4  -1   17.29    0.82
  -5   4   1   15.79    0.84
  -5   4   1   16.07    0.73
  -5   4   1   16.43    0.77
  -5   4   1   17.94    0.72
   4  -4  -1    6.16    0.34
   4  -4  -1    6.66    0.36
   4  -4  -1    6.66    0.33
  -4   4   1    6.97    0.37
  -4   4   1    6.17    0.38
  -4   4   1    5.97    0.34
  -4   4   1    6.42    0.33
   3  -4  -1  125.96    4.58
   3  -4  -1  129.88    4.74
   3  -4  -1  136.15    5.33
  -3   4   1  132.49    5.28
  -3   4   1  131.78    4.58
  -3   4   1  131.50    5.29
  -3   4   1  136.45    4.74
   2  -4  -1   31.93    1.23
   2  -4  -1   33.63    1.38
  -2   4   1   32.72    1.36
  -2   4   1   32.79    1.19
   1  -4  -1  163.62    6.49
   1  -4  -1  169.36    5.71
  -1   4   1  156.26    6.34
  -1   4   1  160.33    5.53
  -1   4   1  156.09    6.42
   0  -4  -1    0.54    0.05
   0  -4  -1    0.50    0.04
   0  -4  -1    0.51    0.11
   0  -4  -1    0.54    0.06
   0   4   1    0.46    0.06
   0   4   1    0.47    0.10
   0   4   1    0.48    0.06
   0   4   1    0.40    0.06
  -1  -4  -1    3.26    0.19
  -1  -4  -1    3.21    0.25
   1   4   1    2.46    0.20
   1   4   1    2.85    0.15
   1   4   1    2.71    0.15
  -2  -4  -1   70.72    2.77
  -2  -4  -1   67.67    2.89
   2   4   1   68.03    2.37
   2   4   1   64.97    2.37
   2   4   1   67.39    2.77
  -3  -4  -1    0.89    0.13
  -3  -4  -1    0.69    0.17
   3   4   1    0.57    0.10
   3   4   1    0.55    0.09
  -4  -4  -1    0.17    0.12
  -4  -4  -1    0.06    0.09
   4   4   1    0.05    0.05
  -5  -4  -1    0.00    0.12
  -5  -4  -1   -0.17    0.08
   5   4   1    0.00    0.06
  -6  -4  -1   15.52    0.86
  -6  -4  -1   15.23    0.94
   6   4   1   14.32    0.68
  -7  -4  -1   15.20    0.97
   7   4   1   14.35    0.70
  -8  -4  -1    0.14    0.18
   8   4   1    0.12    0.10
 -11   5   1   12.25    0.70
 -11   5   1   12.36    0.91
 -10   5   1   -0.01    0.15
 -10   5   1    0.26    0.12
   9  -5  -1   25.46    1.32
  -9   5   1   25.11    1.37
  -9   5   1   25.44    1.14
   8  -5  -1    0.08    0.10
   8  -5  -1    0.09    0.09
  -8   5   1   -0.12    0.09
  -8   5   1    0.07    0.10
   7  -5  -1   46.05    2.08
   7  -5  -1   48.50    1.81
  -7   5   1   45.85    2.12
  -7   5   1   46.55    1.86
   6  -5  -1    0.38    0.11
   6  -5  -1    0.27    0.10
   6  -5  -1    0.22    0.10
  -6   5   1    0.25    0.09
  -6   5   1    0.19    0.09
  -6   5   1    0.22    0.11
   5  -5  -1   24.51    1.11
   5  -5  -1   23.60    0.97
   5  -5  -1   23.59    1.01
  -5   5   1   24.63    1.09
  -5   5   1   23.41    1.00
  -5   5   1   25.03    0.98
  -5   5   1   23.75    1.14
   4  -5  -1    0.54    0.11
   4  -5  -1    0.61    0.11
   4  -5  -1    0.42    0.10
  -4   5   1    0.50    0.11
  -4   5   1    0.33    0.10
  -4   5   1    0.66    0.11
  -4   5   1    0.48    0.10
   3  -5  -1   74.85    2.72
   3  -5  -1   76.69    3.17
   3  -5  -1   78.88    2.84
  -3   5   1   75.85    3.17
  -3   5   1   77.81    2.74
  -3   5   1   79.45    2.83
  -3   5   1   76.83    3.13
   2  -5  -1  103.24    4.23
   2  -5  -1  103.00    3.74
  -2   5   1  103.51    3.62
  -2   5   1  106.49    4.14
  -2   5   1  103.12    4.22
   1  -5  -1  226.04    8.97
   1  -5  -1  238.31    7.88
   1  -5  -1  229.29    7.89
  -1   5   1  228.31    7.64
  -1   5   1  204.45    8.86
  -1   5   1  210.61    8.75
   0  -5  -1    2.76    0.13
   0  -5  -1    2.76    0.12
   0  -5  -1    2.57    0.22
   0   5   1    2.32    0.21
   0   5   1    2.26    0.15
   0   5   1    2.55    0.15
   0   5   1    2.30    0.15
  -1  -5  -1    0.60    0.09
  -1  -5  -1    0.49    0.13
   1   5   1    0.53    0.12
   1   5   1    0.41    0.07
   1   5   1    0.40    0.07
  -2  -5  -1   47.73    1.90
  -2  -5  -1   45.56    2.02
   2   5   1   45.97    1.62
   2   5   1   41.92    1.62
   2   5   1   44.88    1.92
  -3  -5  -1    2.56    0.23
  -3  -5  -1    2.50    0.28
   3   5   1    2.23    0.17
   3   5   1    2.59    0.22
  -4  -5  -1   37.34    1.89
  -4  -5  -1   44.12    1.80
   4   5   1   39.45    1.51
  -5  -5  -1   13.59    0.86
   5   5   1   13.82    0.63
  -6  -5  -1    0.13    0.16
   6   5   1    0.25    0.10
  -7  -5  -1    0.48    0.21
   7   5   1    0.26    0.12
  -8  -5  -1    5.72    0.61
   8   5   1    5.35    0.39
 -11   6   1    1.29    0.34
 -11   6   1    2.05    0.26
 -10   6   1    0.46    0.21
 -10   6   1    0.54    0.17
  -9   6   1   17.72    1.07
  -9   6   1   19.15    0.91
   8  -6  -1    1.42    0.22
  -8   6   1    1.70    0.27
  -8   6   1    2.06    0.23
   7  -6  -1   71.42    3.05
   7  -6  -1   77.35    2.66
   7  -6  -1   70.86    2.74
  -7   6   1   68.44    3.07
  -7   6   1   67.39    2.71
   6  -6  -1    2.36    0.23
   6  -6  -1    2.95    0.26
   6  -6  -1    3.20    0.25
  -6   6   1    2.17    0.25
  -6   6   1    2.74    0.24
  -6   6   1    3.30    0.25
  -6   6   1    2.64    0.23
   5  -6  -1    1.09    0.14
   5  -6  -1    1.29    0.16
   5  -6  -1    1.01    0.14
  -5   6   1    1.06    0.15
  -5   6   1    1.26    0.15
  -5   6   1    1.18    0.16
  -5   6   1    1.01    0.16
   4  -6  -1   -0.03    0.05
   4  -6  -1    0.09    0.07
   4  -6  -1    0.06    0.07
  -4   6   1    0.14    0.09
  -4   6   1   -0.01    0.06
  -4   6   1    0.15    0.08
  -4   6   1    0.08    0.07
   3  -6  -1   27.78    1.24
   3  -6  -1   26.42    1.11
  -3   6   1   28.64    1.21
  -3   6   1   28.90    1.28
  -3   6   1   28.48    1.08
  -3   6   1   28.24    1.12
   2  -6  -1    9.14    0.45
   2  -6  -1   10.32    0.53
  -2   6   1    9.90    0.46
  -2   6   1    9.96    0.55
  -2   6   1   10.69    0.45
   1  -6  -1   51.41    1.85
   1  -6  -1   48.60    2.16
   1  -6  -1   54.25    1.85
  -1   6   1   48.75    1.82
  -1   6   1   51.57    2.02
  -1   6   1   48.24    2.15
   0  -6  -1    9.71    0.36
   0  -6  -1    8.92    0.52
   0  -6  -1    9.36    0.36
   0   6   1    8.90    0.40
   0   6   1    8.39    0.51
   0   6   1    9.05    0.40
   0   6   1    8.86    0.40
  -1  -6  -1    1.40    0.12
  -1  -6  -1    1.12    0.17
   1   6   1    0.75    0.14
   1   6   1    0.91    0.10
  -2  -6  -1    1.55    0.22
   2   6   1    1.41    0.14
   2   6   1    1.42    0.18
  -3  -6  -1   52.85    2.46
   3   6   1   56.06    1.99
  -4  -6  -1    0.11    0.12
   4   6   1    0.19    0.09
  -5  -6  -1    0.05    0.14
   5   6   1    0.10    0.08
  -6  -6  -1    2.54    0.36
   6   6   1    2.46    0.23
  -7  -6  -1    0.81    0.27
   7   6   1    1.17    0.18
 -11   7   1   10.58    0.83
 -11   7   1   10.43    0.65
 -10   7   1    0.55    0.23
 -10   7   1    0.72    0.19
  -9   7   1    0.49    0.15
  -9   7   1    0.54    0.20
  -8   7   1    8.41    0.61
  -8   7   1    8.40    0.52
   7  -7  -1    0.37    0.12
   7  -7  -1    0.64    0.16
  -7   7   1    0.55    0.14
  -7   7   1    0.59    0.19
  -7   7   1    0.70    0.15
   6  -7  -1    0.99    0.16
   6  -7  -1    1.53    0.19
  -6   7   1    0.99    0.16
  -6   7   1    1.22    0.19
  -6   7   1    1.09    0.16
  -6   7   1    1.02    0.17
   5  -7  -1    1.69    0.19
   5  -7  -1    2.51    0.22
  -5   7   1    2.22    0.24
  -5   7   1    1.91    0.19
  -5   7   1    1.81    0.21
  -5   7   1    1.92    0.19
   4  -7  -1    2.00    0.19
   4  -7  -1    1.81    0.18
  -4   7   1    1.70    0.17
  -4   7   1    1.68    0.18
  -4   7   1    2.09    0.18
  -4   7   1    1.82    0.21
   3  -7  -1   34.39    1.44
   3  -7  -1   38.83    1.64
  -3   7   1   38.90    1.57
  -3   7   1   37.53    1.46
  -3   7   1   36.74    1.41
  -3   7   1   36.30    1.66
   2  -7  -1    0.11    0.05
   2  -7  -1    0.01    0.05
   2  -7  -1    0.06    0.08
  -2   7   1    0.07    0.08
  -2   7   1   -0.01    0.05
  -2   7   1    0.01    0.04
   1  -7  -1  178.00    6.98
   1  -7  -1  174.20    6.07
  -1   7   1  167.58    5.91
  -1   7   1  162.57    6.89
   0  -7  -1    0.90    0.16
   0  -7  -1    0.87    0.07
   0   7   1    0.90    0.11
   0   7   1    0.73    0.16
  -1  -7  -1  106.73    4.36
   1   7   1  106.71    4.27
   1   7   1   97.05    3.63
   2   7   1   20.75    0.86
   2   7   1   21.90    1.05
  -3  -7  -1    0.12    0.13
   3   7   1    0.37    0.10
  -4  -7  -1   11.59    0.77
   4   7   1   11.17    0.55
  -5  -7  -1    0.56    0.23
   5   7   1    1.14    0.16
  -6  -7  -1    2.00    0.36
   6   7   1    2.17    0.22
  -7  -7  -1    3.84    0.48
   7   7   1    2.84    0.27
 -11   8   1    0.18    0.19
 -11   8   1    0.37    0.15
 -10   8   1    2.84    0.32
 -10   8   1    3.41    0.41
  -9   8   1    6.73    0.48
  -9   8   1    6.80    0.58
  -8   8   1    0.22    0.11
  -8   8   1    0.34    0.16
   7  -8  -1   58.33    2.38
  -7   8   1   61.02    2.60
  -7   8   1   60.70    2.65
   6  -8  -1    1.14    0.17
   6  -8  -1    1.17    0.18
  -6   8   1    1.21    0.20
  -6   8   1    1.00    0.18
  -6   8   1    1.14    0.19
   5  -8  -1   56.05    2.36
   5  -8  -1   52.62    2.11
  -5   8   1   52.81    2.04
  -5   8   1   54.45    2.33
  -5   8   1   55.92    2.38
   4  -8  -1    9.70    0.54
   4  -8  -1    8.02    0.47
  -4   8   1    9.26    0.50
  -4   8   1    9.40    0.58
  -4   8   1    9.72    0.48
   3  -8  -1    4.84    0.34
   3  -8  -1    3.99    0.27
  -3   8   1    4.17    0.36
  -3   8   1    4.78    0.29
   2  -8  -1    1.21    0.18
   2  -8  -1    1.05    0.13
  -2   8   1    1.14    0.14
  -2   8   1    0.97    0.17
   1  -8  -1   25.34    0.94
   1  -8  -1   26.15    1.20
  -1   8   1   21.28    1.16
  -1   8   1   23.78    0.96
   0  -8  -1   10.92    0.65
   0   8   1   10.71    0.50
   0   8   1   10.55    0.64
  -1  -8  -1    1.64    0.24
   1   8   1    1.50    0.16
   1   8   1    1.19    0.20
  -2  -8  -1   26.42    1.39
   2   8   1   26.98    1.32
   2   8   1   28.14    1.09
  -3  -8  -1    2.18    0.31
   3   8   1    2.15    0.20
  -4  -8  -1   21.85    1.27
   4   8   1   22.72    0.96
  -5  -8  -1   10.79    0.81
   5   8   1   10.78    0.56
  -6  -8  -1    0.45    0.22
   6   8   1    0.35    0.12
 -11   9   1    0.27    0.21
 -11   9   1    0.40    0.18
 -10   9   1   13.00    0.92
 -10   9   1   15.36    0.83
  -9   9   1    1.65    0.30
   8  -9  -1   22.13    1.06
  -8   9   1   21.01    1.16
   7  -9  -1   41.52    1.70
  -7   9   1   41.01    1.87
  -7   9   1   38.12    1.84
   6  -9  -1    8.78    0.52
  -6   9   1    8.40    0.50
  -6   9   1    9.01    0.59
  -6   9   1    8.82    0.56
   5  -9  -1   18.80    0.91
   5  -9  -1   17.50    0.83
  -5   9   1   17.19    0.96
  -5   9   1   17.61    0.81
  -5   9   1   17.52    0.88
   4  -9  -1    6.37    0.42
   4  -9  -1    5.94    0.37
  -4   9   1    5.87    0.37
  -4   9   1    5.68    0.45
   3  -9  -1   29.68    1.22
   3  -9  -1   31.73    1.42
  -3   9   1   31.41    1.22
  -3   9   1   27.59    1.43
   2  -9  -1   10.74    0.51
   2  -9  -1   11.88    0.66
  -2   9   1   11.08    0.68
  -2   9   1   10.42    0.53
   1  -9  -1    1.13    0.11
   1  -9  -1    1.16    0.20
  -1   9   1    1.09    0.15
  -1   9   1    0.82    0.20
   0  -9  -1   15.43    0.89
   0   9   1   15.20    0.70
   0   9   1   17.42    0.92
  -1  -9  -1    5.06    0.43
   1   9   1    4.53    0.40
   1   9   1    4.44    0.30
  -2  -9  -1    7.47    0.59
   2   9   1    7.48    0.43
   2   9   1    9.02    0.58
  -3  -9  -1   24.67    1.35
   3   9   1   23.91    1.01
  -4  -9  -1    2.51    0.37
   4   9   1    3.05    0.26
  -5  -9  -1    0.99    0.28
   5   9   1    1.53    0.20
 -11  10   1    3.01    0.42
 -10  10   1   12.61    0.88
  -9  10   1    2.36    0.34
   8 -10  -1    2.13    0.28
  -8  10   1    2.45    0.32
   7 -10  -1    8.06    0.52
  -7  10   1    8.15    0.57
  -7  10   1    8.03    0.58
   6 -10  -1    2.22    0.25
  -6  10   1    1.65    0.21
  -6  10   1    1.46    0.24
   5 -10  -1    2.00    0.24
   5 -10  -1    1.52    0.20
  -5  10   1    1.77    0.21
  -5  10   1    1.57    0.25
   4 -10  -1   40.96    1.83
   4 -10  -1   41.38    1.61
  -4  10   1   37.99    1.87
  -4  10   1   39.16    1.57
   3 -10  -1    7.34    0.41
   3 -10  -1    8.22    0.53
  -3  10   1    7.54    0.56
  -3  10   1    7.57    0.44
   2 -10  -1   12.51    0.57
   2 -10  -1   13.00    0.75
  -2  10   1   12.73    0.78
  -2  10   1   12.42    0.61
   1 -10  -1   17.69    0.70
   1 -10  -1   17.69    0.98
  -1  10   1   18.03    1.01
  -1  10   1   18.27    0.80
   0 -10  -1    8.06    0.58
   0  10   1    8.83    0.60
   0  10   1    7.93    0.45
  -1 -10  -1   10.91    0.72
   1  10   1   10.33    0.54
   1  10   1   10.68    0.70
  -2 -10  -1    6.22    0.56
   2  10   1    7.96    0.44
  -3 -10  -1   24.83    1.43
   3  10   1   27.11    1.11
  -4 -10  -1    2.37    0.38
   4  10   1    2.51    0.26
  -5 -10  -1   10.70    0.87
   5  10   1   12.16    0.63
 -11  11   1    2.31    0.36
 -10  11   1    0.14    0.16
   9 -11  -1   12.18    0.75
   8 -11  -1    3.02    0.34
  -8  11   1    3.77    0.38
   7 -11  -1    3.20    0.32
  -7  11   1    2.87    0.34
   6 -11  -1   20.65    0.99
  -6  11   1   20.53    1.14
  -6  11   1   21.22    0.97
   5 -11  -1    6.20    0.42
  -5  11   1    6.34    0.53
  -5  11   1    6.61    0.43
   4 -11  -1    7.64    0.52
   4 -11  -1    7.06    0.42
  -4  11   1    7.53    0.58
  -4  11   1    6.65    0.44
   3 -11  -1    5.96    0.46
   3 -11  -1    5.62    0.34
  -3  11   1    5.85    0.38
  -3  11   1    4.66    0.46
   2 -11  -1    0.78    0.11
   2 -11  -1    0.91    0.22
  -2  11   1    0.65    0.20
  -2  11   1    0.67    0.15
   1 -11  -1    0.26    0.14
   1 -11  -1    0.19    0.04
  -1  11   1    0.28    0.16
  -1  11   1    0.37    0.11
   0 -11  -1    0.31    0.16
   0  11   1    0.47    0.18
   0  11   1    0.49    0.13
  -1 -11  -1    2.18    0.32
   1  11   1    1.87    0.22
   1  11   1    2.89    0.35
   2  11   1    3.06    0.28
  -3 -11  -1    8.70    0.72
   3  11   1    9.35    0.53
  -4 -11  -1   14.64    1.01
   4  11   1   13.63    0.72
   9 -12  -1    6.12    0.49
   8 -12  -1    6.87    0.50
  -8  12   1    5.94    0.53
   7 -12  -1    6.31    0.46
  -7  12   1    5.32    0.51
   6 -12  -1    0.60    0.16
  -6  12   1    0.26    0.13
  -6  12   1    0.58    0.20
   5 -12  -1    0.70    0.16
  -5  12   1    0.49    0.14
  -5  12   1    0.33    0.17
   4 -12  -1    5.85    0.38
  -4  12   1    5.79    0.40
  -4  12   1    6.22    0.54
   3 -12  -1    0.22    0.14
   3 -12  -1    0.27    0.10
  -3  12   1    0.38    0.13
  -3  12   1    0.11    0.17
   2 -12  -1    0.79    0.20
   2 -12  -1    0.62    0.10
  -2  12   1    0.67    0.22
  -2  12   1    0.65    0.15
   1 -12  -1    0.04    0.12
  -1  12   1    0.12    0.15
  -1  12   1   -0.01    0.09
   0 -12  -1   20.06    1.13
   0  12   1   18.70    0.90
   0  12   1   19.68    1.14
  -1 -12  -1    3.46    0.43
   1  12   1    5.11    0.49
   1  12   1    4.13    0.34
  -2 -12  -1   26.46    1.48
   2  12   1   25.64    1.14
  -3 -12  -1    5.00    0.54
   3  12   1    4.61    0.37
  10 -13  -1    7.82    0.59
   9 -13  -1    5.15    0.45
   8 -13  -1    4.52    0.40
  -8  13   1    3.92    0.45
   7 -13  -1    5.93    0.45
  -7  13   1    5.96    0.55
   6 -13  -1    3.31    0.32
  -6  13   1    3.43    0.42
  -6  13   1    3.86    0.35
   5 -13  -1    0.93    0.17
  -5  13   1    0.84    0.24
  -5  13   1    0.51    0.16
   4 -13  -1    3.38    0.27
  -4  13   1    3.38    0.41
  -4  13   1    3.72    0.33
   3 -13  -1    0.02    0.07
  -3  13   1    0.07    0.14
  -3  13   1   -0.04    0.10
   2 -13  -1    5.82    0.50
   2 -13  -1    5.66    0.27
  -2  13   1    5.55    0.41
  -2  13   1    6.54    0.58
   1 -13  -1    0.04    0.13
  -1  13   1   -0.03    0.10
  -1  13   1    0.04    0.15
   0  13   1   25.31    1.17
   0  13   1   28.09    1.49
  -1 -13  -1    0.04    0.17
   1  13   1    0.16    0.12
  -2 -13  -1    7.09    0.65
   9 -14  -1    6.17    0.50
   8 -14  -1    1.85    0.27
  -8  14   1    2.54    0.37
   7 -14  -1    0.20    0.12
  -7  14   1    0.18    0.18
   6 -14  -1    0.05    0.10
  -6  14   1    0.09    0.15
  -6  14   1    0.27    0.13
   5 -14  -1    0.07    0.10
  -5  14   1    0.16    0.12
  -5  14   1    0.07    0.16
   4 -14  -1   22.41    1.01
  -4  14   1   24.23    1.38
  -4  14   1   24.47    1.12
   3 -14  -1    0.69    0.12
  -3  14   1    0.47    0.16
  -3  14   1    0.70    0.25
  -2  14   1   11.89    0.86
  -2  14   1   11.14    0.65
  -1  14   1    6.38    0.60
  -1  14   1    5.00    0.41
   0 -14  -1    1.47    0.32
   0  14   1    1.18    0.22
   0  14   1    1.20    0.32
  -1 -14  -1    0.10    0.17
  -8  15   1    0.66    0.24
   7 -15  -1    0.78    0.19
  -7  15   1    0.90    0.30
   6 -15  -1    4.40    0.36
  -6  15   1    5.01    0.54
   5 -15  -1    0.09    0.09
  -5  15   1    0.08    0.12
  -5  15   1   -0.16    0.14
   4 -15  -1    9.35    0.50
  -4  15   1   10.46    0.64
  -4  15   1   10.71    0.83
  -3  15   1    1.72    0.25
  -3  15   1    1.64    0.36
  -2  15   1    9.69    0.62
  -2  15   1   10.73    0.83
  -1  15   1    0.13    0.19
  -5  16   1    4.62    0.43
   4 -16  -1   10.26    0.49
  -4  16   1   11.09    0.68
  -2  16  -2    6.02    0.49
   0  15  -2    6.48    0.50
   0  15  -2    7.07    0.65
   0 -15   2    6.05    0.62
  -1  15  -2    3.47    0.48
  -1  15  -2    2.95    0.33
   1 -15   2    2.74    0.22
   1 -15   2    3.43    0.44
  -2  15  -2    5.14    0.57
  -2  15  -2    5.44    0.45
   2 -15   2    5.24    0.55
   2 -15   2    5.58    0.37
  -3  15  -2    1.05    0.23
  -3  15  -2    1.36    0.35
   3 -15   2    1.27    0.19
   3 -15   2    0.99    0.28
  -4  15  -2   17.47    1.13
   4 -15   2   15.73    0.84
  -5  15  -2    2.07    0.37
   5 -15   2    1.71    0.26
  -6  15  -2   24.20    1.47
   6 -15   2   26.15    1.24
  -7  15  -2    6.15    0.61
   7 -15   2    6.45    0.51
  -8  15  -2    1.02    0.29
   8 -15   2    1.06    0.23
   1  14  -2    5.53    0.44
  -1 -14   2    4.88    0.54
   0  14  -2    9.46    0.76
   0  14  -2    9.14    0.59
   0 -14   2    9.01    0.74
  -1  14  -2    0.13    0.11
  -1  14  -2    0.14    0.17
   1 -14   2    0.03    0.07
   1 -14   2    0.08    0.16
  -2  14  -2    2.59    0.29
  -2  14  -2    2.73    0.39
   2 -14   2    2.07    0.23
   2 -14   2    2.59    0.37
  -3  14  -2    0.14    0.12
  -3  14  -2    0.06    0.14
   3 -14   2    0.07    0.14
   3 -14   2    0.17    0.11
  -4  14  -2   22.94    1.34
   4 -14   2   24.14    1.10
   4 -14   2   21.98    1.29
  -5  14  -2    7.86    0.68
   5 -14   2    8.06    0.64
   5 -14   2    8.26    0.55
  -6  14  -2    1.36    0.31
   6 -14   2    1.39    0.25
  -7  14  -2    1.97    0.33
   7 -14   2    2.10    0.28
  -8  14  -2    1.07    0.28
   8 -14   2    1.12    0.25
   2  13  -2    7.19    0.50
  -2 -13   2    6.45    0.62
   1  13  -2    0.67    0.17
   1  13  -2    0.61    0.22
  -1 -13   2    0.26    0.18
  -1 -13   2    0.71    0.09
   0  13  -2   18.38    0.91
   0  13  -2   18.31    1.12
   0 -13   2   16.87    1.10
   0 -13   2   18.66    0.80
  -1  13  -2    0.08    0.14
  -1  13  -2    0.07    0.11
   1 -13   2    0.13    0.16
   1 -13   2    0.04    0.08
  -2  13  -2   15.62    0.84
  -2  13  -2   18.83    1.09
   2 -13   2   16.85    0.81
   2 -13   2   17.23    1.05
  -3  13  -2    0.17    0.16
  -3  13  -2    0.21    0.13
   3 -13   2    0.38    0.16
   3 -13   2    0.00    0.10
  -4  13  -2    5.83    0.42
  -4  13  -2    4.61    0.49
   4 -13   2    5.45    0.41
   4 -13   2    4.97    0.48
  -5  13  -2    3.85    0.45
   5 -13   2    4.01    0.42
   5 -13   2    4.34    0.38
  -6  13  -2   24.93    1.38
   6 -13   2   24.66    1.35
   6 -13   2   24.50    1.19
  -7  13  -2    4.12    0.46
   7 -13   2    4.73    0.42
  -8  13  -2    2.50    0.35
   3  12  -2    0.36    0.15
  -3 -12   2    0.40    0.23
   2  12  -2   28.19    1.24
  -2 -12   2   27.45    1.55
   1  12  -2    3.27    0.39
   1  12  -2    2.54    0.28
  -1 -12   2    2.67    0.37
  -1 -12   2    2.51    0.19
   0  12  -2   14.94    0.92
   0  12  -2   13.32    0.72
   0 -12   2   13.90    0.93
   0 -12   2   13.99    0.66
  -1  12  -2   -0.02    0.12
  -1  12  -2   -0.07    0.08
   1 -12   2    0.06    0.09
   1 -12   2   -0.08    0.10
  -2  12  -2    5.76    0.40
  -2  12  -2    5.34    0.51
   2 -12   2    5.25    0.38
   2 -12   2    4.92    0.47
  -3  12  -2    1.49    0.21
  -3  12  -2    2.21    0.32
   3 -12   2    1.87    0.23
   3 -12   2    1.42    0.26
  -4  12  -2    2.09    0.32
  -4  12  -2    2.15    0.25
   4 -12   2    2.23    0.30
   4 -12   2    2.02    0.25
  -5  12  -2    0.19    0.16
   5 -12   2    0.25    0.12
   5 -12   2    0.23    0.13
  -6  12  -2    6.23    0.54
   6 -12   2    6.35    0.52
   6 -12   2    6.66    0.48
  -7  12  -2   22.73    1.27
   7 -12   2   22.87    1.13
   7 -12   2   22.17    1.24
   4  11  -2   14.60    0.77
  -4 -11   2   14.47    1.02
   3  11  -2    1.71    0.24
  -3 -11   2    1.59    0.35
   2  11  -2    2.94    0.37
   2  11  -2    2.80    0.27
  -2 -11   2    2.67    0.18
  -2 -11   2    2.61    0.38
   1  11  -2   -0.01    0.14
   1  11  -2    0.00    0.09
  -1 -11   2    0.01    0.06
  -1 -11   2   -0.06    0.11
   0  11  -2    1.23    0.26
   0  11  -2    0.64    0.16
   0 -11   2    0.64    0.13
   0 -11   2    1.31    0.29
  -1  11  -2    0.07    0.09
  -1  11  -2    0.01    0.11
   1 -11   2    0.04    0.08
   1 -11   2    0.06    0.13
  -2  11  -2   -0.01    0.08
  -2  11  -2    0.02    0.12
   2 -11   2    0.07    0.11
   2 -11   2    0.11    0.08
  -3  11  -2   25.11    1.08
  -3  11  -2   23.72    1.29
   3 -11   2   25.96    1.11
   3 -11   2   23.03    1.27
  -4  11  -2    1.48    0.25
  -4  11  -2    1.06    0.20
   4 -11   2    1.34    0.24
   4 -11   2    1.52    0.21
  -5  11  -2    1.40    0.24
   5 -11   2    1.01    0.22
   5 -11   2    1.05    0.24
  -6  11  -2   -0.05    0.11
   6 -11   2    0.08    0.10
   6 -11   2   -0.10    0.11
  -7  11  -2   10.44    0.72
   7 -11   2   11.32    0.74
   7 -11   2   10.51    0.66
  -9  11  -2    0.94    0.22
 -10  11  -2    2.29    0.30
 -10  11  -2    1.98    0.39
   5  10  -2    4.59    0.38
  -5 -10   2    4.10    0.50
   4  10  -2    1.04    0.19
  -4 -10   2    0.32    0.22
   3  10  -2   11.93    0.63
  -3 -10   2   11.57    0.48
  -3 -10   2   11.00    0.80
   2  10  -2   11.00    0.68
   2  10  -2    8.31    0.51
  -2 -10   2    9.01    0.44
  -2 -10   2    9.67    0.70
   1  10  -2    0.36    0.15
   1  10  -2    0.26    0.11
  -1 -10   2    0.27    0.17
  -1 -10   2    0.26    0.09
   0  10  -2    0.14    0.10
   0  10  -2    0.14    0.15
   0 -10   2    0.27    0.09
   0 -10   2    0.13    0.13
  -1  10  -2   10.09    0.66
  -1  10  -2    9.05    0.51
   1 -10   2    9.62    0.52
   1 -10   2    9.89    0.66
  -2  10  -2    2.37    0.23
  -2  10  -2    3.26    0.35
   2 -10   2    2.68    0.32
   2 -10   2    2.96    0.25
  -3  10  -2   42.37    2.08
  -3  10  -2   48.47    1.79
   3 -10   2   45.88    1.83
   3 -10   2   44.99    2.10
  -4  10  -2   54.14    2.47
  -4  10  -2   58.77    2.13
   4 -10   2   55.51    2.19
   4 -10   2   50.88    2.46
  -5  10  -2   34.47    1.68
   5 -10   2   32.78    1.68
   5 -10   2   38.46    1.53
  -6  10  -2   18.00    1.02
   6 -10   2   18.83    1.05
   6 -10   2   19.70    0.95
  -7  10  -2   16.92    0.85
  -7  10  -2   16.01    0.92
  -7  10  -2   16.79    0.94
   7 -10   2   15.16    0.94
  -8  10  -2   -0.04    0.13
  -8  10  -2    0.10    0.12
   8 -10   2    0.09    0.12
  -9  10  -2    1.18    0.29
  -9  10  -2    1.12    0.22
 -10  10  -2    8.23    0.69
 -10  10  -2    8.15    0.57
   6   9  -2    0.04    0.10
  -6  -9   2   -0.06    0.16
   5   9  -2    1.77    0.23
  -5  -9   2    1.60    0.35
   4   9  -2    4.23    0.35
  -4  -9   2    4.66    0.49
  -4  -9   2    4.35    0.21
   3   9  -2    0.39    0.12
  -3  -9   2    0.41    0.08
  -3  -9   2    0.14    0.15
   2   9  -2    7.76    0.45
   2   9  -2    9.44    0.59
  -2  -9   2    7.57    0.59
  -2  -9   2    7.35    0.39
   1   9  -2    0.75    0.15
   1   9  -2    0.77    0.19
  -1  -9   2    0.63    0.12
  -1  -9   2    0.59    0.19
   0   9  -2   25.33    1.24
   0   9  -2   23.90    1.02
   0  -9   2   23.57    1.01
   0  -9   2   23.58    1.24
  -1   9  -2   19.63    1.03
  -1   9  -2   18.42    0.84
   1  -9   2   20.13    0.86
   1  -9   2   18.62    1.03
  -2   9  -2    7.85    0.45
  -2   9  -2    7.82    0.55
   2  -9   2    7.72    0.45
   2  -9   2    8.21    0.55
  -3   9  -2   30.33    1.21
  -3   9  -2   29.19    1.42
   3  -9   2   30.17    1.44
   3  -9   2   27.56    1.23
  -4   9  -2   11.03    0.71
  -4   9  -2   12.96    0.62
   4  -9   2   13.42    0.74
   4  -9   2   10.58    0.61
  -5   9  -2   10.60    0.60
  -5   9  -2   10.23    0.64
  -5   9  -2   10.27    0.57
   5  -9   2    8.98    0.62
   5  -9   2    9.69    0.57
  -6   9  -2    0.11    0.10
  -6   9  -2   -0.02    0.08
  -6   9  -2   -0.03    0.09
   6  -9   2    0.10    0.10
   6  -9   2   -0.06    0.08
  -7   9  -2   10.08    0.59
  -7   9  -2    9.94    0.62
  -7   9  -2   10.68    0.67
   7  -9   2    7.85    0.62
  -8   9  -2    1.94    0.25
  -8   9  -2    1.39    0.30
   8  -9   2    1.24    0.26
  -9   9  -2    1.36    0.30
  -9   9  -2    0.97    0.20
   9  -9   2    1.15    0.26
 -10   9  -2    7.26    0.51
 -10   9  -2    7.42    0.65
 -11   9  -2    0.18    0.17
   7   8  -2    0.64    0.16
  -7  -8   2    0.66    0.28
   6   8  -2    3.23    0.30
  -6  -8   2    3.28    0.43
   5   8  -2    1.86    0.23
  -5  -8   2    1.84    0.32
   4   8  -2    0.31    0.12
  -4  -8   2    0.29    0.07
  -4  -8   2    0.18    0.16
   3   8  -2    0.66    0.14
   3   8  -2    0.66    0.17
  -3  -8   2    0.82    0.10
  -3  -8   2    0.50    0.19
   2   8  -2    9.57    0.49
   2   8  -2    8.30    0.56
  -2  -8   2    8.80    0.62
   1   8  -2    0.71    0.13
   1   8  -2    0.62    0.17
  -1  -8   2    0.77    0.12
  -1  -8   2    0.65    0.20
   0   8  -2    8.90    0.45
   0   8  -2    7.79    0.53
   0  -8   2    9.12    0.58
   0  -8   2    7.46    0.42
  -1   8  -2   24.02    1.24
  -1   8  -2   26.67    1.06
   1  -8   2   25.78    1.07
   1  -8   2   26.36    1.27
  -2   8  -2    0.15    0.08
  -2   8  -2    0.25    0.12
   2  -8   2    0.19    0.11
   2  -8   2    0.11    0.08
  -3   8  -2    3.69    0.27
  -3   8  -2    3.59    0.26
  -3   8  -2    3.93    0.29
  -3   8  -2    3.57    0.32
   3  -8   2    3.58    0.28
   3  -8   2    3.35    0.32
  -4   8  -2    6.41    0.45
  -4   8  -2    6.07    0.37
  -4   8  -2    6.31    0.39
  -4   8  -2    5.86    0.39
   4  -8   2    6.04    0.44
   4  -8   2    5.79    0.38
  -5   8  -2    5.06    0.38
  -5   8  -2    5.32    0.40
  -5   8  -2    4.94    0.35
   5  -8   2    5.20    0.41
   5  -8   2    4.94    0.36
  -6   8  -2    1.04    0.19
  -6   8  -2    0.87    0.17
  -6   8  -2    1.33    0.22
   6  -8   2    0.92    0.21
   6  -8   2    0.90    0.18
  -7   8  -2    2.26    0.30
  -7   8  -2    2.27    0.25
   7  -8   2    2.07    0.28
  -8   8  -2    0.18    0.11
  -8   8  -2    0.55    0.20
   8  -8   2    0.56    0.19
  -9   8  -2    3.20    0.31
  -9   8  -2    3.43    0.41
   9  -8   2    2.66    0.36
 -10   8  -2    0.01    0.14
 -10   8  -2    0.15    0.12
  10  -8   2    0.08    0.13
 -11   8  -2    1.58    0.34
   7   7  -2    0.24    0.12
  -7  -7   2   -0.17    0.13
   6   7  -2    0.37    0.13
  -6  -7   2    0.59    0.22
   5   7  -2    6.63    0.42
  -5  -7   2    7.27    0.61
  -5  -7   2    6.88    0.33
   4   7  -2    6.12    0.37
  -4  -7   2    4.89    0.47
  -4  -7   2    5.78    0.30
   3   7  -2    0.06    0.08
   3   7  -2    0.09    0.07
  -3  -7   2    0.15    0.14
  -3  -7   2    0.03    0.06
   2   7  -2    0.68    0.15
   2   7  -2    0.53    0.12
  -2  -7   2    0.51    0.16
  -2  -7   2    0.53    0.10
   1   7  -2    6.10    0.33
   1   7  -2    5.17    0.39
  -1  -7   2    4.99    0.30
  -1  -7   2    5.23    0.42
   0   7  -2   17.01    0.86
   0   7  -2   16.58    0.72
   0  -7   2   17.07    0.89
   0  -7   2   15.95    0.72
  -1   7  -2    0.12    0.07
  -1   7  -2    0.25    0.08
  -1   7  -2    0.22    0.10
   1  -7   2    0.27    0.11
   1  -7   2    0.09    0.06
  -2   7  -2    0.04    0.07
  -2   7  -2   -0.08    0.06
  -2   7  -2   -0.03    0.07
  -2   7  -2    0.04    0.05
   2  -7   2   -0.01    0.05
   2  -7   2    0.03    0.09
   2  -7   2    0.08    0.07
  -3   7  -2   63.32    2.57
  -3   7  -2   59.22    2.35
  -3   7  -2   63.87    2.29
  -3   7  -2   63.14    2.66
   3  -7   2   61.80    2.27
   3  -7   2   62.06    2.69
   3  -7   2   61.39    2.37
  -4   7  -2    0.06    0.08
  -4   7  -2    0.29    0.10
  -4   7  -2    0.18    0.08
  -4   7  -2    0.19    0.09
   4  -7   2    0.49    0.14
   4  -7   2    0.37    0.11
   4  -7   2    0.15    0.09
  -5   7  -2    1.09    0.17
  -5   7  -2    1.06    0.17
  -5   7  -2    0.64    0.14
   5  -7   2    1.21    0.17
   5  -7   2    1.34    0.17
   5  -7   2    0.94    0.17
  -6   7  -2    1.39    0.18
  -6   7  -2    1.57    0.23
  -6   7  -2    1.04    0.17
   6  -7   2    1.19    0.17
   6  -7   2    1.28    0.22
  -7   7  -2    9.56    0.65
  -7   7  -2    9.10    0.52
   7  -7   2    9.65    0.53
   7  -7   2    7.97    0.60
  -8   7  -2    0.01    0.12
  -8   7  -2    0.31    0.12
   8  -7   2    0.02    0.09
   8  -7   2    0.11    0.13
  -9   7  -2    3.61    0.43
  -9   7  -2    3.84    0.33
   9  -7   2    3.90    0.43
 -10   7  -2   -0.12    0.09
 -10   7  -2   -0.06    0.13
  10  -7   2   -0.01    0.12
   8   6  -2    3.32    0.31
  -8  -6   2    2.58    0.40
   7   6  -2    5.71    0.41
  -7  -6   2    6.18    0.59
   6   6  -2   12.64    0.66
  -6  -6   2   12.90    0.88
  -6  -6   2   12.92    0.55
   5   6  -2    7.03    0.41
  -5  -6   2    6.35    0.33
  -5  -6   2    6.10    0.54
   4   6  -2    8.06    0.45
  -4  -6   2    8.60    0.41
   3   6  -2   48.50    1.84
   3   6  -2   50.12    2.12
  -3  -6   2   49.09    1.84
  -3  -6   2   48.56    2.24
   2   6  -2    6.14    0.33
   2   6  -2    5.78    0.39
  -2  -6   2    5.56    0.43
  -2  -6   2    5.33    0.31
   1   6  -2   10.48    0.48
   1   6  -2    9.16    0.55
  -1  -6   2    9.90    0.47
  -1  -6   2   11.34    0.63
   0   6  -2   21.34    0.86
   0   6  -2   19.59    0.97
   0   6  -2   21.35    0.83
   0  -6   2   19.54    0.84
   0  -6   2   19.94    1.01
  -1   6  -2    0.38    0.09
  -1   6  -2    0.39    0.07
  -1   6  -2    0.13    0.09
  -1   6  -2    0.39    0.09
   1  -6   2    0.25    0.08
   1  -6   2    0.33    0.09
   1  -6   2    0.43    0.13
  -2   6  -2    2.39    0.19
  -2   6  -2    2.34    0.19
  -2   6  -2    2.30    0.18
  -2   6  -2    2.77    0.25
   2  -6   2    2.68    0.24
   2  -6   2    2.80    0.20
   2  -6   2    2.20    0.19
  -3   6  -2  240.06    9.90
  -3   6  -2  260.42    8.58
  -3   6  -2  249.60    9.85
  -3   6  -2  244.72    8.87
   3  -6   2  250.46   10.05
   3  -6   2  244.93    8.88
  -4   6  -2    1.64    0.19
  -4   6  -2    1.57    0.17
  -4   6  -2    1.30    0.17
   4  -6   2    1.75    0.21
   4  -6   2    1.48    0.18
   4  -6   2    1.78    0.18
  -5   6  -2   21.69    1.10
  -5   6  -2   23.76    1.07
  -5   6  -2   20.69    0.96
   5  -6   2   23.43    0.95
   5  -6   2   21.93    0.99
   5  -6   2   23.58    1.13
  -6   6  -2    4.77    0.34
  -6   6  -2    5.17    0.41
  -6   6  -2    4.14    0.31
   6  -6   2    4.81    0.33
   6  -6   2    4.64    0.39
  -7   6  -2   13.14    0.81
  -7   6  -2   13.29    0.67
   7  -6   2   12.96    0.79
   7  -6   2   13.38    0.67
  -8   6  -2   -0.09    0.08
  -8   6  -2    0.04    0.13
   8  -6   2    0.13    0.10
   8  -6   2    0.15    0.13
  -9   6  -2    0.37    0.19
  -9   6  -2    0.16    0.11
   9  -6   2    0.37    0.14
   9  -6   2    0.09    0.13
 -10   6  -2    2.47    0.26
 -10   6  -2    2.58    0.39
  10  -6   2    1.85    0.32
  11  -6   2    5.20    0.56
   9   5  -2    0.41    0.15
  -9  -5   2    0.03    0.15
   8   5  -2    4.58    0.37
  -8  -5   2    4.02    0.49
   7   5  -2    4.64    0.35
  -7  -5   2    4.89    0.26
  -7  -5   2    4.35    0.48
   6   5  -2    2.66    0.25
  -6  -5   2    2.85    0.36
  -6  -5   2    2.66    0.19
   5   5  -2   21.01    0.91
  -5  -5   2   21.34    0.87
  -5  -5   2   21.29    1.16
   4   5  -2    0.87    0.13
  -4  -5   2    0.88    0.11
  -4  -5   2    0.83    0.14
  -4  -5   2    0.67    0.19
   3   5  -2    3.75    0.25
   3   5  -2    3.33    0.27
  -3  -5   2    3.90    0.23
  -3  -5   2    3.62    0.25
  -3  -5   2    3.35    0.32
   2   5  -2   24.96    1.16
   2   5  -2   25.24    1.00
  -2  -5   2   25.36    1.02
  -2  -5   2   27.60    1.09
  -2  -5   2   24.84    1.23
   1   5  -2    4.36    0.26
   1   5  -2    4.26    0.30
   1   5  -2    5.32    0.27
  -1  -5   2    4.01    0.25
  -1  -5   2    4.59    0.21
  -1  -5   2    4.50    0.34
   0   5  -2    1.69    0.18
   0   5  -2    1.91    0.16
   0   5  -2    1.73    0.15
   0  -5   2    1.80    0.20
   0  -5   2    1.69    0.15
  -1   5  -2  125.41    4.48
  -1   5  -2  120.92    4.33
  -1   5  -2  125.57    4.92
  -1   5  -2  122.36    5.01
   1  -5   2  119.88    4.47
   1  -5   2  129.72    4.33
   1  -5   2  124.84    5.09
  -2   5  -2   20.45    0.91
  -2   5  -2   21.89    0.83
  -2   5  -2   19.46    0.95
  -2   5  -2   20.20    0.85
   2  -5   2   20.48    0.98
   2  -5   2   21.30    0.82
   2  -5   2   20.55    0.86
  -3   5  -2  127.88    4.48
  -3   5  -2  137.17    5.18
  -3   5  -2  124.33    4.63
  -3   5  -2  128.17    5.16
   3  -5   2  123.56    5.26
   3  -5   2  128.09    4.65
   3  -5   2  128.14    4.49
  -4   5  -2    1.87    0.18
  -4   5  -2    1.89    0.19
  -4   5  -2    2.25    0.18
  -4   5  -2    1.61    0.20
   4  -5   2    1.92    0.17
   4  -5   2    1.57    0.17
   4  -5   2    1.77    0.21
  -5   5  -2   94.37    4.00
  -5   5  -2   97.95    3.92
  -5   5  -2   96.90    3.55
   5  -5   2   94.17    3.44
   5  -5   2   99.35    3.58
   5  -5   2   93.91    4.04
  -6   5  -2   10.39    0.55
  -6   5  -2   10.50    0.67
   6  -5   2   11.07    0.67
   6  -5   2   12.16    0.57
  -7   5  -2    7.46    0.45
  -7   5  -2    8.66    0.60
   7  -5   2    7.99    0.57
   7  -5   2    8.03    0.47
  -8   5  -2    1.70    0.20
  -8   5  -2    1.27    0.28
   8  -5   2    1.63    0.21
   8  -5   2    1.46    0.30
  -9   5  -2    0.29    0.18
  -9   5  -2    0.11    0.10
   9  -5   2    0.34    0.19
   9  -5   2   -0.01    0.11
 -10   5  -2    2.02    0.22
 -10   5  -2    1.97    0.36
  10  -5   2    1.60    0.34
  10  -5   2    2.30    0.28
  11  -5   2    1.33    0.34
   9   4  -2    3.39    0.33
  -9  -4   2    3.57    0.46
   8   4  -2    5.47    0.39
  -8  -4   2    4.84    0.28
  -8  -4   2    5.27    0.52
   7   4  -2   18.54    0.88
  -7  -4   2   19.58    1.14
  -7  -4   2   19.44    0.81
   6   4  -2   45.36    1.79
  -6  -4   2   48.71    2.08
  -6  -4   2   45.77    2.19
  -6  -4   2   46.25    1.77
   5   4  -2   -0.05    0.06
  -5  -4   2   -0.19    0.07
  -5  -4   2    0.05    0.06
  -5  -4   2   -0.05    0.11
   4   4  -2   56.23    2.08
  -4  -4   2   59.53    2.39
  -4  -4   2   55.40    2.52
  -4  -4   2   55.77    2.11
   3   4  -2    7.25    0.40
   3   4  -2    6.85    0.35
  -3  -4   2    6.37    0.45
  -3  -4   2    7.29    0.38
  -3  -4   2    6.49    0.34
   2   4  -2   23.48    1.06
   2   4  -2   23.25    0.92
  -2  -4   2   23.01    0.95
  -2  -4   2   24.46    1.14
  -2  -4   2   25.64    1.02
   1   4  -2  227.60    8.94
   1   4  -2  225.93    8.01
   1   4  -2  222.15    7.74
  -1  -4   2  216.15    7.99
  -1  -4   2  220.77    9.10
  -1  -4   2  238.09    8.85
   0   4  -2   74.55    3.12
   0   4  -2   75.29    2.78
   0   4  -2   79.16    2.70
   0  -4   2   72.92    2.78
   0  -4   2   79.03    3.03
   0  -4   2   75.98    2.69
   0  -4   2   78.34    3.18
  -1   4  -2  173.05    6.01
  -1   4  -2  167.80    6.71
  -1   4  -2  170.72    6.65
  -1   4  -2  166.93    5.81
   1  -4   2  157.86    6.01
   1  -4   2  167.60    6.81
   1  -4   2  173.48    5.81
  -2   4  -2   32.34    1.36
  -2   4  -2   30.85    1.23
  -2   4  -2   33.17    1.19
  -2   4  -2   33.52    1.39
   2  -4   2   30.45    1.40
   2  -4   2   31.81    1.19
   2  -4   2   31.33    1.24
  -3   4  -2    6.97    0.39
  -3   4  -2    7.15    0.34
  -3   4  -2    7.00    0.36
  -3   4  -2    7.06    0.41
   3  -4   2    7.14    0.35
   3  -4   2    7.06    0.42
  -4   4  -2    0.62    0.14
  -4   4  -2    0.71    0.10
  -4   4  -2    0.81    0.12
  -4   4  -2    0.60    0.11
   4  -4   2    0.83    0.14
   4  -4   2    0.73    0.11
   4  -4   2    0.70    0.11
  -5   4  -2   10.21    0.50
  -5   4  -2    9.14    0.47
  -5   4  -2    9.29    0.58
   5  -4   2    9.71    0.47
   5  -4   2    8.94    0.57
  -6   4  -2    4.80    0.40
  -6   4  -2    3.90    0.28
   6  -4   2    3.80    0.28
   6  -4   2    3.62    0.35
  -7   4  -2    9.07    0.49
  -7   4  -2    8.74    0.63
   7  -4   2    9.07    0.62
   7  -4   2    9.09    0.50
  -8   4  -2    5.00    0.34
  -8   4  -2    5.26    0.49
   8  -4   2    5.15    0.37
   8  -4   2    5.83    0.50
  -9   4  -2    0.18    0.11
  -9   4  -2    0.12    0.16
   9  -4   2    0.15    0.11
   9  -4   2    0.35    0.18
 -10   4  -2    3.79    0.47
 -10   4  -2    4.40    0.32
  10  -4   2    4.91    0.51
  10  -4   2    4.66    0.40
  11  -4   2    3.05    0.34
  11  -4   2    3.39    0.44
  10   3  -2    5.59    0.45
 -10  -3   2    6.55    0.62
   9   3  -2   12.96    0.73
  -9  -3   2   13.27    0.60
  -9  -3   2   13.90    0.95
   8   3  -2   25.13    1.13
  -8  -3   2   26.74    1.34
  -8  -3   2   24.72    1.04
  -8  -3   2   26.07    1.42
   7   3  -2    0.59    0.14
  -7  -3   2    0.56    0.18
  -7  -3   2    0.78    0.23
  -7  -3   2    0.51    0.11
   6   3  -2   33.05    1.33
  -6  -3   2   35.31    1.56
  -6  -3   2   31.88    1.30
  -6  -3   2   32.54    1.63
   5   3  -2    4.54    0.29
  -5  -3   2    3.38    0.34
  -5  -3   2    4.56    0.34
  -5  -3   2    4.19    0.26
   4   3  -2   16.54    0.71
   4   3  -2   17.47    0.76
  -4  -3   2   18.49    0.83
  -4  -3   2   15.74    0.88
  -4  -3   2   16.42    0.71
   3   3  -2   44.80    1.60
   3   3  -2   42.94    1.80
  -3  -3   2   42.91    1.91
  -3  -3   2   45.46    1.82
  -3  -3   2   40.96    1.62
   2   3  -2   58.51    2.14
   2   3  -2   58.84    2.46
  -2  -3   2   63.03    2.43
  -2  -3   2   57.96    2.21
  -2  -3   2   62.33    2.56
   1   3  -2   29.32    1.29
   1   3  -2   29.32    1.11
   1   3  -2   30.41    1.16
  -1  -3   2   30.64    1.16
  -1  -3   2   30.70    1.34
  -1  -3   2   32.20    1.24
   0   3  -2    0.20    0.07
   0   3  -2    0.39    0.07
   0   3  -2    0.29    0.05
   0   3  -2    0.40    0.07
   0  -3   2    0.37    0.08
   0  -3   2    0.33    0.09
   0  -3   2    0.60    0.07
   0  -3   2    0.45    0.07
  -1   3  -2  176.92    6.00
  -1   3  -2  173.28    6.90
  -1   3  -2  173.24    6.20
   1  -3   2  178.80    6.00
   1  -3   2  170.89    7.04
   1  -3   2  174.55    6.21
  -2   3  -2    0.36    0.07
  -2   3  -2    0.34    0.09
  -2   3  -2    0.34    0.07
  -2   3  -2    0.29    0.08
   2  -3   2    0.35    0.09
   2  -3   2    0.27    0.07
   2  -3   2    0.40    0.08
  -3   3  -2   33.27    1.35
  -3   3  -2   30.56    1.21
  -3   3  -2   31.74    1.39
   3  -3   2   31.14    1.23
   3  -3   2   31.90    1.41
   3  -3   2   31.71    1.18
  -4   3  -2   36.70    1.54
  -4   3  -2   36.25    1.63
  -4   3  -2   37.50    1.42
   4  -3   2   37.28    1.65
   4  -3   2   35.76    1.37
   4  -3   2   37.32    1.43
  -5   3  -2   40.77    1.65
  -5   3  -2   46.41    1.80
  -5   3  -2   40.31    1.92
   5  -3   2   43.47    1.62
   5  -3   2   44.81    1.95
  -6   3  -2    5.17    0.43
  -6   3  -2    5.12    0.31
   6  -3   2    5.08    0.42
   6  -3   2    5.62    0.33
  -7   3  -2   74.98    3.28
  -7   3  -2   74.54    2.80
   7  -3   2   74.75    3.30
   7  -3   2   75.68    2.77
  -8   3  -2    3.03    0.24
  -8   3  -2    3.02    0.36
   8  -3   2    3.05    0.28
   8  -3   2    2.79    0.35
  -9   3  -2    0.22    0.09
  -9   3  -2    0.42    0.18
   9  -3   2    0.12    0.12
   9  -3   2    0.34    0.18
 -10   3  -2    0.73    0.14
 -10   3  -2    0.69    0.23
  10  -3   2    0.95    0.21
  10  -3   2    0.64    0.24
 -11   3  -2    0.56    0.10
  11  -3   2    0.66    0.19
  11  -3   2    0.87    0.24
  10   2  -2   14.24    0.80
 -10  -2   2   16.22    1.06
 -10  -2   2   14.74    0.67
   9   2  -2    0.18    0.10
  -9  -2   2    0.12    0.09
  -9  -2   2    0.04    0.14
  -9  -2   2   -0.05    0.14
   8   2  -2   27.62    1.22
  -8  -2   2   30.70    1.53
  -8  -2   2   28.69    1.45
  -8  -2   2   27.54    1.17
   7   2  -2    9.46    0.52
  -7  -2   2   10.48    0.64
  -7  -2   2    9.04    0.48
  -7  -2   2    9.76    0.67
   6   2  -2    4.61    0.31
  -6  -2   2    5.20    0.43
  -6  -2   2    4.94    0.30
  -6  -2   2    4.78    0.38
   5   2  -2   18.16    0.75
  -5  -2   2   16.28    0.74
  -5  -2   2   18.58    0.89
  -5  -2   2   17.25    0.92
   4   2  -2   15.45    0.67
   4   2  -2   17.00    0.71
   4   2  -2   16.19    0.70
  -4  -2   2   15.24    0.67
  -4  -2   2   17.29    0.79
  -4  -2   2   15.13    0.82
   3   2  -2    6.82    0.33
   3   2  -2    6.74    0.34
   3   2  -2    7.01    0.34
  -3  -2   2    6.67    0.33
  -3  -2   2    6.38    0.41
  -3  -2   2    7.37    0.38
   2   2  -2   53.78    2.21
   2   2  -2   53.42    2.00
   2   2  -2   53.65    1.93
  -2  -2   2   54.85    2.29
  -2  -2   2   52.91    2.00
  -2  -2   2   58.31    2.22
   1   2  -2    2.26    0.14
   1   2  -2    2.29    0.14
   1   2  -2    2.28    0.16
  -1  -2   2    2.10    0.18
  -1  -2   2    2.32    0.13
  -1  -2   2    2.09    0.14
  -1  -2   2    2.50    0.14
   0   2  -2   55.23    2.03
   0   2  -2   54.16    2.27
   0   2  -2   56.97    2.25
   0   2  -2   55.62    1.96
   0  -2   2   57.92    2.04
   0  -2   2   55.56    2.31
   0  -2   2   57.25    1.96
   0  -2   2   55.44    2.24
  -1   2  -2    2.86    0.18
  -1   2  -2    2.34    0.15
  -1   2  -2    2.56    0.17
   1  -2   2    2.38    0.14
   1  -2   2    2.58    0.18
  -2   2  -2   42.90    1.61
  -2   2  -2   46.20    1.80
  -2   2  -2   42.36    1.83
   2  -2   2   42.97    1.56
   2  -2   2   45.34    1.86
  -3   2  -2   42.08    1.84
  -3   2  -2   44.82    1.77
  -3   2  -2   42.92    1.60
   3  -2   2   43.34    1.55
   3  -2   2   41.99    1.85
  -4   2  -2    7.18    0.34
  -4   2  -2    7.38    0.35
  -4   2  -2    6.00    0.43
  -4   2  -2    6.53    0.44
   4  -2   2    7.56    0.35
   4  -2   2    7.59    0.45
  -5   2  -2   56.58    2.40
  -5   2  -2   54.97    2.05
  -5   2  -2   51.73    2.40
   5  -2   2   55.96    2.42
   5  -2   2   55.25    2.00
  -6   2  -2    7.64    0.54
  -6   2  -2    7.49    0.54
  -6   2  -2    7.82    0.39
   6  -2   2    7.62    0.41
   6  -2   2    7.83    0.54
  -7   2  -2   28.24    1.41
  -7   2  -2   25.12    1.38
  -7   2  -2   27.33    1.10
   7  -2   2   27.55    1.41
   7  -2   2   29.05    1.14
  -8   2  -2    1.12    0.26
  -8   2  -2    1.27    0.27
  -8   2  -2    1.23    0.15
   8  -2   2    1.46    0.20
   8  -2   2    0.85    0.24
  -9   2  -2   -0.15    0.11
  -9   2  -2   -0.08    0.05
  -9   2  -2    0.24    0.17
   9  -2   2   -0.15    0.11
   9  -2   2   -0.01    0.10
 -10   2  -2    3.54    0.45
 -10   2  -2    3.94    0.24
  10  -2   2    4.07    0.37
  10  -2   2    4.12    0.48
  10   1  -2    2.88    0.30
  10   1  -2    2.06    0.37
 -10  -1   2    1.80    0.32
 -10  -1   2    2.01    0.21
 -10  -1   2    2.61    0.39
   9   1  -2    2.76    0.28
  -9  -1   2    2.29    0.22
  -9  -1   2    2.07    0.33
  -9  -1   2    2.67    0.36
   8   1  -2    1.51    0.19
  -8  -1   2    1.51    0.27
  -8  -1   2    0.82    0.15
  -8  -1   2    1.15    0.25
   7   1  -2    6.63    0.41
  -7  -1   2    6.48    0.38
  -7  -1   2    6.91    0.50
  -7  -1   2    6.74    0.52
   6   1  -2   -0.01    0.06
  -6  -1   2   -0.01    0.08
  -6  -1   2   -0.01    0.06
  -6  -1   2   -0.05    0.07
   5   1  -2    0.62    0.11
  -5  -1   2    0.55    0.11
  -5  -1   2    0.65    0.14
  -5  -1   2    0.65    0.15
   4   1  -2   18.01    0.73
   4   1  -2   18.11    0.76
   4   1  -2   18.94    0.76
  -4  -1   2   18.48    0.86
  -4  -1   2   17.45    0.74
  -4  -1   2   16.50    0.87
   3   1  -2   32.86    1.24
   3   1  -2   33.19    1.32
   3   1  -2   32.72    1.19
  -3  -1   2   30.93    1.41
  -3  -1   2   32.98    1.38
  -3  -1   2   30.57    1.22
   2   1  -2  959.09   32.92
   2   1  -2  901.76   36.68
   2   1  -2  928.09   31.83
  -2  -1   2  910.21   37.24
  -2  -1   2  997.58   36.69
  -2  -1   2  923.08   31.83
   1   1  -2   15.13    0.65
   1   1  -2   14.70    0.56
   1   1  -2   14.38    0.58
  -1  -1   2   14.34    0.66
  -1  -1   2   15.37    0.56
  -1  -1   2   15.28    0.64
   0   1  -2  332.38   12.41
   0   1  -2  316.13   12.40
   0   1  -2  301.54   11.11
   0  -1   2  313.19   10.75
  -1   1  -2    0.11    0.05
  -1   1  -2    0.14    0.06
  -1   1  -2    0.08    0.03
   1  -1   2    0.09    0.04
   1  -1   2    0.08    0.05
  -2   1  -2    0.83    0.08
  -2   1  -2    0.66    0.11
  -2   1  -2    0.68    0.11
  -2   1  -2    0.79    0.09
   2  -1   2    0.68    0.07
   2  -1   2    0.82    0.12
  -3   1  -2    0.53    0.06
  -3   1  -2    0.67    0.13
  -3   1  -2    0.63    0.07
  -3   1  -2    0.50    0.11
  -3   1  -2    0.60    0.08
   3  -1   2    0.43    0.12
   3  -1   2    0.55    0.08
  -4   1  -2    6.53    0.45
  -4   1  -2    7.79    0.34
  -4   1  -2    6.80    0.34
  -4   1  -2    7.27    0.46
  -4   1  -2    8.12    0.34
   4  -1   2    7.14    0.46
   4  -1   2    7.35    0.35
  -5   1  -2    6.60    0.32
  -5   1  -2    5.51    0.43
  -5   1  -2    6.94    0.47
   5  -1   2    6.11    0.33
   5  -1   2    7.71    0.49
  -6   1  -2   22.36    0.90
  -6   1  -2   22.57    1.16
  -6   1  -2   23.12    1.18
   6  -1   2   22.15    0.93
   6  -1   2   23.02    1.18
  -7   1  -2    0.82    0.11
  -7   1  -2    0.76    0.19
  -7   1  -2    0.70    0.21
   7  -1   2    0.95    0.23
  -8   1  -2    4.53    0.45
  -8   1  -2    4.88    0.47
  -8   1  -2    4.19    0.25
   8  -1   2    4.15    0.33
   8  -1   2    3.45    0.42
  -9   1  -2    7.42    0.36
  -9   1  -2    8.81    0.69
  -9   1  -2    8.63    0.68
   9  -1   2    8.64    0.70
   9  -1   2    7.88    0.50
 -10   1  -2    4.53    0.52
 -10   1  -2    4.01    0.48
  10  -1   2    4.01    0.49
  10  -1   2    3.72    0.35
  11   0  -2    0.08    0.18
  11   0  -2    0.13    0.12
 -11   0   2    0.01    0.16
 -11   0   2    0.20    0.16
  10   0  -2    5.06    0.52
  10   0  -2    4.61    0.39
 -10   0   2    3.72    0.45
 -10   0   2    4.88    0.34
 -10   0   2    4.14    0.47
   9   0  -2   -0.12    0.07
  -9   0   2   -0.17    0.11
  -9   0   2    0.00    0.08
  -9   0   2    0.03    0.14
   8   0  -2    0.14    0.09
  -8   0   2    0.42    0.16
  -8   0   2    0.44    0.13
  -8   0   2    0.54    0.19
   7   0  -2    0.13    0.08
  -7   0   2    0.04    0.09
  -7   0   2    0.15    0.13
  -7   0   2    0.18    0.09
   6   0  -2   16.80    0.74
  -6   0   2   15.42    0.73
  -6   0   2   18.34    0.90
  -6   0   2   16.74    0.89
   5   0  -2    1.13    0.13
   5   0  -2    1.17    0.13
  -5   0   2    1.07    0.17
  -5   0   2    1.10    0.13
  -5   0   2    1.31    0.17
   4   0  -2  121.37    4.24
   4   0  -2  122.95    4.80
   4   0  -2  127.98    4.40
  -4   0   2  119.08    4.97
  -4   0   2  123.48    4.92
  -4   0   2  118.30    4.38
  -4   0   2  118.20    4.22
   3   0  -2   25.15    1.04
   3   0  -2   25.28    0.98
   3   0  -2   25.69    0.95
  -3   0   2   25.11    1.10
  -3   0   2   25.23    1.11
   2   0  -2  961.61   32.58
   2   0  -2  983.03   37.55
   2   0  -2 1000.00   33.69
  -2   0   2  923.82   37.56
  -2   0   2  907.31   32.58
  -2   0   2  973.62   38.10
  -2   0   2  964.55   33.69
   1   0  -2   -0.61    0.04
   1   0  -2   -0.61    0.03
  -1   0   2   -0.52    0.04
  -1   0   2   -0.59    0.03
  -1   0   2   -0.52    0.05
   0   0  -2  288.23   10.40
   0   0  -2  291.03   11.64
   0   0  -2  327.50   11.64
   0   0   2  297.02   11.79
   0   0   2  277.72   10.07
  -1   0  -2   30.11    1.25
  -1   0  -2   29.15    1.24
  -1   0  -2   32.70    1.22
   1   0   2   28.22    1.25
   1   0   2   28.19    1.02
   1   0   2   28.36    1.02
  -2   0  -2   46.45    1.93
  -2   0  -2   50.71    1.65
  -2   0  -2   44.11    1.86
  -2   0  -2   45.66    1.96
  -2   0  -2   47.01    1.64
   2   0   2   43.89    1.61
   2   0   2   45.78    1.61
   2   0   2   45.12    1.95
  -3   0  -2    5.46    0.23
  -3   0  -2    5.10    0.35
  -3   0  -2    5.38    0.34
  -3   0  -2    5.62    0.23
   3   0   2    4.77    0.24
   3   0   2    4.80    0.34
   3   0   2    4.92    0.24
  -4   0  -2   86.26    3.00
  -4   0  -2   85.28    3.49
  -4   0  -2   79.31    3.54
  -4   0  -2   85.62    3.00
  -4   0  -2   86.33    3.33
   4   0   2   87.55    3.55
   4   0   2   78.49    2.94
   4   0   2   81.69    2.95
  -5   0  -2   18.42    0.99
  -5   0  -2   20.70    0.76
  -5   0  -2   20.02    0.76
  -5   0  -2   19.21    1.02
   5   0   2   17.74    1.01
   5   0   2   20.25    0.80
  -6   0  -2   23.37    0.89
  -6   0  -2   22.58    1.21
  -6   0  -2   23.57    1.19
   6   0   2   22.95    1.22
   6   0   2   23.12    0.95
  -7   0  -2    9.48    0.68
  -7   0  -2    8.58    0.38
  -7   0  -2    8.77    0.62
   7   0   2    8.94    0.48
   7   0   2    9.40    0.66
  -8   0  -2   31.92    1.63
  -8   0  -2   30.72    1.65
   8   0   2   31.96    1.67
   8   0   2   31.64    1.31
  -9   0  -2   -0.01    0.15
  -9   0  -2    0.26    0.20
   9   0   2    0.32    0.20
 -10   0  -2    5.75    0.58
 -10   0  -2    6.37    0.61
  10   0   2    5.63    0.60
  10   0   2    5.18    0.42
  11  -1  -2    1.68    0.35
 -11   1   2    1.82    0.21
 -11   1   2    0.98    0.29
  10  -1  -2    0.03    0.09
  10  -1  -2   -0.06    0.13
 -10   1   2   -0.11    0.13
 -10   1   2   -0.02    0.08
 -10   1   2   -0.08    0.15
   9  -1  -2    0.43    0.14
   9  -1  -2    0.60    0.20
  -9   1   2    0.51    0.20
  -9   1   2    0.69    0.22
  -9   1   2    0.62    0.15
   8  -1  -2    3.36    0.28
   8  -1  -2    3.25    0.35
  -8   1   2    4.22    0.30
  -8   1   2    3.01    0.36
  -8   1   2    3.63    0.37
   7  -1  -2    0.02    0.07
  -7   1   2    0.17    0.10
  -7   1   2   -0.02    0.10
  -7   1   2   -0.02    0.09
   6  -1  -2   28.89    1.14
  -6   1   2   28.47    1.17
  -6   1   2   28.39    1.35
  -6   1   2   28.01    1.34
   5  -1  -2    6.02    0.32
   5  -1  -2    5.53    0.27
   5  -1  -2    5.45    0.33
  -5   1   2    5.39    0.32
  -5   1   2    6.44    0.28
  -5   1   2    5.58    0.39
  -5   1   2    6.16    0.31
  -5   1   2    5.51    0.37
   4  -1  -2  123.01    4.83
   4  -1  -2  124.54    4.41
   4  -1  -2  125.32    4.26
  -4   1   2  120.99    4.93
  -4   1   2  121.29    4.97
  -4   1   2  119.40    4.24
  -4   1   2  119.57    4.40
   3  -1  -2   67.31    2.43
   3  -1  -2   69.34    2.53
   3  -1  -2   70.82    2.77
  -3   1   2   69.62    2.83
  -3   1   2   67.09    2.52
  -3   1   2   70.56    2.43
  -3   1   2   70.25    2.83
   2  -1  -2  131.61    4.75
   2  -1  -2  134.47    5.29
   2  -1  -2  134.41    4.59
  -2   1   2  133.20    4.75
  -2   1   2  128.01    5.31
  -2   1   2  136.86    5.34
  -2   1   2  136.26    4.59
   1  -1  -2    8.42    0.40
   1  -1  -2    9.13    0.34
  -1   1   2    8.25    0.40
  -1   1   2    8.52    0.32
   0  -1  -2  301.16   11.71
   0  -1  -2  279.15   11.55
   0  -1  -2  301.24   11.56
  -1  -1  -2   -0.06    0.06
  -1  -1  -2   -0.05    0.05
  -1  -1  -2   -0.09    0.06
  -2  -1  -2   73.47    2.89
  -2  -1  -2   72.42    2.77
  -2  -1  -2   67.67    2.83
   2   1   2   64.96    2.38
   2   1   2   67.48    2.38
  -3  -1  -2    1.12    0.16
  -3  -1  -2    1.28    0.11
  -3  -1  -2    0.99    0.15
   3   1   2    1.17    0.09
   3   1   2    1.03    0.09
  -4  -1  -2   73.25    2.91
  -4  -1  -2   68.22    2.97
   4   1   2   65.57    2.43
  -5  -1  -2    0.01    0.09
  -5  -1  -2    0.01    0.09
   5   1   2    0.01    0.05
  -6  -1  -2   23.05    1.22
  -6  -1  -2   22.89    1.17
   6   1   2   22.41    0.93
  -7  -1  -2    0.21    0.16
  -7  -1  -2    0.47    0.17
   7   1   2    0.46    0.20
   7   1   2    0.54    0.12
  -8  -1  -2   33.71    1.72
  -8  -1  -2   35.17    1.80
   8   1   2   33.41    1.78
   8   1   2   33.91    1.40
  -9  -1  -2    2.71    0.38
  -9  -1  -2    3.30    0.44
   9   1   2    3.44    0.31
   9   1   2    3.37    0.46
 -10  -1  -2    0.39    0.20
 -11   2   2    4.14    0.33
 -11   2   2    3.44    0.45
  10  -2  -2    6.11    0.54
  10  -2  -2    5.63    0.44
 -10   2   2    6.02    0.55
 -10   2   2    4.99    0.52
 -10   2   2    5.81    0.40
   9  -2  -2    4.79    0.43
   9  -2  -2    4.88    0.36
  -9   2   2    4.35    0.44
  -9   2   2    4.65    0.44
  -9   2   2    3.98    0.33
   8  -2  -2    0.51    0.12
   8  -2  -2    0.19    0.13
  -8   2   2    0.46    0.13
  -8   2   2    0.59    0.19
  -8   2   2    0.43    0.17
   7  -2  -2    0.81    0.18
   7  -2  -2    0.67    0.14
  -7   2   2    0.52    0.13
  -7   2   2    0.66    0.17
  -7   2   2    0.40    0.15
   6  -2  -2   -0.01    0.06
   6  -2  -2    0.05    0.09
   6  -2  -2   -0.02    0.06
  -6   2   2   -0.02    0.07
  -6   2   2    0.09    0.07
  -6   2   2    0.00    0.09
   5  -2  -2   51.49    2.12
   5  -2  -2   50.28    1.82
   5  -2  -2   48.57    1.89
  -5   2   2   48.55    1.88
  -5   2   2   49.88    1.81
  -5   2   2   47.31    2.12
  -5   2   2   49.88    2.01
  -5   2   2   49.15    2.11
   4  -2  -2   21.97    0.98
   4  -2  -2   21.77    0.95
   4  -2  -2   21.98    0.90
   4  -2  -2   23.79    0.87
  -4   2   2   21.63    0.98
  -4   2   2   21.35    0.89
  -4   2   2   20.54    1.01
  -4   2   2   22.92    0.86
  -4   2   2   22.50    0.95
   3  -2  -2  150.45    5.47
   3  -2  -2  155.69    6.08
   3  -2  -2  157.18    6.14
  -3   2   2  153.47    6.14
  -3   2   2  152.25    5.28
  -3   2   2  155.47    6.07
  -3   2   2  147.95    6.10
   2  -2  -2   43.84    1.57
   2  -2  -2   43.02    1.76
  -2   2   2   40.92    1.51
  -2   2   2   43.38    1.76
   1  -2  -2    1.08    0.07
   1  -2  -2    0.97    0.07
   1  -2  -2    0.88    0.11
  -1   2   2    0.82    0.09
  -1   2   2    0.99    0.07
   0  -2  -2   68.60    2.75
   0  -2  -2   64.97    2.72
   0  -2  -2   68.79    2.72
  -1  -2  -2    5.11    0.31
  -1  -2  -2    5.46    0.29
  -1  -2  -2    4.78    0.29
  -2  -2  -2  126.71    4.96
  -2  -2  -2  129.73    4.92
  -2  -2  -2  121.43    5.05
   2   2   2  117.97    4.91
   2   2   2  122.15    4.22
   2   2   2  122.56    4.22
  -3  -2  -2    7.67    0.47
  -3  -2  -2    9.25    0.52
  -3  -2  -2    8.90    0.41
   3   2   2    8.38    0.40
   3   2   2    7.83    0.34
   3   2   2    7.65    0.34
  -4  -2  -2    7.23    0.46
  -4  -2  -2    6.48    0.46
   4   2   2    6.71    0.32
  -5  -2  -2    8.24    0.56
  -5  -2  -2    7.68    0.52
   5   2   2    7.36    0.38
  -6  -2  -2    0.56    0.17
  -6  -2  -2    0.22    0.15
   6   2   2    0.38    0.11
  -7  -2  -2    0.35    0.18
  -7  -2  -2    0.07    0.12
   7   2   2    0.10    0.09
  -8  -2  -2    1.32    0.29
  -8  -2  -2    1.30    0.31
   8   2   2    1.19    0.18
   8   2   2    1.45    0.33
  -9  -2  -2    1.19    0.33
  -9  -2  -2    1.19    0.30
   9   2   2    1.37    0.20
   9   2   2    1.59    0.36
 -11   3   2   12.88    0.94
 -11   3   2   13.19    0.71
  10  -3  -2    8.73    0.63
 -10   3   2    6.39    0.61
 -10   3   2    8.33    0.51
   9  -3  -2    0.06    0.11
   9  -3  -2    0.20    0.13
  -9   3   2    0.01    0.14
  -9   3   2   -0.02    0.11
  -9   3   2   -0.10    0.08
   8  -3  -2    2.38    0.29
   8  -3  -2    2.86    0.27
  -8   3   2    2.92    0.31
  -8   3   2    2.42    0.31
  -8   3   2    2.36    0.25
   7  -3  -2   17.16    0.85
   7  -3  -2   15.45    0.73
  -7   3   2   16.34    0.75
  -7   3   2   15.55    0.88
  -7   3   2   14.55    0.83
   6  -3  -2   24.23    1.06
   6  -3  -2   26.08    1.02
   6  -3  -2   26.25    1.17
  -6   3   2   24.22    1.04
  -6   3   2   23.31    1.19
  -6   3   2   25.00    1.16
   5  -3  -2    1.95    0.18
   5  -3  -2    1.49    0.15
   5  -3  -2    1.69    0.17
  -5   3   2    1.75    0.15
  -5   3   2    1.53    0.16
  -5   3   2    1.69    0.20
  -5   3   2    2.26    0.17
  -5   3   2    1.63    0.17
   4  -3  -2   40.05    1.39
   4  -3  -2   37.88    1.58
   4  -3  -2   36.50    1.44
   4  -3  -2   36.82    1.57
  -4   3   2   38.51    1.57
  -4   3   2   36.41    1.44
  -4   3   2   35.90    1.61
  -4   3   2   37.60    1.38
   3  -3  -2   60.27    2.37
   3  -3  -2   61.17    2.07
   3  -3  -2   54.61    2.38
   3  -3  -2   57.52    2.14
  -3   3   2   57.56    2.06
  -3   3   2   55.54    2.39
  -3   3   2   58.96    2.14
  -3   3   2   59.52    2.38
   2  -3  -2    4.71    0.24
   2  -3  -2    4.54    0.29
   2  -3  -2    5.38    0.24
  -2   3   2    5.07    0.23
  -2   3   2    5.05    0.29
  -2   3   2    5.12    0.28
   1  -3  -2   37.81    1.58
   1  -3  -2   38.19    1.35
   1  -3  -2   42.54    1.56
  -1   3   2   35.50    1.31
  -1   3   2   36.26    1.53
  -1   3   2   36.42    1.32
  -1   3   2   35.77    1.57
   0  -3  -2   27.35    1.20
   0  -3  -2   30.76    1.24
   0  -3  -2   28.73    1.24
   0   3   2   27.82    0.99
   0   3   2   28.65    1.20
   0   3   2   29.11    0.99
   0   3   2   28.55    1.23
  -1  -3  -2    7.49    0.41
  -1  -3  -2    7.06    0.38
  -1  -3  -2    7.42    0.38
   1   3   2    6.40    0.37
  -2  -3  -2    3.68    0.25
  -2  -3  -2    3.68    0.23
  -2  -3  -2    3.73    0.29
   2   3   2    3.32    0.15
   2   3   2    3.04    0.15
   2   3   2    2.80    0.21
  -3  -3  -2   11.01    0.63
  -3  -3  -2   11.92    0.59
   3   3   2   10.34    0.43
   3   3   2   10.50    0.51
   3   3   2    9.83    0.42
  -4  -3  -2    1.96    0.22
  -4  -3  -2    1.74    0.24
   4   3   2    1.75    0.14
  -5  -3  -2    9.70    0.61
  -5  -3  -2    9.34    0.64
   5   3   2    9.82    0.46
  -6  -3  -2    1.16    0.27
  -6  -3  -2    0.95    0.22
   6   3   2    0.97    0.14
  -7  -3  -2    7.67    0.63
  -7  -3  -2    7.79    0.59
   7   3   2    7.01    0.43
  -8  -3  -2   10.77    0.80
   8   3   2    9.36    0.77
   8   3   2    9.09    0.54
 -11   4   2    0.00    0.17
 -11   4   2    0.12    0.12
 -10   4   2    0.63    0.16
 -10   4   2    0.79    0.25
   9  -4  -2    0.38    0.15
   9  -4  -2    0.19    0.10
  -9   4   2    0.41    0.14
  -9   4   2    0.47    0.19
   8  -4  -2   26.75    1.31
   8  -4  -2   26.21    1.13
  -8   4   2   26.74    1.16
  -8   4   2   25.98    1.35
   7  -4  -2   20.58    0.99
   7  -4  -2   20.17    0.87
  -7   4   2   19.76    1.05
  -7   4   2   18.65    0.89
   6  -4  -2   14.09    0.67
   6  -4  -2   13.69    0.64
   6  -4  -2   14.62    0.72
  -6   4   2   14.53    0.64
  -6   4   2   13.30    0.66
  -6   4   2   12.62    0.75
  -6   4   2   14.83    0.68
   5  -4  -2   39.43    1.67
   5  -4  -2   39.63    1.47
   5  -4  -2   38.19    1.53
  -5   4   2   39.59    1.47
  -5   4   2   39.27    1.52
  -5   4   2   38.97    1.65
  -5   4   2   37.25    1.71
   4  -4  -2   42.96    1.76
   4  -4  -2   42.44    1.54
   4  -4  -2   41.90    1.61
  -4   4   2   43.03    1.55
  -4   4   2   40.56    1.77
  -4   4   2   41.77    1.60
  -4   4   2   40.77    1.79
   3  -4  -2   28.81    1.13
   3  -4  -2   30.48    1.23
   3  -4  -2   28.63    1.28
  -3   4   2   29.67    1.27
  -3   4   2   29.04    1.27
  -3   4   2   29.25    1.13
  -3   4   2   28.88    1.09
   2  -4  -2  247.81    8.90
   2  -4  -2  200.64    8.83
   2  -4  -2  214.83    7.88
  -2   4   2  223.70    8.79
  -2   4   2  228.38    7.63
  -2   4   2  219.64    8.83
   1  -4  -2   24.29    1.05
   1  -4  -2   25.30    0.88
   1  -4  -2   24.41    1.08
   1  -4  -2   25.15    0.88
  -1   4   2   23.22    0.88
  -1   4   2   23.50    1.07
  -1   4   2   23.87    1.02
  -1   4   2   23.20    0.87
   0  -4  -2   11.56    0.50
   0  -4  -2   11.07    0.55
   0   4   2   10.10    0.40
   0   4   2   10.45    0.49
   0   4   2   10.14    0.53
   0   4   2    9.77    0.40
  -1  -4  -2   90.43    3.45
  -1  -4  -2   87.61    3.55
   1   4   2   83.94    2.93
   1   4   2   84.17    2.93
   1   4   2   79.96    3.46
  -2  -4  -2   16.30    0.75
  -2  -4  -2   15.79    0.81
   2   4   2   15.57    0.58
   2   4   2   14.48    0.58
   2   4   2   15.49    0.74
  -3  -4  -2   29.13    1.30
  -3  -4  -2   29.14    1.38
   3   4   2   28.51    1.25
   3   4   2   27.62    1.05
  -4  -4  -2   17.85    0.89
  -4  -4  -2   16.74    0.95
   4   4   2   17.02    0.70
  -5  -4  -2   15.30    0.82
  -5  -4  -2   13.20    0.86
   5   4   2   14.78    0.64
  -6  -4  -2    1.28    0.22
  -6  -4  -2    1.74    0.30
   6   4   2    1.45    0.16
  -7  -4  -2    0.12    0.15
   7   4   2    0.15    0.09
  -8  -4  -2    6.48    0.62
   8   4   2    6.31    0.42
 -11   5   2    4.18    0.37
 -11   5   2    4.04    0.50
 -10   5   2    2.89    0.30
 -10   5   2    2.88    0.38
  -9   5   2    0.64    0.24
  -9   5   2    0.66    0.18
   8  -5  -2    0.03    0.10
  -8   5   2    0.05    0.12
  -8   5   2    0.09    0.10
   7  -5  -2    3.07    0.26
   7  -5  -2    3.21    0.28
   7  -5  -2    3.16    0.28
  -7   5   2    3.18    0.27
  -7   5   2    3.40    0.35
   6  -5  -2    6.08    0.40
   6  -5  -2    6.83    0.41
   6  -5  -2    6.82    0.39
  -6   5   2    6.44    0.46
  -6   5   2    7.67    0.42
  -6   5   2    7.63    0.40
  -6   5   2    6.68    0.41
   5  -5  -2   22.47    1.03
   5  -5  -2   21.51    0.96
   5  -5  -2   22.56    0.92
  -5   5   2   23.85    0.93
  -5   5   2   23.55    0.97
  -5   5   2   23.88    1.06
  -5   5   2   21.72    1.08
   4  -5  -2    8.21    0.37
   4  -5  -2    6.51    0.38
   4  -5  -2    7.58    0.39
  -4   5   2    7.77    0.44
  -4   5   2    6.69    0.42
  -4   5   2    7.56    0.37
  -4   5   2    8.12    0.40
   3  -5  -2   34.22    1.38
   3  -5  -2   36.84    1.53
  -3   5   2   35.74    1.53
  -3   5   2   36.49    1.58
  -3   5   2   37.17    1.39
  -3   5   2   36.41    1.34
   2  -5  -2    1.53    0.14
   2  -5  -2    1.18    0.11
   2  -5  -2    1.42    0.10
  -2   5   2    1.12    0.11
  -2   5   2    1.11    0.12
  -2   5   2    1.41    0.16
   1  -5  -2    9.96    0.37
   1  -5  -2   10.25    0.38
   1  -5  -2   10.32    0.51
  -1   5   2    9.20    0.40
  -1   5   2    9.61    0.45
  -1   5   2    9.15    0.39
  -1   5   2    8.54    0.51
   0  -5  -2    4.68    0.26
   0  -5  -2    4.95    0.32
   0   5   2    4.88    0.26
   0   5   2    4.41    0.31
   0   5   2    4.15    0.21
   0   5   2    4.49    0.21
  -1  -5  -2   91.69    3.54
  -1  -5  -2   90.90    3.67
   1   5   2   83.47    3.03
   1   5   2   87.62    3.58
   1   5   2   83.65    3.02
  -2  -5  -2    6.53    0.38
  -2  -5  -2    5.93    0.43
   2   5   2    5.53    0.27
   2   5   2    5.76    0.27
   2   5   2    6.42    0.38
  -3  -5  -2   20.81    1.11
  -3  -5  -2   21.89    1.03
   3   5   2   21.74    0.84
  -4  -5  -2    6.24    0.42
  -4  -5  -2    5.75    0.48
   4   5   2    5.21    0.30
  -5  -5  -2   14.21    0.89
   5   5   2   13.93    0.63
  -6  -5  -2    0.19    0.16
   6   5   2    0.12    0.09
  -7  -5  -2    1.19    0.31
   7   5   2    1.37    0.19
   8   5   2    0.35    0.11
 -11   6   2    6.10    0.62
 -11   6   2    6.18    0.46
 -10   6   2    0.55    0.18
 -10   6   2    0.47    0.22
  -9   6   2    2.43    0.34
  -9   6   2    2.19    0.26
  -8   6   2    7.15    0.55
  -8   6   2    6.80    0.46
   7  -6  -2    0.14    0.09
   7  -6  -2    0.15    0.10
  -7   6   2    0.17    0.09
  -7   6   2    0.05    0.12
  -7   6   2    0.35    0.12
   6  -6  -2    0.23    0.09
   6  -6  -2    0.43    0.12
  -6   6   2    0.25    0.09
  -6   6   2    0.22    0.09
  -6   6   2    0.27    0.11
  -6   6   2    0.30    0.12
   5  -6  -2   12.94    0.64
   5  -6  -2   12.41    0.61
  -5   6   2   13.75    0.60
  -5   6   2   13.02    0.68
  -5   6   2   12.68    0.62
  -5   6   2   12.21    0.68
   4  -6  -2    3.95    0.25
   4  -6  -2    3.49    0.24
   4  -6  -2    3.65    0.23
  -4   6   2    3.57    0.24
  -4   6   2    3.41    0.29
  -4   6   2    3.31    0.26
  -4   6   2    3.48    0.24
   3  -6  -2    0.10    0.07
   3  -6  -2    0.19    0.07
  -3   6   2    0.08    0.08
  -3   6   2    0.09    0.06
  -3   6   2    0.13    0.06
   2  -6  -2   44.70    1.85
   2  -6  -2   42.92    1.60
   2  -6  -2   44.31    1.61
  -2   6   2   44.40    1.79
  -2   6   2   43.67    1.58
  -2   6   2   39.51    1.87
   1  -6  -2   25.99    1.15
   1  -6  -2   25.90    0.91
   1  -6  -2   25.67    0.92
  -1   6   2   23.35    1.16
  -1   6   2   24.00    0.94
  -1   6   2   25.45    1.05
  -1   6   2   24.16    0.94
   0  -6  -2    0.22    0.10
   0   6   2    0.11    0.08
   0   6   2    0.18    0.06
   0   6   2    0.17    0.06
   0   6   2    0.11    0.05
  -1  -6  -2    0.46    0.14
  -1  -6  -2    0.35    0.09
   1   6   2    0.32    0.11
   1   6   2    0.32    0.07
  -2  -6  -2   12.65    0.72
   2   6   2   11.65    0.50
   2   6   2   11.82    0.65
  -3  -6  -2   12.99    0.79
   3   6   2   13.17    0.56
  -4  -6  -2    0.29    0.15
   4   6   2    0.30    0.10
  -5  -6  -2    3.25    0.39
   5   6   2    3.23    0.25
  -6  -6  -2    0.03    0.16
   6   6   2    0.00    0.07
  -7  -6  -2    5.63    0.59
   7   6   2    7.07    0.43
 -11   7   2   13.19    0.96
 -11   7   2   13.94    0.79
 -10   7   2    6.22    0.46
 -10   7   2    5.47    0.53
  -9   7   2   14.76    0.78
  -9   7   2   13.70    0.90
   8  -7  -2    0.23    0.11
  -8   7   2    0.15    0.13
  -8   7   2    0.08    0.13
   7  -7  -2    1.83    0.23
  -7   7   2    2.26    0.24
  -7   7   2    2.39    0.29
  -7   7   2    1.85    0.21
   6  -7  -2    0.72    0.15
   6  -7  -2    0.99    0.15
  -6   7   2    0.58    0.15
  -6   7   2    0.80    0.15
  -6   7   2    0.85    0.16
  -6   7   2    0.65    0.16
   5  -7  -2   58.98    2.41
   5  -7  -2   54.83    2.18
  -5   7   2   58.33    2.45
  -5   7   2   54.92    2.11
  -5   7   2   57.01    2.42
   4  -7  -2    0.15    0.07
   4  -7  -2    0.10    0.08
  -4   7   2    0.12    0.07
  -4   7   2    0.07    0.07
  -4   7   2    0.03    0.08
   3  -7  -2    6.06    0.34
   3  -7  -2    6.76    0.39
  -3   7   2    6.22    0.34
  -3   7   2    6.82    0.45
  -3   7   2    6.60    0.36
   2  -7  -2   22.78    0.91
   2  -7  -2   24.96    1.09
  -2   7   2   23.56    0.91
  -2   7   2   22.12    1.12
  -2   7   2   22.70    0.99
   1  -7  -2    9.82    0.36
   1  -7  -2    9.25    0.53
  -1   7   2    8.83    0.55
  -1   7   2    8.45    0.41
   0  -7  -2    3.70    0.31
   0   7   2    2.99    0.28
   0   7   2    3.66    0.21
  -1  -7  -2   38.38    1.72
   1   7   2   36.55    1.36
   1   7   2   35.41    1.66
  -2  -7  -2    0.62    0.19
   2   7   2    0.41    0.13
   2   7   2    0.21    0.08
  -3  -7  -2    4.17    0.40
   3   7   2    4.05    0.25
  -4  -7  -2   27.89    1.51
   4   7   2   29.44    1.15
  -5  -7  -2   15.58    0.99
   5   7   2   15.13    0.70
  -6  -7  -2    0.11    0.19
   6   7   2    0.70    0.15
 -12   8   2    0.13    0.12
 -11   8   2   27.69    1.29
 -11   8   2   24.91    1.49
 -10   8   2    0.03    0.12
 -10   8   2   -0.05    0.13
  -9   8   2   43.85    1.82
  -9   8   2   41.51    2.05
   8  -8  -2    3.96    0.34
  -8   8   2    3.33    0.36
   7  -8  -2   91.27    3.41
  -7   8   2   88.83    3.79
  -7   8   2   87.37    3.74
   6  -8  -2    2.04    0.22
  -6   8   2    2.05    0.22
  -6   8   2    2.31    0.25
  -6   8   2    1.78    0.23
   5  -8  -2    6.21    0.38
   5  -8  -2    5.93    0.37
  -5   8   2    6.33    0.45
  -5   8   2    5.74    0.36
  -5   8   2    5.55    0.39
   4  -8  -2    1.87    0.19
   4  -8  -2    1.87    0.18
  -4   8   2    1.84    0.19
  -4   8   2    2.04    0.24
  -4   8   2    2.16    0.20
   3  -8  -2  140.22    4.96
   3  -8  -2  139.25    5.63
  -3   8   2  138.54    4.83
  -3   8   2  131.69    5.63
   2  -8  -2    0.63    0.15
   2  -8  -2    0.48    0.08
  -2   8   2    0.43    0.14
  -2   8   2    0.63    0.11
   1  -8  -2   21.97    1.02
  -1   8   2   18.65    1.02
  -1   8   2   20.13    0.82
   0  -8  -2    0.20    0.12
   0   8   2    0.32    0.09
   0   8   2    0.17    0.12
  -1  -8  -2    0.52    0.18
   1   8   2    0.43    0.10
   1   8   2    0.27    0.14
  -2  -8  -2    1.96    0.28
   2   8   2    2.61    0.20
   2   8   2    2.33    0.27
  -3  -8  -2    5.67    0.50
   3   8   2    6.23    0.35
  -4  -8  -2    1.43    0.31
   4   8   2    1.68    0.19
  -5  -8  -2    1.51    0.34
   5   8   2    2.32    0.22
  -6  -8  -2    5.19    0.56
   6   8   2    5.89    0.39
 -12   9   2    1.44    0.23
 -11   9   2    9.18    0.63
 -11   9   2    9.39    0.77
 -10   9   2    0.06    0.14
  -9   9   2   34.09    1.72
   8  -9  -2    2.05    0.26
  -8   9   2    2.25    0.29
   7  -9  -2    5.09    0.38
  -7   9   2    4.46    0.39
  -7   9   2    4.88    0.42
   6  -9  -2    0.77    0.17
  -6   9   2    0.76    0.19
  -6   9   2    0.65    0.17
  -6   9   2    0.92    0.17
   5  -9  -2   53.69    2.13
  -5   9   2   54.44    2.44
  -5   9   2   56.50    2.09
  -5   9   2   54.88    2.35
   4  -9  -2   25.05    1.16
   4  -9  -2   23.88    1.02
  -4   9   2   23.82    1.01
  -4   9   2   24.85    1.24
   3  -9  -2   73.90    2.85
   3  -9  -2   61.62    2.44
  -3   9   2   64.26    2.41
  -3   9   2   64.20    2.87
   2  -9  -2    0.20    0.06
   2  -9  -2    0.07    0.10
  -2   9   2    0.10    0.08
  -2   9   2    0.12    0.12
   1  -9  -2   65.82    2.85
  -1   9   2   66.29    2.86
  -1   9   2   64.10    2.38
   0  -9  -2    0.09    0.11
   0   9   2    0.10    0.07
   0   9   2    0.09    0.12
  -1  -9  -2    0.69    0.21
   1   9   2    1.11    0.15
   1   9   2    1.23    0.22
  -2  -9  -2    0.52    0.20
   2   9   2    0.52    0.12
  -3  -9  -2    1.46    0.31
   3   9   2    2.02    0.20
  -4  -9  -2    0.53    0.22
   4   9   2    0.41    0.13
  -5  -9  -2    0.34    0.20
   5   9   2    0.56    0.14
 -11  10   2    4.31    0.51
 -10  10   2    3.50    0.42
   9 -10  -2    1.77    0.27
  -9  10   2    1.31    0.30
   8 -10  -2   17.08    0.88
  -8  10   2   17.50    0.98
  -8  10   2   15.92    0.94
   7 -10  -2   12.50    0.68
  -7  10   2   11.30    0.75
  -7  10   2   12.65    0.74
   6 -10  -2    3.43    0.31
  -6  10   2    4.10    0.32
  -6  10   2    3.63    0.37
   5 -10  -2  107.13    3.93
  -5  10   2  105.28    4.47
  -5  10   2  104.44    3.83
   4 -10  -2    4.00    0.29
  -4  10   2    4.51    0.31
  -4  10   2    4.37    0.41
   3 -10  -2   29.36    1.39
   3 -10  -2   28.59    1.16
  -3  10   2   28.92    1.19
  -3  10   2   30.16    1.47
   2 -10  -2    1.56    0.23
   2 -10  -2    1.23    0.11
  -2  10   2    1.64    0.18
  -2  10   2    1.83    0.28
   1 -10  -2   53.52    2.38
  -1  10   2   50.70    1.97
  -1  10   2   54.32    2.41
   0 -10  -2    6.98    0.52
   0  10   2    6.66    0.39
   0  10   2    7.32    0.54
  -1 -10  -2    7.66    0.61
   1  10   2   10.08    0.65
   1  10   2    8.66    0.47
  -2 -10  -2    2.17    0.33
   2  10   2    1.91    0.20
  -3 -10  -2   -0.05    0.13
   3  10   2    0.08    0.09
  -4 -10  -2    1.18    0.30
   4  10   2    1.21    0.19
 -11  11   2    0.01    0.14
 -10  11   2   19.10    1.16
   9 -11  -2    0.69    0.20
   8 -11  -2   -0.13    0.09
  -8  11   2    0.01    0.12
   7 -11  -2    8.78    0.55
  -7  11   2    8.28    0.62
   6 -11  -2    6.63    0.44
  -6  11   2    6.58    0.44
  -6  11   2    6.67    0.54
   5 -11  -2   23.89    1.01
  -5  11   2   20.69    1.19
  -5  11   2   22.06    1.00
   4 -11  -2    9.05    0.50
  -4  11   2   10.69    0.71
  -4  11   2   11.32    0.57
   3 -11  -2   16.20    0.71
  -3  11   2   16.32    0.97
  -3  11   2   16.93    0.78
   2 -11  -2    3.87    0.35
   2 -11  -2    3.51    0.18
  -2  11   2    3.77    0.29
  -2  11   2    4.58    0.43
   1 -11  -2    1.15    0.24
  -1  11   2    0.82    0.22
  -1  11   2    0.86    0.16
   0 -11  -2    0.59    0.19
   0  11   2    1.34    0.18
   0  11   2    1.40    0.25
  -1 -11  -2   13.54    0.88
   1  11   2   14.83    0.89
   1  11   2   13.21    0.67
  -2 -11  -2    0.60    0.21
   2  11   2    0.86    0.17
  -3 -11  -2    1.17    0.31
   3  11   2    2.46    0.25
  -4 -11  -2   -0.14    0.15
  10 -12  -2    3.93    0.40
   9 -12  -2    2.55    0.31
   8 -12  -2   26.32    1.21
  -8  12   2   24.43    1.37
   7 -12  -2    0.31    0.13
  -7  12   2    0.49    0.19
   6 -12  -2    6.75    0.45
  -6  12   2    6.17    0.55
  -6  12   2    7.34    0.47
   5 -12  -2   10.75    0.58
  -5  12   2   10.49    0.60
  -5  12   2   11.38    0.78
   4 -12  -2    0.24    0.09
  -4  12   2    0.30    0.16
  -4  12   2    0.38    0.13
   3 -12  -2   -0.01    0.06
  -3  12   2    0.11    0.10
  -3  12   2    0.06    0.14
  -2  12   2    1.30    0.18
  -2  12   2    1.03    0.25
   1 -12  -2    0.00    0.11
  -1  12   2    0.32    0.19
  -1  12   2    0.33    0.12
   0 -12  -2    1.04    0.24
   0  12   2    0.75    0.17
   0  12   2    1.00    0.26
  -1 -12  -2   10.80    0.77
   1  12   2    9.72    0.56
  -2 -12  -2    5.29    0.53
   2  12   2    5.18    0.38
  -3 -12  -2    3.57    0.45
  10 -13  -2    4.26    0.42
   9 -13  -2    1.26    0.24
   8 -13  -2   53.27    2.24
  -8  13   2   55.25    2.58
   7 -13  -2    1.96    0.25
  -7  13   2    1.97    0.32
   6 -13  -2    5.51    0.39
  -6  13   2    6.02    0.45
  -6  13   2    4.87    0.50
   5 -13  -2   14.64    0.72
  -5  13   2   15.08    0.78
  -5  13   2   14.57    0.96
   4 -13  -2   13.54    0.64
  -4  13   2   13.49    0.72
  -4  13   2   15.06    0.96
   3 -13  -2    0.76    0.10
  -3  13   2    0.63    0.17
  -3  13   2    0.84    0.26
  -2  13   2    1.98    0.24
  -2  13   2    2.27    0.35
  -1  13   2    2.41    0.36
  -1  13   2    2.05    0.25
   0 -13  -2    6.90    0.61
   0  13   2    7.60    0.49
   0  13   2    8.43    0.67
  -1 -13  -2    1.38    0.32
   1  13   2    1.32    0.20
  -2 -13  -2    9.20    0.75
   9 -14  -2    0.04    0.14
  -9  14   2    0.17    0.16
   8 -14  -2    6.12    0.48
  -8  14   2    7.47    0.64
   7 -14  -2    0.00    0.11
  -7  14   2    0.25    0.18
   6 -14  -2   16.96    0.84
  -6  14   2   17.56    1.11
  -6  14   2   17.55    0.90
   5 -14  -2    0.54    0.13
  -5  14   2    0.40    0.21
  -5  14   2    0.56    0.17
   4 -14  -2    7.20    0.38
  -4  14   2    7.30    0.65
  -4  14   2    6.88    0.49
  -3  14   2    0.79    0.18
  -3  14   2    1.00    0.28
  -2  14   2   12.24    0.68
  -2  14   2   12.57    0.89
  -1  14   2    0.50    0.24
  -1  14   2    0.29    0.13
   0  14   2    9.81    0.79
   0  14   2   10.55    0.61
  -8  15   2    0.46    0.21
   7 -15  -2    2.22    0.26
  -7  15   2    2.20    0.38
   6 -15  -2    0.21    0.10
  -6  15   2    0.07    0.16
  -6  15   2    0.00    0.11
   5 -15  -2    0.20    0.09
  -5  15   2   -0.09    0.13
  -5  15   2    0.08    0.13
   4 -15  -2    4.20    0.23
  -4  15   2    4.58    0.40
  -4  15   2    4.80    0.53
  -3  15   2    0.69    0.25
  -3  15   2    0.27    0.14
  -2  15   2    1.89    0.26
  -2  15   2    1.94    0.35
  -1  15   2    1.34    0.34
  -6  16   2    0.33    0.15
   5 -16  -2    0.00    0.07
  -5  16   2   -0.30    0.09
   2 -16   3   12.38    0.93
   3 -16   3    0.65    0.27
   0  15  -3   20.89    1.25
   0  15  -3   18.65    0.99
   0 -15   3   17.56    1.20
  -1  15  -3   14.16    0.99
  -1  15  -3   13.58    0.79
   1 -15   3   13.14    0.97
  -2  15  -3    4.25    0.49
  -2  15  -3    3.63    0.37
   2 -15   3    3.51    0.31
   2 -15   3    3.60    0.46
  -3  15  -3    2.91    0.43
   3 -15   3    2.60    0.29
   3 -15   3    2.15    0.35
  -4  15  -3    6.09    0.61
   4 -15   3    6.97    0.62
   4 -15   3    6.14    0.46
  -5  15  -3    2.84    0.42
   5 -15   3    3.29    0.42
   5 -15   3    3.71    0.36
  -6  15  -3   10.56    0.86
   6 -15   3   13.08    0.76
  -7  15  -3    1.53    0.34
   7 -15   3    1.31    0.27
  -8  15  -3   29.62    1.65
   1  14  -3    1.18    0.24
   1  14  -3    0.88    0.30
  -1 -14   3    0.73    0.12
  -1 -14   3    1.07    0.30
   0  14  -3    2.40    0.37
   0  14  -3    2.09    0.28
   0 -14   3    2.10    0.21
   0 -14   3    1.95    0.35
  -1  14  -3    5.39    0.55
  -1  14  -3    6.00    0.46
   1 -14   3    5.27    0.38
   1 -14   3    5.36    0.56
  -2  14  -3    5.63    0.45
  -2  14  -3    5.91    0.59
   2 -14   3    6.25    0.43
   2 -14   3    6.04    0.57
  -3  14  -3    1.52    0.35
   3 -14   3    1.22    0.28
   3 -14   3    1.24    0.23
  -4  14  -3    1.27    0.32
   4 -14   3    1.47    0.24
   4 -14   3    1.14    0.29
  -5  14  -3    0.10    0.15
   5 -14   3   -0.01    0.15
   5 -14   3    0.02    0.10
  -6  14  -3    2.44    0.37
   6 -14   3    2.59    0.31
   6 -14   3    2.03    0.33
  -7  14  -3   -0.05    0.17
   7 -14   3    0.21    0.13
  -8  14  -3    6.68    0.61
   3  13  -3    2.74    0.31
   2  13  -3    9.03    0.57
  -2 -13   3    8.28    0.39
  -2 -13   3    8.31    0.74
   1  13  -3   -0.02    0.13
   1  13  -3    0.10    0.12
  -1 -13   3    0.08    0.17
   0  13  -3   14.39    0.95
   0  13  -3   14.36    0.78
   0 -13   3   14.17    0.70
  -1  13  -3    2.02    0.33
  -1  13  -3    2.16    0.27
   1 -13   3    1.99    0.22
   1 -13   3    2.33    0.35
  -2  13  -3   26.63    1.19
  -2  13  -3   26.11    1.43
   2 -13   3   25.20    1.41
   2 -13   3   24.24    1.14
  -3  13  -3    2.39    0.26
  -3  13  -3    2.13    0.35
   3 -13   3    2.14    0.26
   3 -13   3    2.20    0.34
  -4  13  -3    2.64    0.39
   4 -13   3    3.15    0.32
   4 -13   3    3.19    0.39
  -5  13  -3    3.05    0.39
   5 -13   3    3.68    0.41
   5 -13   3    3.45    0.34
  -6  13  -3   15.56    0.98
   6 -13   3   15.67    0.87
   6 -13   3   14.82    0.97
  -7  13  -3    5.94    0.54
   7 -13   3    6.30    0.49
   7 -13   3    5.09    0.50
   4  12  -3    0.83    0.21
   3  12  -3    0.58    0.18
  -3 -12   3    0.71    0.08
  -3 -12   3    0.45    0.22
   2  12  -3   26.26    1.18
  -2 -12   3   25.12    1.48
  -2 -12   3   26.07    1.05
   1  12  -3    4.89    0.38
   1  12  -3    5.34    0.49
  -1 -12   3    3.70    0.46
  -1 -12   3    4.32    0.30
   0  12  -3   29.28    1.49
   0  12  -3   27.32    1.21
   0 -12   3   26.01    1.48
   0 -12   3   26.51    1.16
  -1  12  -3    9.58    0.70
  -1  12  -3    8.50    0.54
   1 -12   3    8.47    0.67
   1 -12   3    9.13    0.53
  -2  12  -3    0.44    0.20
  -2  12  -3   -0.05    0.08
   2 -12   3    0.32    0.17
   2 -12   3    0.27    0.12
  -3  12  -3    1.94    0.30
  -3  12  -3    2.01    0.24
   3 -12   3    1.78    0.28
   3 -12   3    2.01    0.24
  -4  12  -3    0.02    0.14
   4 -12   3   -0.02    0.11
   4 -12   3    0.04    0.10
  -5  12  -3    0.12    0.13
   5 -12   3    0.14    0.13
   5 -12   3    0.29    0.16
  -6  12  -3    1.87    0.30
   6 -12   3    2.37    0.29
   6 -12   3    1.88    0.30
  -7  12  -3    1.70    0.30
   7 -12   3    2.42    0.34
   8 -12   3    0.62    0.21
 -10  12  -3    6.91    0.53
   5  11  -3    0.25    0.13
   4  11  -3    4.54    0.39
  -4 -11   3    5.12    0.56
   3  11  -3   10.93    0.63
  -3 -11   3   10.66    0.49
  -3 -11   3   10.99    0.82
   2  11  -3   13.44    0.83
   2  11  -3   12.58    0.68
  -2 -11   3   11.30    0.57
  -2 -11   3   13.07    0.88
   1  11  -3    0.50    0.19
   1  11  -3    0.82    0.18
  -1 -11   3    0.42    0.12
  -1 -11   3    0.63    0.23
   0  11  -3    0.08    0.08
   0  11  -3    0.29    0.16
   0 -11   3    0.10    0.15
   0 -11   3    0.04    0.08
  -1  11  -3    5.20    0.47
  -1  11  -3    4.31    0.34
   1 -11   3    4.50    0.44
   1 -11   3    4.57    0.34
  -2  11  -3    2.66    0.27
  -2  11  -3    2.15    0.31
   2 -11   3    2.76    0.27
   2 -11   3    3.29    0.36
  -3  11  -3    3.71    0.40
  -3  11  -3    3.74    0.32
   3 -11   3    3.37    0.37
   3 -11   3    3.61    0.31
  -4  11  -3   28.92    1.53
   4 -11   3   32.71    1.36
   4 -11   3   29.28    1.53
  -5  11  -3    1.04    0.26
   5 -11   3    0.72    0.22
   5 -11   3    0.89    0.21
  -6  11  -3    6.07    0.51
   6 -11   3    6.31    0.54
   6 -11   3    6.68    0.48
  -7  11  -3    1.69    0.28
   7 -11   3    1.46    0.27
  -8  11  -3    5.15    0.43
   8 -11   3    4.54    0.48
  -9  11  -3    0.22    0.15
 -10  11  -3    5.52    0.47
 -10  11  -3    6.44    0.59
   5  10  -3   18.98    0.94
   4  10  -3    1.53    0.22
  -4 -10   3    1.65    0.14
  -4 -10   3    2.15    0.35
   3  10  -3    3.17    0.30
  -3 -10   3    2.51    0.38
  -3 -10   3    2.85    0.21
   2  10  -3    1.86    0.22
   2  10  -3    2.22    0.30
  -2 -10   3    2.29    0.34
  -2 -10   3    2.06    0.19
   1  10  -3    0.86    0.22
   1  10  -3    1.04    0.18
  -1 -10   3    1.27    0.28
  -1 -10   3    1.01    0.16
   0  10  -3    0.16    0.10
   0  10  -3   -0.13    0.09
   0 -10   3    0.06    0.12
   0 -10   3   -0.03    0.08
  -1  10  -3    3.65    0.38
  -1  10  -3    4.07    0.31
   1 -10   3    4.17    0.31
   1 -10   3    3.98    0.40
  -2  10  -3   17.31    0.81
  -2  10  -3   17.94    0.99
   2 -10   3   17.09    0.98
   2 -10   3   16.33    0.81
  -3  10  -3   26.82    1.09
  -3  10  -3   23.44    1.27
   3 -10   3   25.05    1.11
   3 -10   3   23.63    1.28
  -4  10  -3    0.23    0.15
   4 -10   3    0.23    0.11
   4 -10   3    0.31    0.16
  -5  10  -3   12.62    0.79
   5 -10   3   11.66    0.78
   5 -10   3   14.01    0.72
  -6  10  -3   42.43    2.05
  -6  10  -3   47.18    1.87
   6 -10   3   43.70    2.10
  -7  10  -3    0.12    0.11
  -7  10  -3    0.28    0.13
  -7  10  -3    0.07    0.13
   7 -10   3    0.03    0.15
  -8  10  -3    1.91    0.32
  -8  10  -3    2.40    0.29
   8 -10   3    1.77    0.31
  -9  10  -3    8.44    0.57
  -9  10  -3    9.26    0.70
   9 -10   3    8.35    0.68
 -10  10  -3    2.37    0.38
 -10  10  -3    1.92    0.28
   6   9  -3    0.46    0.16
  -6  -9   3    1.01    0.31
   5   9  -3   43.88    1.79
  -5  -9   3   44.70    2.23
  -5  -9   3   43.37    1.64
   4   9  -3    0.42    0.15
  -4  -9   3    0.38    0.09
  -4  -9   3    0.09    0.16
   3   9  -3   29.70    1.29
  -3  -9   3   31.65    1.62
  -3  -9   3   31.11    1.24
   2   9  -3    8.49    0.49
   2   9  -3    8.68    0.59
  -2  -9   3    8.26    0.64
  -2  -9   3    8.85    0.46
   1   9  -3    2.11    0.22
   1   9  -3    2.65    0.30
  -1  -9   3    2.20    0.21
  -1  -9   3    2.19    0.30
   0   9  -3   38.23    1.83
   0   9  -3   39.42    1.56
   0  -9   3   38.76    1.87
   0  -9   3   40.50    1.58
  -1   9  -3    3.61    0.27
  -1   9  -3    2.92    0.32
   1  -9   3    2.97    0.33
   1  -9   3    2.77    0.25
  -2   9  -3   17.37    0.91
  -2   9  -3   16.03    0.74
   2  -9   3   15.02    0.75
   2  -9   3   15.09    0.88
  -3   9  -3   25.26    1.31
  -3   9  -3   28.51    1.12
   3  -9   3   27.19    1.33
   3  -9   3   24.73    1.14
  -4   9  -3   50.45    2.23
  -4   9  -3   50.02    1.97
   4  -9   3   49.68    1.98
   4  -9   3   46.74    2.24
  -5   9  -3   11.03    0.67
  -5   9  -3    9.93    0.58
  -5   9  -3   10.83    0.63
   5  -9   3   10.09    0.67
   5  -9   3   10.73    0.60
  -6   9  -3    1.50    0.25
  -6   9  -3    1.44    0.23
  -6   9  -3    2.26    0.24
   6  -9   3    1.38    0.25
  -7   9  -3    0.75    0.20
  -7   9  -3    0.75    0.18
   7  -9   3    0.65    0.19
  -8   9  -3    0.11    0.16
  -8   9  -3    0.28    0.13
   8  -9   3    0.14    0.15
  -9   9  -3    1.40    0.23
  -9   9  -3    1.35    0.31
   9  -9   3    2.01    0.32
 -10   9  -3    0.80    0.26
 -10   9  -3    0.89    0.19
  10  -9   3    0.57    0.23
   7   8  -3   22.66    1.08
  -7  -8   3   22.82    1.40
   6   8  -3    0.64    0.17
  -6  -8   3    0.28    0.20
  -6  -8   3    0.35    0.07
   5   8  -3   19.13    0.89
  -5  -8   3   18.16    0.77
  -5  -8   3   18.41    1.13
   4   8  -3    1.13    0.18
  -4  -8   3    1.33    0.30
  -4  -8   3    0.89    0.12
   3   8  -3    2.58    0.24
   3   8  -3    2.60    0.29
  -3  -8   3    2.47    0.33
  -3  -8   3    2.82    0.22
   2   8  -3   13.29    0.64
   2   8  -3   12.25    0.74
  -2  -8   3   13.62    0.62
  -2  -8   3   12.85    0.81
   1   8  -3    5.37    0.44
   1   8  -3    6.63    0.39
  -1  -8   3    6.22    0.49
  -1  -8   3    6.73    0.38
   0   8  -3   13.48    0.62
   0   8  -3   12.25    0.73
   0  -8   3   13.04    0.77
   0  -8   3   12.13    0.61
  -1   8  -3    0.14    0.09
  -1   8  -3    0.11    0.11
   1  -8   3    0.17    0.08
   1  -8   3    0.14    0.12
  -2   8  -3   40.53    1.58
  -2   8  -3   39.88    1.63
  -2   8  -3   42.90    1.87
   2  -8   3   39.71    1.63
   2  -8   3   41.42    1.89
  -3   8  -3   86.02    3.67
  -3   8  -3   90.00    3.37
  -3   8  -3   89.81    3.80
  -3   8  -3   92.23    3.27
   3  -8   3   93.68    3.39
   3  -8   3   89.35    3.84
  -4   8  -3    1.72    0.20
  -4   8  -3    1.93    0.25
  -4   8  -3    1.64    0.20
   4  -8   3    1.81    0.21
   4  -8   3    2.23    0.27
  -5   8  -3   19.19    0.95
  -5   8  -3   17.84    0.93
  -5   8  -3   16.32    0.82
   5  -8   3   17.19    0.85
   5  -8   3   17.89    0.82
   5  -8   3   17.65    0.97
  -6   8  -3    0.98    0.22
  -6   8  -3    0.81    0.18
  -6   8  -3    0.89    0.17
   6  -8   3    0.42    0.15
  -7   8  -3    7.46    0.48
  -7   8  -3    8.20    0.58
   7  -8   3    7.15    0.57
  -8   8  -3    6.97    0.57
  -8   8  -3    6.44    0.45
   8  -8   3    6.59    0.55
  -9   8  -3    0.86    0.26
  -9   8  -3    1.34    0.20
   9  -8   3    1.08    0.28
 -10   8  -3    0.44    0.16
 -10   8  -3    0.62    0.24
  10  -8   3    0.68    0.24
  11  -8   3    0.25    0.15
   8   7  -3    0.11    0.11
   7   7  -3   15.53    0.81
  -7  -7   3   15.38    0.64
  -7  -7   3   16.15    1.06
   6   7  -3    7.49    0.47
  -6  -7   3    7.17    0.38
  -6  -7   3    7.76    0.65
   5   7  -3    7.40    0.45
  -5  -7   3    6.80    0.37
  -5  -7   3    7.14    0.60
   4   7  -3    1.34    0.18
  -4  -7   3    1.36    0.25
  -4  -7   3    1.31    0.15
   3   7  -3    0.08    0.08
   3   7  -3    0.00    0.09
  -3  -7   3   -0.03    0.11
  -3  -7   3    0.14    0.08
   2   7  -3   24.46    1.22
   2   7  -3   26.53    1.06
  -2  -7   3   26.23    1.06
  -2  -7   3   24.86    1.30
   1   7  -3  117.61    4.00
   1   7  -3  112.59    4.63
  -1  -7   3  112.11    4.73
  -1  -7   3  106.66    4.09
   0   7  -3    1.35    0.16
   0   7  -3    1.20    0.14
   0   7  -3    1.24    0.18
   0  -7   3    1.30    0.20
   0  -7   3    1.27    0.15
  -1   7  -3   41.43    2.00
  -1   7  -3   46.90    1.73
  -1   7  -3   46.59    1.79
   1  -7   3   43.65    1.77
   1  -7   3   49.24    1.86
   1  -7   3   43.94    2.05
   1  -7   3   47.33    1.71
  -2   7  -3    0.38    0.09
  -2   7  -3    0.27    0.10
  -2   7  -3    0.40    0.11
  -2   7  -3    0.22    0.11
   2  -7   3    0.46    0.15
   2  -7   3    0.36    0.10
   2  -7   3    0.30    0.10
  -3   7  -3   14.63    0.78
  -3   7  -3   14.52    0.65
  -3   7  -3   13.45    0.70
  -3   7  -3   13.63    0.67
   3  -7   3   14.69    0.69
   3  -7   3   15.79    0.67
   3  -7   3   14.01    0.78
  -4   7  -3    0.01    0.06
  -4   7  -3    0.03    0.07
  -4   7  -3   -0.03    0.07
  -4   7  -3    0.11    0.09
   4  -7   3   -0.03    0.07
   4  -7   3   -0.01    0.08
   4  -7   3   -0.02    0.07
  -5   7  -3    5.26    0.41
  -5   7  -3    6.32    0.43
  -5   7  -3    6.04    0.38
   5  -7   3    6.50    0.39
   5  -7   3    5.80    0.45
   5  -7   3    5.71    0.39
  -6   7  -3    1.64    0.19
  -6   7  -3    1.55    0.24
  -6   7  -3    1.27    0.19
   6  -7   3    1.13    0.19
   6  -7   3    0.91    0.22
  -7   7  -3    0.79    0.17
  -7   7  -3    1.10    0.23
   7  -7   3    0.80    0.22
   7  -7   3    1.01    0.19
  -8   7  -3    4.35    0.35
  -8   7  -3    3.72    0.41
   8  -7   3    4.30    0.35
   8  -7   3    3.82    0.41
  -9   7  -3    2.17    0.24
  -9   7  -3    2.36    0.34
   9  -7   3    1.87    0.24
   9  -7   3    2.18    0.33
 -10   7  -3    2.77    0.29
 -10   7  -3    2.45    0.39
  10  -7   3    2.37    0.37
  11  -7   3    0.04    0.16
   8   6  -3    7.68    0.51
  -8  -6   3    7.57    0.68
  -8  -6   3    7.30    0.35
   7   6  -3    7.78    0.50
  -7  -6   3    8.25    0.68
  -7  -6   3    7.99    0.40
   6   6  -3    6.55    0.42
  -6  -6   3    5.68    0.34
  -6  -6   3    6.15    0.55
   5   6  -3   10.13    0.54
  -5  -6   3    9.90    0.71
  -5  -6   3   10.40    0.50
   4   6  -3   24.34    1.02
  -4  -6   3   24.80    1.27
  -4  -6   3   23.54    0.99
   3   6  -3    7.03    0.47
   3   6  -3    8.27    0.43
  -3  -6   3    8.12    0.56
  -3  -6   3    7.66    0.41
   2   6  -3   25.45    1.16
   2   6  -3   25.03    0.99
  -2  -6   3   23.59    1.22
  -2  -6   3   23.47    1.00
   1   6  -3   70.60    3.14
   1   6  -3   79.44    2.82
   1   6  -3   73.36    2.72
  -1  -6   3   70.76    2.80
  -1  -6   3   80.21    3.00
  -1  -6   3   78.44    3.25
   0   6  -3    8.22    0.42
   0   6  -3    7.98    0.50
   0   6  -3    8.71    0.44
   0  -6   3    8.24    0.53
   0  -6   3    8.91    0.41
   0  -6   3    7.67    0.43
   0  -6   3    9.38    0.39
  -1   6  -3  140.85    6.09
  -1   6  -3  154.01    5.98
  -1   6  -3  151.69    5.26
  -1   6  -3  152.53    5.45
   1  -6   3  157.08    6.20
   1  -6   3  145.34    5.44
   1  -6   3  153.19    5.26
  -2   6  -3    4.38    0.32
  -2   6  -3    4.04    0.27
  -2   6  -3    3.97    0.26
  -2   6  -3    3.76    0.26
   2  -6   3    3.95    0.32
   2  -6   3    4.22    0.28
   2  -6   3    3.83    0.26
  -3   6  -3   15.84    0.74
  -3   6  -3   17.47    0.72
  -3   6  -3   15.75    0.80
  -3   6  -3   17.75    0.85
   3  -6   3   16.08    0.75
   3  -6   3   16.06    0.86
   3  -6   3   17.60    0.73
  -4   6  -3    1.03    0.17
  -4   6  -3    1.01    0.14
  -4   6  -3    0.98    0.17
   4  -6   3    1.22    0.15
   4  -6   3    0.92    0.15
   4  -6   3    1.35    0.19
  -5   6  -3   93.64    3.80
  -5   6  -3   88.06    3.42
  -5   6  -3   88.95    3.84
   5  -6   3   92.82    3.93
   5  -6   3   96.76    3.34
  -6   6  -3    0.86    0.20
  -6   6  -3    0.81    0.14
  -6   6  -3    0.80    0.15
   6  -6   3    0.71    0.19
   6  -6   3    1.11    0.18
  -7   6  -3   38.91    1.85
  -7   6  -3   39.06    1.57
   7  -6   3   38.49    1.56
   7  -6   3   37.57    1.86
  -8   6  -3    3.35    0.29
  -8   6  -3    2.46    0.35
   8  -6   3    2.92    0.36
   8  -6   3    3.39    0.31
  -9   6  -3   27.55    1.56
  -9   6  -3   28.91    1.27
   9  -6   3   32.64    1.34
   9  -6   3   28.83    1.58
 -10   6  -3    2.82    0.28
 -10   6  -3    3.32    0.44
  10  -6   3    3.12    0.43
  10  -6   3    2.76    0.31
  11  -6   3    7.71    0.69
   9   5  -3    0.42    0.15
  -9  -5   3    0.76    0.10
  -9  -5   3    0.43    0.22
   8   5  -3    0.22    0.12
  -8  -5   3    0.51    0.22
  -8  -5   3    0.40    0.10
   7   5  -3   -0.05    0.09
  -7  -5   3   -0.02    0.07
  -7  -5   3   -0.25    0.11
   6   5  -3    2.37    0.24
  -6  -5   3    2.55    0.21
  -6  -5   3    2.60    0.34
   5   5  -3   41.23    1.57
  -5  -5   3   40.13    1.92
  -5  -5   3   38.86    1.56
   4   5  -3    0.40    0.11
  -4  -5   3    0.25    0.10
  -4  -5   3    0.50    0.17
  -4  -5   3    0.30    0.09
   3   5  -3   49.05    1.83
   3   5  -3   48.62    2.09
  -3  -5   3   51.12    2.04
  -3  -5   3   46.65    2.19
   2   5  -3   -0.01    0.05
   2   5  -3    0.02    0.07
   2   5  -3    0.09    0.05
  -2  -5   3    0.06    0.05
  -2  -5   3    0.08    0.09
  -2  -5   3    0.05    0.06
   1   5  -3   59.18    2.15
   1   5  -3   54.98    2.40
   1   5  -3   56.66    2.08
  -1  -5   3   57.14    2.47
  -1  -5   3   57.21    2.06
  -1  -5   3   60.05    2.29
  -1  -5   3   54.49    2.14
   0   5  -3    4.85    0.28
   0   5  -3    5.13    0.28
   0   5  -3    4.38    0.32
   0  -5   3    5.14    0.27
   0  -5   3    4.77    0.25
   0  -5   3    4.73    0.34
   0  -5   3    4.78    0.29
  -1   5  -3   36.09    1.61
  -1   5  -3   38.52    1.39
  -1   5  -3   37.19    1.43
  -1   5  -3   36.88    1.54
   1  -5   3   37.51    1.65
   1  -5   3   36.26    1.38
   1  -5   3   35.70    1.43
  -2   5  -3    0.71    0.11
  -2   5  -3    0.64    0.10
  -2   5  -3    0.62    0.11
  -2   5  -3    0.69    0.14
   2  -5   3    0.78    0.11
   2  -5   3    0.80    0.14
   2  -5   3    0.50    0.11
  -3   5  -3   27.22    1.23
  -3   5  -3   25.68    1.09
  -3   5  -3   28.80    1.07
  -3   5  -3   27.24    1.23
   3  -5   3   25.65    1.26
   3  -5   3   27.26    1.11
   3  -5   3   28.17    1.07
  -4   5  -3    3.65    0.25
  -4   5  -3    4.24    0.29
  -4   5  -3    3.48    0.30
   4  -5   3    3.82    0.26
   4  -5   3    4.11    0.28
   4  -5   3    3.44    0.31
  -5   5  -3   11.78    0.60
  -5   5  -3   10.70    0.55
  -5   5  -3   11.49    0.67
   5  -5   3   11.59    0.68
   5  -5   3   11.33    0.55
  -6   5  -3    0.39    0.11
  -6   5  -3    0.21    0.14
   6  -5   3    0.16    0.12
   6  -5   3    0.17    0.09
  -7   5  -3  114.39    4.16
  -7   5  -3  112.77    4.76
   7  -5   3  111.19    4.06
   7  -5   3  111.67    4.82
  -8   5  -3   -0.03    0.08
  -8   5  -3    0.09    0.13
   8  -5   3    0.00    0.12
   8  -5   3    0.02    0.09
  -9   5  -3   75.18    3.42
  -9   5  -3   73.22    2.86
   9  -5   3   76.32    3.46
   9  -5   3   76.79    2.88
 -10   5  -3    8.56    0.48
 -10   5  -3    8.30    0.72
  10  -5   3    9.04    0.58
  10  -5   3    7.16    0.67
  11  -5   3    0.73    0.20
   9   4  -3    0.33    0.15
  -9  -4   3    0.10    0.18
  -9  -4   3    0.30    0.09
   8   4  -3    0.27    0.11
  -8  -4   3    0.13    0.17
  -8  -4   3    0.47    0.11
   7   4  -3   14.37    0.72
  -7  -4   3   13.98    0.66
  -7  -4   3   14.53    0.92
   6   4  -3    3.32    0.27
  -6  -4   3    3.20    0.25
  -6  -4   3    3.49    0.32
  -6  -4   3    3.11    0.35
   5   4  -3   34.75    1.41
  -5  -4   3   37.31    1.62
  -5  -4   3   36.76    1.42
  -5  -4   3   35.07    1.72
   4   4  -3   49.71    1.80
   4   4  -3   48.81    2.02
  -4  -4   3   50.77    2.04
  -4  -4   3   47.08    2.16
  -4  -4   3   43.70    1.82
   3   4  -3   81.84    3.33
   3   4  -3   85.15    3.02
   3   4  -3   79.82    2.90
  -3  -4   3   73.61    3.43
  -3  -4   3   85.37    3.30
   2   4  -3   26.73    1.21
   2   4  -3   28.50    1.10
   2   4  -3   27.04    1.05
  -2  -4   3   26.10    1.08
  -2  -4   3   28.44    1.15
  -2  -4   3   25.84    1.26
   1   4  -3   22.58    1.04
   1   4  -3   24.01    0.93
   1   4  -3   22.98    0.89
  -1  -4   3   22.62    0.88
  -1  -4   3   22.32    1.08
  -1  -4   3   23.55    0.96
  -1  -4   3   21.94    0.92
   0   4  -3  119.01    4.23
   0   4  -3  112.14    4.73
   0   4  -3  116.13    4.66
   0   4  -3  116.25    4.09
   0  -4   3  113.46    4.81
   0  -4   3  123.31    4.09
   0  -4   3  117.15    4.24
   0  -4   3  120.68    4.66
  -1   4  -3   27.39    1.03
  -1   4  -3   26.67    1.20
  -1   4  -3   26.82    1.17
  -1   4  -3   26.76    1.07
   1  -4   3   27.89    1.08
   1  -4   3   28.09    1.04
   1  -4   3   26.46    1.23
  -2   4  -3    5.66    0.31
  -2   4  -3    6.24    0.36
  -2   4  -3    5.62    0.34
  -2   4  -3    5.97    0.30
   2  -4   3    5.66    0.37
   2  -4   3    5.72    0.32
   2  -4   3    5.97    0.31
  -3   4  -3    5.17    0.28
  -3   4  -3    5.68    0.34
  -3   4  -3    4.86    0.34
  -3   4  -3    4.47    0.28
   3  -4   3    5.53    0.37
   3  -4   3    5.99    0.30
   3  -4   3    4.94    0.30
  -4   4  -3    2.22    0.23
  -4   4  -3    2.32    0.19
  -4   4  -3    2.62    0.21
   4  -4   3    2.49    0.25
   4  -4   3    2.82    0.20
   4  -4   3    2.22    0.19
  -5   4  -3   16.22    0.74
  -5   4  -3   19.01    0.82
  -5   4  -3   15.73    0.89
   5  -4   3   18.24    0.75
   5  -4   3   16.48    0.91
  -6   4  -3    8.83    0.60
  -6   4  -3    8.92    0.46
   6  -4   3    9.00    0.48
   6  -4   3    8.57    0.60
  -7   4  -3   51.01    1.90
  -7   4  -3   48.75    2.26
   7  -4   3   47.70    2.28
   7  -4   3   47.89    1.89
  -8   4  -3    6.93    0.58
  -8   4  -3    6.73    0.41
   8  -4   3    7.56    0.60
   8  -4   3    7.95    0.48
  -9   4  -3    6.45    0.38
  -9   4  -3    5.59    0.56
   9  -4   3    7.24    0.47
   9  -4   3    6.15    0.58
 -10   4  -3    0.04    0.16
 -10   4  -3    0.05    0.08
  10  -4   3    0.03    0.13
  10  -4   3    0.14    0.17
  10   3  -3   20.28    1.02
 -10  -3   3   21.42    1.30
 -10  -3   3   19.51    0.86
   9   3  -3   25.29    1.14
  -9  -3   3   23.40    1.03
  -9  -3   3   24.98    1.41
   8   3  -3    0.29    0.12
  -8  -3   3    0.12    0.16
  -8  -3   3   -0.05    0.08
  -8  -3   3    0.30    0.15
   7   3  -3   23.00    1.00
  -7  -3   3   23.02    1.25
  -7  -3   3   22.77    1.16
  -7  -3   3   22.06    0.97
   6   3  -3    1.90    0.20
  -6  -3   3    1.95    0.28
  -6  -3   3    2.29    0.26
  -6  -3   3    1.82    0.19
   5   3  -3    8.99    0.46
  -5  -3   3    9.82    0.54
  -5  -3   3    9.09    0.45
  -5  -3   3    7.27    0.55
   4   3  -3    1.75    0.16
   4   3  -3    1.82    0.16
  -4  -3   3    1.29    0.19
  -4  -3   3    1.57    0.15
  -4  -3   3    1.69    0.18
   3   3  -3    6.52    0.35
   3   3  -3    6.49    0.34
   3   3  -3    6.45    0.37
  -3  -3   3    6.03    0.41
  -3  -3   3    7.30    0.38
   2   3  -3    4.88    0.27
   2   3  -3    4.66    0.29
   2   3  -3    4.96    0.28
  -2  -3   3    5.18    0.25
  -2  -3   3    4.28    0.32
  -2  -3   3    4.98    0.27
  -2  -3   3    4.71    0.27
   1   3  -3    4.07    0.22
   1   3  -3    3.63    0.22
   1   3  -3    3.60    0.25
  -1  -3   3    4.33    0.22
  -1  -3   3    3.50    0.22
  -1  -3   3    3.67    0.27
  -1  -3   3    4.17    0.22
   0   3  -3   66.60    2.74
   0   3  -3   64.70    2.78
   0   3  -3   69.26    2.48
   0   3  -3   68.59    2.40
   0  -3   3   65.03    2.82
   0  -3   3   71.81    2.49
   0  -3   3   68.45    2.40
   0  -3   3   69.89    2.74
  -1   3  -3    0.00    0.05
  -1   3  -3    0.00    0.04
  -1   3  -3   -0.01    0.04
  -1   3  -3   -0.07    0.04
   1  -3   3   -0.02    0.06
   1  -3   3    0.01    0.04
   1  -3   3    0.00    0.04
  -2   3  -3   11.11    0.51
  -2   3  -3   10.96    0.59
  -2   3  -3   13.25    0.59
   2  -3   3   12.21    0.51
   2  -3   3   12.19    0.53
   2  -3   3   12.52    0.62
  -3   3  -3  242.79    9.48
  -3   3  -3  236.94    9.53
  -3   3  -3  235.54    8.50
   3  -3   3  253.22    8.53
   3  -3   3  226.34    9.66
   3  -3   3  240.90    8.23
  -4   3  -3    8.41    0.41
  -4   3  -3    8.95    0.46
  -4   3  -3    7.64    0.51
   4  -3   3    9.05    0.42
   4  -3   3    9.47    0.54
  -5   3  -3    5.85    0.32
  -5   3  -3    4.74    0.40
  -5   3  -3    5.18    0.30
   5  -3   3    5.22    0.41
   5  -3   3    6.10    0.33
  -6   3  -3    4.41    0.39
  -6   3  -3    4.03    0.26
   6  -3   3    3.84    0.28
   6  -3   3    3.89    0.37
  -7   3  -3   14.84    0.64
  -7   3  -3   13.86    0.85
   7  -3   3   13.29    0.67
   7  -3   3   13.27    0.85
  -8   3  -3    7.90    0.63
  -8   3  -3    7.52    0.41
   8  -3   3    8.14    0.64
   8  -3   3    8.58    0.50
  -9   3  -3    8.85    0.45
  -9   3  -3    8.90    0.72
   9  -3   3    9.79    0.74
   9  -3   3    9.79    0.57
 -10   3  -3    0.52    0.23
 -10   3  -3    0.32    0.09
  10  -3   3    0.46    0.16
  10  -3   3    0.34    0.22
  10   2  -3    2.55    0.29
 -10  -2   3    2.06    0.21
 -10  -2   3    2.59    0.39
   9   2  -3    5.36    0.40
  -9  -2   3    4.66    0.47
  -9  -2   3    4.94    0.49
  -9  -2   3    4.47    0.33
   8   2  -3    4.74    0.36
  -8  -2   3    5.14    0.34
  -8  -2   3    5.21    0.45
  -8  -2   3    4.76    0.47
   7   2  -3    4.88    0.34
  -7  -2   3    5.61    0.44
  -7  -2   3    5.25    0.46
  -7  -2   3    5.08    0.34
   6   2  -3   11.14    0.56
  -6  -2   3   11.66    0.71
  -6  -2   3   11.26    0.66
  -6  -2   3   11.41    0.56
   5   2  -3   13.43    0.61
  -5  -2   3   13.00    0.61
  -5  -2   3   12.84    0.74
  -5  -2   3   14.44    0.72
   4   2  -3    3.08    0.21
   4   2  -3    3.35    0.23
   4   2  -3    2.99    0.21
  -4  -2   3    2.92    0.24
  -4  -2   3    2.76    0.26
  -4  -2   3    2.62    0.20
   3   2  -3   15.99    0.69
   3   2  -3   16.39    0.66
   3   2  -3   15.72    0.73
  -3  -2   3   16.18    0.75
  -3  -2   3   16.73    0.65
  -3  -2   3   15.41    0.79
  -3  -2   3   17.30    0.69
   2   2  -3   12.31    0.54
   2   2  -3   11.29    0.51
   2   2  -3   11.93    0.58
  -2  -2   3   12.91    0.62
  -2  -2   3   12.96    0.51
  -2  -2   3   12.58    0.54
  -2  -2   3   13.09    0.58
   1   2  -3   90.60    3.23
   1   2  -3   91.35    3.12
   1   2  -3   87.92    3.61
  -1  -2   3   87.79    3.12
  -1  -2   3   90.45    3.24
  -1  -2   3   89.53    3.58
  -1  -2   3   89.65    3.67
   0   2  -3    0.57    0.09
   0   2  -3    0.48    0.09
   0   2  -3    0.45    0.07
   0   2  -3    0.67    0.07
   0  -2   3    0.55    0.10
   0  -2   3    0.80    0.08
   0  -2   3    0.79    0.09
  -1   2  -3   45.42    1.83
  -1   2  -3   45.01    1.84
  -1   2  -3   44.25    1.62
   1  -2   3   44.97    1.57
   1  -2   3   40.97    1.86
  -2   2  -3   72.29    2.65
  -2   2  -3   77.12    2.98
  -2   2  -3   73.35    3.01
   2  -2   3   72.83    3.05
   2  -2   3   71.59    2.57
  -3   2  -3    3.28    0.22
  -3   2  -3    3.92    0.20
  -3   2  -3    3.02    0.26
  -3   2  -3    3.06    0.19
   3  -2   3    3.11    0.26
   3  -2   3    3.13    0.19
  -4   2  -3   20.96    1.10
  -4   2  -3   24.12    1.01
  -4   2  -3   23.90    0.92
  -4   2  -3   25.14    0.91
   4  -2   3   22.69    0.91
   4  -2   3   21.92    1.12
  -5   2  -3    0.13    0.10
  -5   2  -3    0.20    0.06
  -5   2  -3    0.15    0.12
   5  -2   3    0.24    0.12
   5  -2   3    0.21    0.08
  -6   2  -3   45.97    1.70
  -6   2  -3   45.19    2.09
  -6   2  -3   43.93    2.06
   6  -2   3   46.38    2.10
   6  -2   3   43.63    1.70
  -7   2  -3    1.75    0.15
  -7   2  -3    1.52    0.27
  -7   2  -3    1.79    0.28
   7  -2   3    1.83    0.28
   7  -2   3    1.67    0.20
  -8   2  -3    0.92    0.25
  -8   2  -3    1.03    0.12
  -8   2  -3    0.61    0.22
   8  -2   3    1.35    0.19
   8  -2   3    1.31    0.31
  -9   2  -3    8.05    0.37
  -9   2  -3    7.94    0.67
   9  -2   3    8.37    0.69
   9  -2   3    7.78    0.50
 -10   2  -3    0.33    0.19
  10  -2   3    0.21    0.16
  10  -2   3    0.41    0.15
  11   1  -3    4.81    0.52
  11   1  -3    3.53    0.34
 -11  -1   3    3.49    0.43
 -11  -1   3    3.61    0.45
  10   1  -3    0.45    0.15
 -10  -1   3    0.29    0.18
 -10  -1   3    0.29    0.12
 -10  -1   3    0.37    0.19
   9   1  -3    1.31    0.23
  -9  -1   3    1.69    0.28
  -9  -1   3    1.50    0.19
  -9  -1   3    1.74    0.31
   8   1  -3    0.00    0.08
  -8  -1   3    0.07    0.09
  -8  -1   3    0.10    0.12
  -8  -1   3    0.01    0.12
   7   1  -3    0.42    0.12
  -7  -1   3    0.59    0.17
  -7  -1   3    0.51    0.17
  -7  -1   3    0.33    0.12
   6   1  -3    1.47    0.17
  -6  -1   3    1.65    0.22
  -6  -1   3    1.89    0.19
  -6  -1   3    1.12    0.19
   5   1  -3    0.22    0.08
   5   1  -3    0.34    0.09
  -5  -1   3    0.22    0.08
  -5  -1   3    0.18    0.10
  -5  -1   3    0.26    0.10
   4   1  -3    1.62    0.13
   4   1  -3    1.78    0.15
   4   1  -3    1.82    0.16
  -4  -1   3    1.51    0.18
  -4  -1   3    1.48    0.17
  -4  -1   3    1.75    0.14
  -4  -1   3    1.53    0.15
   3   1  -3   59.28    2.17
   3   1  -3   61.19    2.39
   3   1  -3   56.88    2.09
  -3  -1   3   58.57    2.46
  -3  -1   3   58.15    2.41
  -3  -1   3   56.27    2.16
  -3  -1   3   59.99    2.09
   2   1  -3  473.46   18.58
   2   1  -3  477.24   16.67
   2   1  -3  464.14   16.12
  -2  -1   3  465.94   16.11
  -2  -1   3  476.22   18.85
  -2  -1   3  466.17   16.67
  -2  -1   3  486.30   18.57
   1   1  -3    1.51    0.11
   1   1  -3    1.55    0.11
   1   1  -3    1.43    0.14
  -1  -1   3    1.43    0.11
  -1  -1   3    1.52    0.11
  -1  -1   3    1.52    0.13
  -1  -1   3    1.44    0.13
   0   1  -3   43.85    1.57
   0   1  -3   43.74    1.78
   0   1  -3   42.45    1.78
   0  -1   3   43.64    1.79
   0  -1   3   41.74    1.52
  -1   1  -3    1.98    0.15
  -1   1  -3    1.76    0.11
  -1   1  -3    1.67    0.16
   1  -1   3    1.74    0.16
   1  -1   3    1.87    0.11
  -2   1  -3  155.67    5.85
  -2   1  -3  141.57    5.21
  -2   1  -3  154.11    5.21
  -2   1  -3  143.11    5.90
   2  -1   3  143.55    5.97
   2  -1   3  144.61    5.05
  -3   1  -3    0.63    0.07
  -3   1  -3    0.45    0.12
  -3   1  -3    0.53    0.09
  -3   1  -3    0.45    0.11
  -3   1  -3    0.53    0.07
   3  -1   3    0.52    0.13
   3  -1   3    0.73    0.08
  -4   1  -3  146.34    5.71
  -4   1  -3  158.04    5.12
  -4   1  -3  135.23    5.92
  -4   1  -3  144.93    5.11
  -4   1  -3  145.90    5.86
   4  -1   3  139.24    4.99
   4  -1   3  136.29    5.92
  -5   1  -3    0.36    0.15
  -5   1  -3    0.50    0.15
  -5   1  -3    0.42    0.07
   5  -1   3    0.39    0.15
   5  -1   3    0.47    0.10
  -6   1  -3    9.21    0.40
  -6   1  -3    8.57    0.61
  -6   1  -3    9.31    0.64
   6  -1   3    9.02    0.46
   6  -1   3    9.83    0.64
  -7   1  -3    2.47    0.33
  -7   1  -3    2.07    0.29
  -7   1  -3    2.35    0.15
   7  -1   3    1.86    0.29
   7  -1   3    2.74    0.24
  -8   1  -3    5.94    0.54
  -8   1  -3    5.56    0.54
   8  -1   3    6.20    0.40
   8  -1   3    6.98    0.59
  -9   1  -3    3.10    0.42
  -9   1  -3    2.48    0.38
   9  -1   3    2.98    0.29
   9  -1   3    3.32    0.43
 -10   1  -3    6.29    0.61
 -10   1  -3    5.45    0.58
  10  -1   3    5.85    0.44
  10  -1   3    4.76    0.56
 -11   0   3    0.09    0.17
  10   0  -3    6.71    0.47
  10   0  -3    6.57    0.59
 -10   0   3    7.28    0.62
 -10   0   3    6.65    0.44
 -10   0   3    6.66    0.60
   9   0  -3    4.32    0.36
  -9   0   3    5.70    0.50
  -9   0   3    5.17    0.47
  -9   0   3    4.72    0.35
   8   0  -3    4.68    0.35
  -8   0   3    4.39    0.42
  -8   0   3    4.48    0.33
  -8   0   3    5.43    0.45
   7   0  -3    0.14    0.08
  -7   0   3    0.00    0.10
  -7   0   3    0.20    0.09
  -7   0   3    0.06    0.09
   6   0  -3    1.70    0.17
  -6   0   3    1.58    0.21
  -6   0   3    2.02    0.24
  -6   0   3    1.53    0.17
   5   0  -3   20.34    0.86
   5   0  -3   19.31    0.86
   5   0  -3   20.07    0.83
  -5   0   3   21.04    0.81
  -5   0   3   19.88    0.97
  -5   0   3   20.16    0.85
  -5   0   3   19.61    0.97
   4   0  -3    2.58    0.18
   4   0  -3    2.23    0.18
   4   0  -3    2.27    0.16
  -4   0   3    2.63    0.18
  -4   0   3    2.52    0.19
  -4   0   3    2.25    0.21
  -4   0   3    2.21    0.20
   3   0  -3   64.17    2.36
   3   0  -3   63.67    2.27
   3   0  -3   63.59    2.60
  -3   0   3   63.60    2.65
  -3   0   3   63.86    2.36
  -3   0   3   66.34    2.27
  -3   0   3   64.43    2.64
   2   0  -3  285.54   11.33
   2   0  -3  283.69   10.16
   2   0  -3  285.95    9.82
  -2   0   3  280.12   11.33
  -2   0   3  306.08   10.17
  -2   0   3  287.61   11.47
  -2   0   3  281.82    9.82
   1   0  -3   69.86    2.47
   1   0  -3   68.83    2.78
  -1   0   3   69.06    2.39
  -1   0   3   66.67    2.77
  -1   0   3   68.83    2.78
   0   0  -3  267.85    9.26
   0   0  -3  285.55    9.27
   0   0  -3  275.92   10.41
   0   0  -3  240.84   10.39
   0   0   3  256.95    8.97
   0   0   3  253.29   10.52
  -1   0  -3   14.69    0.64
  -1   0  -3   13.01    0.61
  -1   0  -3   14.81    0.66
   1   0   3   13.02    0.49
   1   0   3   13.35    0.64
   1   0   3   13.18    0.49
  -2   0  -3   66.57    2.80
  -2   0  -3   68.22    2.84
  -2   0  -3   71.78    2.74
   2   0   3   66.13    2.83
   2   0   3   65.83    2.35
   2   0   3   68.36    2.35
  -3   0  -3    1.20    0.12
  -3   0  -3    1.03    0.16
  -3   0  -3    1.18    0.17
   3   0   3    0.93    0.15
   3   0   3    0.99    0.09
   3   0   3    0.91    0.09
  -4   0  -3   78.54    2.89
  -4   0  -3   69.08    3.08
  -4   0  -3   75.09    3.05
   4   0   3   68.71    2.53
   4   0   3   66.74    3.07
  -5   0  -3    0.43    0.16
  -5   0  -3    0.21    0.12
   5   0   3    0.40    0.09
   5   0   3    0.50    0.16
  -6   0  -3    0.12    0.14
  -6   0  -3    0.19    0.13
   6   0   3    0.00    0.06
   6   0   3    0.06    0.12
  -7   0  -3   23.46    1.27
  -7   0  -3   24.29    1.31
   7   0   3   23.37    1.00
   7   0   3   23.60    1.30
  -8   0  -3    6.67    0.59
  -8   0  -3    7.20    0.63
   8   0   3    6.77    0.61
   8   0   3    8.05    0.46
  -9   0  -3    4.40    0.48
  -9   0  -3    3.71    0.45
   9   0   3    3.51    0.32
   9   0   3    3.22    0.45
 -11   1   3    0.70    0.25
 -11   1   3    1.43    0.21
  10  -1  -3    0.81    0.24
  10  -1  -3    0.95    0.20
 -10   1   3    0.87    0.18
 -10   1   3    0.93    0.26
 -10   1   3    0.91    0.27
   9  -1  -3    1.48    0.26
   9  -1  -3    1.38    0.19
  -9   1   3    1.61    0.22
  -9   1   3    1.50    0.26
  -9   1   3    2.05    0.29
   8  -1  -3    1.83    0.21
  -8   1   3    2.47    0.29
  -8   1   3    1.67    0.28
  -8   1   3    2.36    0.23
   7  -1  -3    3.41    0.28
  -7   1   3    3.14    0.32
  -7   1   3    4.11    0.30
  -7   1   3    3.93    0.36
   6  -1  -3   13.03    0.63
   6  -1  -3   13.36    0.60
  -6   1   3   12.06    0.68
  -6   1   3   13.07    0.72
  -6   1   3   11.98    0.60
   5  -1  -3   60.81    2.51
   5  -1  -3   62.03    2.26
   5  -1  -3   64.64    2.35
  -5   1   3   59.10    2.62
  -5   1   3   63.93    2.25
  -5   1   3   61.48    2.63
  -5   1   3   63.34    2.34
   4  -1  -3   65.18    2.64
   4  -1  -3   66.04    2.33
   4  -1  -3   64.24    2.42
  -4   1   3   66.46    2.70
  -4   1   3   64.35    2.71
   3  -1  -3   38.04    1.46
   3  -1  -3   39.55    1.40
   3  -1  -3   37.93    1.60
  -3   1   3   39.00    1.60
  -3   1   3   37.64    1.63
   2  -1  -3  590.23   22.01
   2  -1  -3  565.33   19.72
  -2   1   3  547.85   22.01
  -2   1   3  539.16   19.07
   1  -1  -3   88.36    3.07
   1  -1  -3   84.43    3.48
  -1   1   3   87.19    3.47
  -1   1   3   87.16    3.48
  -1   1   3   85.82    2.98
   0  -1  -3   83.78    3.60
   0  -1  -3   97.13    3.60
   0  -1  -3   93.45    3.63
   0   1   3   82.67    3.62
  -1  -1  -3    0.24    0.09
  -1  -1  -3    0.30    0.08
  -1  -1  -3    0.16    0.08
   1   1   3    0.22    0.08
  -2  -1  -3   10.91    0.56
  -2  -1  -3   10.78    0.57
  -2  -1  -3   11.34    0.51
   2   1   3    9.99    0.40
   2   1   3   10.37    0.39
  -3  -1  -3   29.57    1.35
  -3  -1  -3   31.85    1.26
  -3  -1  -3   29.56    1.38
   3   1   3   28.85    1.08
   3   1   3   29.38    1.08
  -4  -1  -3   11.48    0.64
  -4  -1  -3   10.63    0.64
   4   1   3   10.25    0.45
  -5  -1  -3    2.29    0.29
  -5  -1  -3    2.85    0.30
   5   1   3    2.21    0.30
   5   1   3    2.80    0.19
  -6  -1  -3    5.18    0.44
  -6  -1  -3    4.75    0.45
   6   1   3    4.87    0.30
   6   1   3    5.15    0.47
  -7  -1  -3    2.18    0.33
  -7  -1  -3    2.51    0.32
   7   1   3    2.29    0.21
   7   1   3    2.59    0.35
  -8  -1  -3    0.32    0.18
  -8  -1  -3    0.49    0.21
   8   1   3    0.35    0.22
   8   1   3    0.40    0.13
  -9  -1  -3    1.56    0.34
  -9  -1  -3    1.95    0.40
   9   1   3    1.74    0.23
   9   1   3    1.90    0.40
 -11   2   3   -0.01    0.16
 -11   2   3    0.14    0.12
 -10   2   3    0.00    0.09
 -10   2   3   -0.04    0.12
   9  -2  -3    0.06    0.11
   9  -2  -3    0.00    0.08
  -9   2   3    0.13    0.14
  -9   2   3    0.02    0.10
  -9   2   3    0.03    0.12
   8  -2  -3   20.62    0.95
   8  -2  -3   21.25    1.11
  -8   2   3   19.92    1.13
  -8   2   3   23.29    1.13
  -8   2   3   21.39    0.97
   7  -2  -3   17.11    0.76
   7  -2  -3   17.64    0.88
  -7   2   3   16.12    0.77
  -7   2   3   15.51    0.90
  -7   2   3   16.33    0.87
   6  -2  -3   63.38    2.37
   6  -2  -3   64.45    2.28
  -6   2   3   60.96    2.63
  -6   2   3   60.57    2.65
  -6   2   3   59.03    2.34
   5  -2  -3    9.07    0.43
   5  -2  -3    8.94    0.45
   5  -2  -3    8.19    0.43
  -5   2   3    8.22    0.46
  -5   2   3    9.10    0.44
  -5   2   3    8.43    0.51
  -5   2   3    8.88    0.45
  -5   2   3    8.91    0.42
   4  -2  -3    3.87    0.25
   4  -2  -3    4.05    0.23
   4  -2  -3    3.73    0.24
  -4   2   3    4.35    0.25
  -4   2   3    3.86    0.24
  -4   2   3    4.26    0.24
  -4   2   3    3.97    0.29
   3  -2  -3   10.38    0.42
   3  -2  -3    9.34    0.43
   3  -2  -3    9.14    0.48
   3  -2  -3   10.81    0.44
  -3   2   3    9.77    0.43
  -3   2   3    9.60    0.44
  -3   2   3    8.89    0.49
   2  -2  -3  207.47    8.34
   2  -2  -3  219.85    7.45
  -2   2   3  203.96    7.20
  -2   2   3  210.29    8.33
   1  -2  -3   74.46    2.83
   1  -2  -3   72.67    2.48
   1  -2  -3   73.34    2.48
  -1   2   3   69.45    2.84
  -1   2   3   64.79    2.41
  -1   2   3   65.96    2.41
   0  -2  -3    0.73    0.11
   0  -2  -3    0.75    0.11
   0  -2  -3    0.67    0.09
  -1  -2  -3    3.80    0.26
  -1  -2  -3    3.67    0.24
  -1  -2  -3    3.85    0.26
  -2  -2  -3   12.12    0.62
  -2  -2  -3   11.71    0.63
  -2  -2  -3   13.27    0.58
   2   2   3   11.15    0.43
   2   2   3   11.33    0.43
  -3  -2  -3    2.16    0.16
  -3  -2  -3    1.78    0.21
  -3  -2  -3    2.11    0.22
   3   2   3    1.66    0.15
   3   2   3    1.59    0.11
   3   2   3    1.68    0.11
  -4  -2  -3    5.13    0.38
  -4  -2  -3    5.58    0.42
   4   2   3    4.36    0.24
  -5  -2  -3    1.02    0.21
  -5  -2  -3    1.17    0.21
   5   2   3    1.06    0.12
  -6  -2  -3    1.52    0.25
  -6  -2  -3    1.56    0.29
   6   2   3    1.71    0.17
  -7  -2  -3    0.81    0.25
  -7  -2  -3    0.81    0.22
   7   2   3    0.76    0.14
   7   2   3    1.16    0.30
  -8  -2  -3   -0.01    0.14
  -8  -2  -3   -0.26    0.11
   8   2   3    0.08    0.10
   8   2   3    0.34    0.20
  -9  -2  -3    0.73    0.25
  -9  -2  -3    0.64    0.26
   9   2   3    0.83    0.17
   9   2   3    0.83    0.29
 -11   3   3    0.12    0.19
 -11   3   3    0.03    0.11
 -10   3   3    9.46    0.57
 -10   3   3    9.14    0.71
  -9   3   3    0.06    0.11
  -9   3   3   -0.02    0.14
   8  -3  -3   46.38    1.78
   8  -3  -3   46.37    2.05
  -8   3   3   41.89    2.08
  -8   3   3   43.68    2.04
  -8   3   3   46.71    1.83
   7  -3  -3    0.51    0.14
  -7   3   3    0.42    0.15
  -7   3   3    0.39    0.12
  -7   3   3    0.44    0.14
   6  -3  -3   78.13    3.11
   6  -3  -3   72.11    2.80
  -6   3   3   71.88    3.10
  -6   3   3   73.62    2.79
  -6   3   3   77.79    3.02
  -6   3   3   73.01    3.15
  -6   3   3   72.68    2.68
   5  -3  -3    3.43    0.23
   5  -3  -3    2.71    0.22
   5  -3  -3    3.26    0.22
   5  -3  -3    2.81    0.22
  -5   3   3    2.60    0.25
  -5   3   3    2.82    0.22
  -5   3   3    3.15    0.22
  -5   3   3    2.85    0.21
  -5   3   3    3.35    0.22
   4  -3  -3  159.85    5.70
   4  -3  -3  160.75    5.90
   4  -3  -3  169.06    6.58
   4  -3  -3  168.89    6.60
  -4   3   3  162.34    5.70
  -4   3   3  166.87    6.56
  -4   3   3  169.35    5.91
  -4   3   3  160.57    6.60
   3  -3  -3   24.88    1.13
   3  -3  -3   25.95    1.00
  -3   3   3   25.48    0.96
  -3   3   3   26.12    1.14
  -3   3   3   26.42    1.00
   2  -3  -3  121.39    4.25
   2  -3  -3  119.42    4.79
  -2   3   3  119.38    4.11
  -2   3   3  116.74    4.76
   1  -3  -3   83.35    3.08
   1  -3  -3   74.93    3.09
  -1   3   3   73.33    2.60
  -1   3   3   73.71    3.06
  -1   3   3   73.69    2.61
   0  -3  -3  163.73    6.53
   0  -3  -3  166.45    6.45
   0  -3  -3  158.04    6.46
   0   3   3  159.28    6.44
  -1  -3  -3    0.54    0.11
  -1  -3  -3    0.50    0.11
  -1  -3  -3    0.39    0.11
   1   3   3    0.31    0.08
  -2  -3  -3   34.59    1.58
  -2  -3  -3   38.02    1.56
  -2  -3  -3   36.98    1.51
   2   3   3   34.23    1.50
   2   3   3   35.66    1.22
   2   3   3   32.41    1.22
  -3  -3  -3    9.12    0.53
  -3  -3  -3    9.44    0.57
  -3  -3  -3    9.67    0.48
   3   3   3    8.64    0.36
   3   3   3    8.69    0.46
   3   3   3    8.81    0.37
  -4  -3  -3   14.43    0.80
  -4  -3  -3   14.07    0.84
   4   3   3   15.66    0.61
  -5  -3  -3    9.05    0.59
  -5  -3  -3    7.12    0.58
   5   3   3    9.31    0.42
  -6  -3  -3    0.03    0.11
  -6  -3  -3    0.28    0.16
   6   3   3    0.04    0.07
  -7  -3  -3    2.00    0.30
  -7  -3  -3    3.34    0.40
   7   3   3    2.62    0.23
   7   3   3    2.13    0.35
  -8  -3  -3    1.91    0.34
   8   3   3    1.37    0.18
   8   3   3    1.74    0.38
 -11   4   3   14.75    1.04
 -11   4   3   17.53    0.87
 -10   4   3    8.62    0.71
 -10   4   3   10.70    0.61
  -9   4   3    0.05    0.10
  -9   4   3   -0.05    0.12
  -8   4   3    1.63    0.29
  -8   4   3    1.85    0.23
   7  -4  -3    2.78    0.26
   7  -4  -3    2.93    0.25
   7  -4  -3    2.57    0.24
  -7   4   3    2.89    0.25
  -7   4   3    2.41    0.29
   6  -4  -3   10.52    0.55
   6  -4  -3   12.07    0.58
   6  -4  -3   11.07    0.53
  -6   4   3   11.76    0.57
  -6   4   3   10.27    0.63
  -6   4   3   10.65    0.53
  -6   4   3    9.72    0.54
   5  -4  -3    4.34    0.26
   5  -4  -3    3.61    0.27
   5  -4  -3    4.29    0.29
   5  -4  -3    4.00    0.26
  -5   4   3    4.54    0.30
  -5   4   3    3.94    0.26
  -5   4   3    3.89    0.27
  -5   4   3    4.00    0.31
   4  -4  -3    7.76    0.36
   4  -4  -3    6.21    0.41
   4  -4  -3    6.58    0.37
   4  -4  -3    8.33    0.37
  -4   4   3    7.81    0.39
  -4   4   3    7.08    0.43
  -4   4   3    7.87    0.43
  -4   4   3    7.66    0.36
   3  -4  -3   60.47    2.35
   3  -4  -3   54.25    2.42
   3  -4  -3   55.88    2.14
  -3   4   3   59.19    2.07
  -3   4   3   57.15    2.40
  -3   4   3   61.84    2.43
   2  -4  -3   39.88    1.55
   2  -4  -3   34.38    1.61
   2  -4  -3   37.40    1.38
  -2   4   3   39.45    1.62
  -2   4   3   36.71    1.57
  -2   4   3   36.98    1.34
   1  -4  -3    2.78    0.19
   1  -4  -3    2.31    0.21
  -1   4   3    2.41    0.21
  -1   4   3    2.43    0.18
  -1   4   3    2.42    0.13
  -1   4   3    2.55    0.13
   0  -4  -3  245.46    9.81
   0  -4  -3  240.53    9.69
   0  -4  -3  249.22    9.66
   0   4   3  251.12    9.65
   0   4   3  247.16    9.69
   0   4   3  230.38    8.29
  -1  -4  -3    8.49    0.46
  -1  -4  -3    8.42    0.46
  -1  -4  -3    8.03    0.47
   1   4   3    7.51    0.44
  -2  -4  -3   59.01    2.55
  -2  -4  -3   63.76    2.46
  -2  -4  -3   58.88    2.47
   2   4   3   56.20    2.04
   2   4   3   58.80    2.45
   2   4   3   56.30    2.03
  -3  -4  -3    3.54    0.32
  -3  -4  -3    3.49    0.29
   3   4   3    2.80    0.23
   3   4   3    2.88    0.17
  -4  -4  -3    0.85    0.18
  -4  -4  -3    0.88    0.21
   4   4   3    0.99    0.11
  -5  -4  -3   26.76    1.31
  -5  -4  -3   25.49    1.37
   5   4   3   26.13    1.03
  -6  -4  -3   35.34    1.85
  -6  -4  -3   36.23    1.75
   6   4   3   37.61    1.42
  -7  -4  -3    3.52    0.45
   7   4   3    4.24    0.31
  -8  -4  -3    0.66    0.26
   8   4   3    0.52    0.23
   8   4   3    0.42    0.13
 -11   5   3   10.95    0.84
 -11   5   3   11.02    0.66
 -10   5   3    0.11    0.16
 -10   5   3    0.17    0.13
  -9   5   3   70.26    3.24
  -9   5   3   75.14    2.85
  -8   5   3    8.06    0.50
  -8   5   3    8.44    0.60
   7  -5  -3    0.31    0.11
  -7   5   3    0.10    0.12
  -7   5   3    0.26    0.10
   6  -5  -3    7.02    0.43
   6  -5  -3    8.08    0.43
  -6   5   3    8.06    0.46
  -6   5   3    7.28    0.50
  -6   5   3    7.78    0.44
  -6   5   3    7.90    0.42
   5  -5  -3    7.19    0.37
   5  -5  -3    7.31    0.37
   5  -5  -3    6.26    0.38
  -5   5   3    7.08    0.37
  -5   5   3    7.61    0.44
  -5   5   3    6.66    0.39
  -5   5   3    6.69    0.43
   4  -5  -3    1.58    0.13
   4  -5  -3    1.51    0.18
   4  -5  -3    1.57    0.15
  -4   5   3    1.44    0.17
  -4   5   3    1.77    0.19
  -4   5   3    1.53    0.15
  -4   5   3    1.56    0.15
   3  -5  -3   44.02    1.68
   3  -5  -3   43.57    1.93
   3  -5  -3   47.38    1.86
  -3   5   3   44.25    1.93
  -3   5   3   43.51    1.89
  -3   5   3   46.26    1.63
   2  -5  -3    0.05    0.05
   2  -5  -3   -0.01    0.04
   2  -5  -3   -0.02    0.03
   2  -5  -3   -0.02    0.05
  -2   5   3   -0.01    0.04
  -2   5   3    0.01    0.04
  -2   5   3    0.10    0.07
   1  -5  -3    5.21    0.29
   1  -5  -3    4.80    0.33
  -1   5   3    4.15    0.26
  -1   5   3    4.53    0.22
  -1   5   3    4.29    0.21
  -1   5   3    4.00    0.31
   0  -5  -3   49.82    2.10
   0  -5  -3   49.74    2.10
   0  -5  -3   51.61    2.04
   0   5   3   48.47    2.03
   0   5   3   49.85    2.09
   0   5   3   48.10    1.70
   0   5   3   44.97    1.70
  -1  -5  -3    1.15    0.16
  -1  -5  -3    1.04    0.16
  -1  -5  -3    1.18    0.15
   1   5   3    1.02    0.08
   1   5   3    1.09    0.15
   1   5   3    0.97    0.07
  -2  -5  -3   14.39    0.68
   2   5   3   12.38    0.49
   2   5   3   11.94    0.49
   2   5   3   12.61    0.66
  -3  -5  -3   13.65    0.81
  -3  -5  -3   15.05    0.76
   3   5   3   13.68    0.57
  -4  -5  -3    0.05    0.11
  -4  -5  -3    0.11    0.11
   4   5   3    0.08    0.06
  -5  -5  -3    1.33    0.28
   5   5   3    1.24    0.15
  -6  -5  -3    3.53    0.43
   6   5   3    2.88    0.24
  -7  -5  -3    0.26    0.19
   7   5   3    0.19    0.10
 -12   6   3    0.05    0.13
 -11   6   3    8.35    0.73
 -11   6   3    9.20    0.60
 -10   6   3   -0.07    0.12
 -10   6   3    0.07    0.16
  -9   6   3    1.53    0.22
  -9   6   3    1.45    0.32
   8  -6  -3    0.88    0.18
  -8   6   3    1.19    0.21
  -8   6   3    0.87    0.22
   7  -6  -3    7.71    0.47
  -7   6   3    7.56    0.55
  -7   6   3    8.25    0.48
  -7   6   3    7.96    0.48
   6  -6  -3    0.55    0.13
  -6   6   3    0.61    0.12
  -6   6   3    0.57    0.14
  -6   6   3    0.44    0.14
  -6   6   3    0.54    0.13
   5  -6  -3    5.04    0.29
   5  -6  -3    3.98    0.29
  -5   6   3    5.25    0.36
  -5   6   3    4.88    0.35
  -5   6   3    4.26    0.30
  -5   6   3    5.03    0.30
   4  -6  -3    0.05    0.05
   4  -6  -3   -0.03    0.05
  -4   6   3    0.03    0.04
  -4   6   3    0.05    0.08
  -4   6   3   -0.04    0.05
  -4   6   3    0.08    0.07
   3  -6  -3  107.29    3.67
   3  -6  -3   97.43    3.67
   3  -6  -3  107.11    4.14
  -3   6   3   99.10    4.18
  -3   6   3  100.92    4.11
  -3   6   3   98.35    3.57
   2  -6  -3   15.12    0.56
   2  -6  -3   14.21    0.76
   2  -6  -3   15.63    0.70
   2  -6  -3   14.61    0.57
  -2   6   3   14.44    0.68
  -2   6   3   13.81    0.75
  -2   6   3   13.56    0.59
  -2   6   3   14.31    0.59
   1  -6  -3   35.28    1.47
  -1   6   3   32.76    1.21
  -1   6   3   31.95    1.49
  -1   6   3   32.56    1.21
  -1   6   3   33.19    1.40
   0  -6  -3    3.04    0.23
   0  -6  -3    3.52    0.28
   0   6   3    3.04    0.27
   0   6   3    2.89    0.16
   0   6   3    3.44    0.23
   0   6   3    2.73    0.16
  -1  -6  -3   53.43    2.04
  -1  -6  -3   48.47    2.12
   1   6   3   46.34    2.07
   1   6   3   45.49    1.69
   1   6   3   45.58    1.69
  -2  -6  -3   17.27    0.93
   2   6   3   17.32    0.67
   2   6   3   16.58    0.86
  -3  -6  -3    1.65    0.25
   3   6   3    1.92    0.15
  -4  -6  -3    5.55    0.49
   4   6   3    5.47    0.31
  -5  -6  -3    7.19    0.61
   5   6   3    7.42    0.40
  -6  -6  -3    0.29    0.21
   6   6   3    0.27    0.11
  -7  -6  -3    9.29    0.78
   7   6   3    9.01    0.51
 -12   7   3    1.07    0.22
 -11   7   3    7.10    0.66
 -11   7   3    7.56    0.54
 -10   7   3    2.95    0.39
 -10   7   3    3.47    0.35
  -9   7   3    5.28    0.41
  -9   7   3    4.11    0.46
   8  -7  -3    2.52    0.28
  -8   7   3    2.71    0.32
   7  -7  -3   19.98    0.95
  -7   7   3   20.32    1.02
  -7   7   3   21.39    0.92
  -7   7   3   19.54    1.06
   6  -7  -3    1.84    0.21
  -6   7   3    2.51    0.22
  -6   7   3    2.35    0.25
  -6   7   3    2.13    0.25
   5  -7  -3    5.14    0.33
  -5   7   3    5.22    0.39
  -5   7   3    4.89    0.36
  -5   7   3    5.19    0.32
   4  -7  -3    5.05    0.31
   4  -7  -3    5.88    0.33
  -4   7   3    5.27    0.35
  -4   7   3    5.54    0.40
  -4   7   3    5.20    0.31
   3  -7  -3   91.18    3.31
   3  -7  -3   97.07    3.76
  -3   7   3   89.00    3.23
  -3   7   3   93.74    3.71
  -3   7   3   84.65    3.79
   2  -7  -3    8.68    0.35
   2  -7  -3    9.43    0.49
   2  -7  -3    8.77    0.35
  -2   7   3    8.14    0.39
  -2   7   3    7.79    0.43
   1  -7  -3   19.23    0.91
  -1   7   3   18.81    0.95
  -1   7   3   17.81    0.73
   0  -7  -3    7.89    0.48
   0   7   3    6.22    0.32
   0   7   3    6.98    0.47
  -1  -7  -3    0.46    0.15
   1   7   3    0.38    0.08
   1   7   3    0.26    0.12
  -2  -7  -3    0.06    0.11
   2   7   3    0.07    0.07
   2   7   3    0.06    0.09
  -3  -7  -3   60.14    2.77
   3   7   3   61.19    2.19
  -4  -7  -3    0.09    0.14
   4   7   3    0.01    0.07
  -5  -7  -3   20.19    1.23
   5   7   3   21.18    0.89
  -6  -7  -3    0.30    0.19
   6   7   3    0.53    0.13
 -12   8   3    0.09    0.12
 -11   8   3    1.44    0.26
 -11   8   3    1.22    0.31
 -10   8   3    0.00    0.13
   9  -8  -3   -0.18    0.10
  -9   8   3   -0.10    0.13
   8  -8  -3    0.71    0.17
  -8   8   3    1.23    0.25
   7  -8  -3    1.24    0.20
  -7   8   3    1.84    0.24
  -7   8   3    1.45    0.20
  -7   8   3    1.48    0.23
   6  -8  -3    8.28    0.49
  -6   8   3    9.30    0.50
  -6   8   3    7.76    0.54
  -6   8   3    9.48    0.58
   5  -8  -3   70.76    2.71
  -5   8   3   72.55    3.02
  -5   8   3   72.24    2.64
  -5   8   3   72.00    3.09
   4  -8  -3    0.74    0.13
  -4   8   3    0.67    0.14
  -4   8   3    0.75    0.19
  -4   8   3    0.70    0.13
   3  -8  -3   23.24    1.06
   3  -8  -3   22.41    0.90
  -3   8   3   21.69    0.91
  -3   8   3   22.50    1.13
  -3   8   3   22.57    1.01
   2  -8  -3   12.26    0.66
   2  -8  -3   12.89    0.48
  -2   8   3   12.42    0.55
  -2   8   3   11.35    0.71
  -1   8   3   76.21    2.71
  -1   8   3   76.25    3.26
   0  -8  -3    3.75    0.34
   0   8   3    3.22    0.22
   0   8   3    3.45    0.33
  -1  -8  -3  187.22    7.89
   1   8   3  188.77    6.62
   1   8   3  197.97    7.77
  -2  -8  -3   29.04    1.54
   2   8   3   33.35    1.51
   2   8   3   31.12    1.20
  -3  -8  -3   29.73    1.60
   3   8   3   32.39    1.22
  -4  -8  -3    0.43    0.20
   4   8   3    0.53    0.12
  -5  -8  -3    9.34    0.78
   5   8   3   11.89    0.56
 -11   9   3   -0.18    0.13
 -10   9   3    1.48    0.32
   9  -9  -3    2.79    0.30
  -9   9   3    2.63    0.36
   8  -9  -3   -0.19    0.08
  -8   9   3   -0.14    0.08
  -8   9   3    0.02    0.11
   7  -9  -3    0.55    0.15
  -7   9   3    0.33    0.14
  -7   9   3    0.29    0.12
  -7   9   3    0.52    0.18
   6  -9  -3    4.15    0.32
  -6   9   3    4.03    0.35
  -6   9   3    4.27    0.38
  -6   9   3    4.25    0.32
   5  -9  -3   26.56    1.08
  -5   9   3   22.96    1.05
  -5   9   3   26.87    1.21
  -5   9   3   25.07    1.28
   4  -9  -3    4.02    0.27
  -4   9   3    3.65    0.27
  -4   9   3    3.53    0.35
   3  -9  -3    0.02    0.05
   3  -9  -3    0.02    0.08
  -3   9   3    0.10    0.07
  -3   9   3    0.01    0.10
   2  -9  -3    0.17    0.10
  -2   9   3   -0.03    0.10
  -2   9   3   -0.02    0.06
   1  -9  -3   20.54    1.04
  -1   9   3   20.48    0.84
  -1   9   3   20.18    1.08
   0  -9  -3    8.46    0.59
   0   9   3    8.85    0.44
   0   9   3    9.52    0.62
  -1  -9  -3   31.68    1.63
   1   9   3   32.53    1.28
   1   9   3   36.03    1.63
  -2  -9  -3   13.94    0.88
   2   9   3   14.12    0.63
  -3  -9  -3   26.36    1.50
   3   9   3   30.07    1.15
  -4  -9  -3    0.61    0.24
   4   9   3    0.54    0.14
  -5  -9  -3    0.57    0.22
   5   9   3    0.13    0.11
 -11  10   3   10.25    0.80
 -10  10   3   -0.02    0.16
   9 -10  -3   16.17    0.90
  -9  10   3   17.63    1.03
   8 -10  -3    5.60    0.44
  -8  10   3    7.01    0.53
  -8  10   3    5.88    0.49
   7 -10  -3    0.29    0.13
  -7  10   3    0.15    0.14
  -7  10   3    0.17    0.13
  -7  10   3    0.42    0.13
   6 -10  -3   13.16    0.66
  -6  10   3   12.50    0.65
  -6  10   3   12.57    0.79
   5 -10  -3    1.62    0.19
  -5  10   3    1.49    0.19
  -5  10   3    1.25    0.25
   4 -10  -3   17.65    0.77
  -4  10   3   17.69    0.81
  -4  10   3   18.37    1.01
   3 -10  -3    5.12    0.27
  -3  10   3    5.54    0.47
  -3  10   3    5.56    0.34
   2 -10  -3   16.37    0.87
  -2  10   3   15.51    0.92
  -2  10   3   15.86    0.71
   1 -10  -3    4.24    0.38
  -1  10   3    4.78    0.43
  -1  10   3    4.69    0.30
   0 -10  -3    0.02    0.12
   0  10   3   -0.04    0.07
   0  10   3    0.00    0.10
  -1 -10  -3   31.93    1.57
   1  10   3   32.07    1.54
   1  10   3   28.33    1.21
  -2 -10  -3    1.63    0.29
   2  10   3    1.58    0.18
  -3 -10  -3    2.46    0.37
   3  10   3    3.04    0.25
  -4 -10  -3    3.86    0.47
   4  10   3    4.08    0.31
 -11  11   3    1.29    0.31
  10 -11  -3    0.10    0.13
 -10  11   3    0.12    0.14
   9 -11  -3    0.64    0.19
   8 -11  -3    1.91    0.26
  -8  11   3    2.21    0.31
   7 -11  -3    0.54    0.16
  -7  11   3    0.92    0.19
  -7  11   3    0.94    0.24
   6 -11  -3   33.09    1.38
  -6  11   3   32.72    1.65
  -6  11   3   32.13    1.38
   5 -11  -3    0.95    0.15
  -5  11   3    0.83    0.17
  -5  11   3    1.02    0.24
   4 -11  -3    1.95    0.18
  -4  11   3    2.13    0.30
  -4  11   3    2.01    0.22
   3 -11  -3    0.68    0.08
  -3  11   3    0.99    0.17
  -3  11   3    0.41    0.18
  -2  11   3    4.49    0.32
  -2  11   3    5.40    0.49
   1 -11  -3    0.13    0.12
  -1  11   3    0.30    0.11
  -1  11   3    0.35    0.18
   0 -11  -3    2.77    0.33
   0  11   3    3.63    0.40
   0  11   3    3.36    0.27
  -1 -11  -3    1.98    0.32
   1  11   3    2.68    0.35
   1  11   3    2.58    0.24
  -2 -11  -3   13.61    0.93
   2  11   3   14.87    0.69
  -3 -11  -3    2.80    0.41
   3  11   3    3.55    0.29
  10 -12  -3    0.37    0.17
   9 -12  -3    8.71    0.59
   8 -12  -3    2.19    0.26
  -8  12   3    1.87    0.32
   7 -12  -3   -0.03    0.09
  -7  12   3    0.02    0.10
  -7  12   3    0.08    0.15
   6 -12  -3   32.15    1.38
  -6  12   3   33.76    1.41
  -6  12   3   32.04    1.67
   5 -12  -3    0.30    0.11
  -5  12   3    0.13    0.10
  -5  12   3    0.17    0.18
   4 -12  -3    9.50    0.46
  -4  12   3    9.71    0.72
  -4  12   3   10.01    0.56
  -3  12   3    3.23    0.39
  -3  12   3    2.19    0.25
  -2  12   3   20.17    0.93
  -2  12   3   21.11    1.20
  -1  12   3    4.31    0.33
  -1  12   3    5.70    0.51
   0 -12  -3   14.10    0.92
   0  12   3   14.87    0.73
   0  12   3   16.74    1.00
  -1 -12  -3    0.17    0.17
   1  12   3    0.46    0.13
  -2 -12  -3    2.96    0.40
   2  12   3    2.96    0.27
  -3 -12  -3    5.26    0.55
  10 -13  -3    0.04    0.13
   9 -13  -3    4.18    0.39
  -9  13   3    4.45    0.47
   8 -13  -3   -0.01    0.10
  -8  13   3   -0.06    0.13
   7 -13  -3    5.03    0.39
  -7  13   3    5.51    0.54
  -7  13   3    4.97    0.41
   6 -13  -3    5.47    0.38
  -6  13   3    5.89    0.44
  -6  13   3    5.55    0.54
   5 -13  -3    0.64    0.13
  -5  13   3    0.99    0.20
  -5  13   3    0.53    0.22
   4 -13  -3   15.22    0.65
  -4  13   3   16.58    0.80
  -4  13   3   15.76    1.01
  -3  13   3    0.30    0.19
  -3  13   3    0.17    0.12
  -2  13   3   22.20    1.01
  -2  13   3   22.47    1.31
  -1  13   3    3.41    0.42
  -1  13   3    3.20    0.30
   0  13   3    3.58    0.32
   0  13   3    3.78    0.45
   1  13   3   13.65    0.71
   9 -14  -3    0.79    0.19
  -9  14   3    0.42    0.22
   8 -14  -3    1.89    0.26
  -8  14   3    1.56    0.34
   7 -14  -3    0.14    0.11
  -7  14   3    0.33    0.20
  -7  14   3    0.39    0.15
   6 -14  -3    8.91    0.50
  -6  14   3    9.03    0.58
  -6  14   3    8.40    0.72
   5 -14  -3    0.90    0.14
  -5  14   3    1.18    0.23
  -5  14   3    1.29    0.31
  -4  14   3   11.58    0.66
  -4  14   3   11.22    0.86
  -3  14   3    4.05    0.35
  -3  14   3    4.08    0.49
  -2  14   3   10.84    0.83
  -1  14   3    1.83    0.23
  -1  14   3    1.02    0.29
  -8  15   3    5.27    0.56
   7 -15  -3    0.57    0.15
  -7  15   3    0.79    0.22
  -7  15   3    0.91    0.29
   6 -15  -3    7.68    0.44
  -6  15   3    7.70    0.54
  -6  15   3    7.45    0.69
   5 -15  -3    0.15    0.07
  -5  15   3    0.08    0.13
  -5  15   3   -0.10    0.14
  -4  15   3    0.56    0.26
  -4  15   3    0.73    0.19
  -3  15   3    1.09    0.22
  -3  15   3    1.55    0.35
  -2  15   3    1.61    0.36
   3 -16   4   -0.11    0.15
   4 -16   4    3.23    0.42
   0  15  -4    1.38    0.34
   0  15  -4    1.37    0.26
  -1  15  -4   -0.10    0.18
   1 -15   4   -0.03    0.09
   1 -15   4    0.14    0.16
  -2  15  -4    0.30    0.22
   2 -15   4    0.10    0.11
   2 -15   4    0.27    0.20
  -3  15  -4    2.09    0.43
   3 -15   4    2.20    0.36
   3 -15   4    2.02    0.26
  -4  15  -4    5.17    0.55
   4 -15   4    5.27    0.44
   4 -15   4    4.71    0.53
  -5  15  -4    7.30    0.68
   5 -15   4    7.30    0.66
   5 -15   4    8.37    0.57
  -6  15  -4    5.15    0.56
   6 -15   4    5.25    0.46
   6 -15   4    4.59    0.52
  -7  15  -4    3.58    0.46
   7 -15   4    3.61    0.36
   2  14  -4    4.10    0.38
  -2 -14   4    3.22    0.22
   1  14  -4    0.17    0.13
   1  14  -4    0.10    0.16
  -1 -14   4   -0.02    0.14
  -1 -14   4    0.07    0.09
   0  14  -4    5.91    0.57
   0  14  -4    5.78    0.46
   0 -14   4    5.35    0.38
   0 -14   4    5.05    0.56
  -1  14  -4    0.21    0.18
  -1  14  -4    0.30    0.14
   1 -14   4    0.14    0.12
   1 -14   4    0.15    0.18
  -2  14  -4    2.89    0.40
   2 -14   4    2.95    0.30
   2 -14   4    3.12    0.42
  -3  14  -4   26.53    1.48
   3 -14   4   25.85    1.22
   3 -14   4   25.23    1.46
  -4  14  -4   22.46    1.35
   4 -14   4   22.81    1.13
   4 -14   4   23.68    1.35
  -5  14  -4    2.68    0.39
   5 -14   4    2.97    0.39
   5 -14   4    3.17    0.33
  -6  14  -4    6.75    0.63
   6 -14   4    7.36    0.55
   6 -14   4    7.30    0.64
  -7  14  -4    0.30    0.20
   7 -14   4    0.43    0.19
   3  13  -4    7.70    0.55
  -3 -13   4    7.45    0.37
   2  13  -4    2.28    0.29
  -2 -13   4    2.99    0.44
  -2 -13   4    2.52    0.22
   1  13  -4    1.67    0.24
   1  13  -4    1.58    0.33
  -1 -13   4    1.75    0.36
  -1 -13   4    1.24    0.18
   0  13  -4    3.20    0.40
   0  13  -4    2.34    0.29
   0 -13   4    2.79    0.40
   0 -13   4    3.30    0.28
  -1  13  -4    6.39    0.46
  -1  13  -4    5.94    0.56
   1 -13   4    5.50    0.56
   1 -13   4    6.57    0.44
  -2  13  -4    5.97    0.55
   2 -13   4    4.64    0.50
   2 -13   4    4.86    0.39
  -3  13  -4    4.31    0.46
   3 -13   4    3.13    0.42
   3 -13   4    3.64    0.34
  -4  13  -4   31.17    1.64
   4 -13   4   29.48    1.62
   4 -13   4   31.65    1.41
  -5  13  -4    0.17    0.15
   5 -13   4    0.51    0.17
   5 -13   4    0.22    0.18
  -6  13  -4    1.87    0.33
   6 -13   4    2.00    0.33
   6 -13   4    1.56    0.29
  -7  13  -4    0.54    0.21
   7 -13   4    0.20    0.18
   8 -13   4    0.20    0.17
   4  12  -4    7.86    0.55
  -4 -12   4    7.64    0.36
   3  12  -4    3.12    0.32
  -3 -12   4    2.33    0.40
  -3 -12   4    3.15    0.23
   2  12  -4    4.42    0.46
   2  12  -4    5.15    0.41
  -2 -12   4    4.09    0.49
   1  12  -4    2.08    0.26
   1  12  -4    2.21    0.35
  -1 -12   4    1.60    0.20
  -1 -12   4    1.58    0.35
   0  12  -4   15.01    0.96
   0  12  -4   15.29    0.79
   0 -12   4   14.98    0.76
   0 -12   4   14.69    0.98
  -1  12  -4    5.51    0.52
  -1  12  -4    6.12    0.43
   1 -12   4    5.00    0.51
   1 -12   4    5.90    0.41
  -2  12  -4   15.75    0.99
  -2  12  -4   17.23    0.84
   2 -12   4   16.95    0.84
   2 -12   4   14.86    0.98
  -3  12  -4    1.47    0.30
   3 -12   4    1.52    0.22
   3 -12   4    1.65    0.29
  -4  12  -4   14.76    0.93
   4 -12   4   14.28    0.93
   4 -12   4   14.87    0.80
  -5  12  -4    0.66    0.22
   5 -12   4    0.76    0.23
   5 -12   4    1.30    0.24
  -6  12  -4    0.23    0.18
   6 -12   4    0.08    0.15
  -7  12  -4    0.26    0.15
   7 -12   4    0.29    0.19
  -8  12  -4    0.32    0.16
   8 -12   4   -0.02    0.14
  -9  12  -4    0.89    0.20
   9 -12   4    0.70    0.24
   5  11  -4    5.05    0.42
   4  11  -4    0.07    0.12
  -4 -11   4    0.03    0.07
  -4 -11   4    0.05    0.16
   3  11  -4    3.29    0.32
  -3 -11   4    3.26    0.43
  -3 -11   4    3.06    0.25
   2  11  -4    5.98    0.44
   2  11  -4    7.44    0.58
  -2 -11   4    6.23    0.59
  -2 -11   4    6.24    0.40
   1  11  -4   -0.01    0.09
   1  11  -4    0.13    0.14
  -1 -11   4    0.05    0.14
  -1 -11   4   -0.10    0.08
   0  11  -4    2.03    0.24
   0  11  -4    2.27    0.32
   0 -11   4    2.18    0.24
   0 -11   4    1.92    0.31
  -1  11  -4   17.84    1.03
  -1  11  -4   17.50    0.85
   1 -11   4   17.15    0.85
   1 -11   4   17.25    1.04
  -2  11  -4   26.48    1.37
  -2  11  -4   25.87    1.14
   2 -11   4   25.27    1.16
   2 -11   4   24.87    1.37
  -3  11  -4    0.36    0.16
   3 -11   4    0.37    0.17
   3 -11   4    0.17    0.11
  -4  11  -4    1.23    0.26
   4 -11   4    1.50    0.22
   4 -11   4    1.42    0.26
  -5  11  -4    4.05    0.41
   5 -11   4    4.31    0.38
   5 -11   4    3.88    0.41
  -6  11  -4    3.16    0.36
   6 -11   4    2.72    0.35
  -7  11  -4    3.78    0.35
  -7  11  -4    3.22    0.36
   7 -11   4    2.52    0.37
  -8  11  -4   15.16    0.81
   8 -11   4   12.60    0.91
  -9  11  -4    1.31    0.25
   9 -11   4    1.11    0.30
 -10  11  -4   15.85    1.05
   6  10  -4    0.75    0.18
   5  10  -4    0.40    0.14
  -5 -10   4    0.18    0.08
  -5 -10   4    0.06    0.19
   4  10  -4   19.74    0.94
  -4 -10   4   18.94    0.84
   3  10  -4    2.90    0.30
  -3 -10   4    2.89    0.39
  -3 -10   4    2.75    0.24
   2  10  -4    0.13    0.14
   2  10  -4    0.25    0.12
  -2 -10   4    0.29    0.18
  -2 -10   4    0.32    0.11
   1  10  -4    7.83    0.49
   1  10  -4    9.25    0.64
  -1 -10   4    8.85    0.50
  -1 -10   4    8.59    0.66
   0  10  -4    0.76    0.16
   0  10  -4    0.70    0.20
   0 -10   4    0.68    0.16
   0 -10   4    0.69    0.22
  -1  10  -4   15.63    0.90
  -1  10  -4   14.86    0.74
   1 -10   4   14.63    0.90
   1 -10   4   14.96    0.75
  -2  10  -4    1.38    0.27
  -2  10  -4    1.48    0.20
   2 -10   4    1.18    0.19
   2 -10   4    1.40    0.24
  -3  10  -4    5.73    0.49
   3 -10   4    7.22    0.45
   3 -10   4    5.54    0.49
  -4  10  -4   31.24    1.51
   4 -10   4   29.90    1.33
   4 -10   4   28.95    1.51
  -5  10  -4    0.13    0.11
  -5  10  -4   -0.08    0.08
   5 -10   4    0.06    0.11
   5 -10   4    0.06    0.14
  -6  10  -4    1.28    0.22
  -6  10  -4    1.20    0.24
   6 -10   4    1.21    0.26
  -7  10  -4    4.56    0.43
  -7  10  -4    3.54    0.34
   7 -10   4    4.16    0.44
  -8  10  -4   12.54    0.70
  -8  10  -4   11.90    0.82
   8 -10   4   10.93    0.82
  -9  10  -4    0.11    0.17
  -9  10  -4    0.19    0.12
   9 -10   4   -0.06    0.12
 -10  10  -4    3.11    0.44
 -10  10  -4    3.12    0.33
  10 -10   4    2.65    0.42
   6   9  -4   11.84    0.69
  -6  -9   4   11.98    0.54
  -6  -9   4   11.60    0.90
   5   9  -4    0.38    0.15
  -5  -9   4    0.36    0.21
  -5  -9   4    0.49    0.12
   4   9  -4    6.04    0.43
  -4  -9   4    6.22    0.37
  -4  -9   4    6.26    0.57
   3   9  -4    0.13    0.10
   3   9  -4    0.08    0.12
  -3  -9   4    0.16    0.15
   2   9  -4    2.67    0.30
   2   9  -4    2.08    0.23
  -2  -9   4    2.09    0.31
  -2  -9   4    2.17    0.22
   1   9  -4   30.20    1.47
   1   9  -4   29.38    1.24
  -1  -9   4   29.04    1.51
  -1  -9   4   30.22    1.26
   0   9  -4    3.52    0.29
   0   9  -4    3.30    0.35
   0  -9   4    3.82    0.30
   0  -9   4    4.06    0.40
  -1   9  -4   23.23    1.00
  -1   9  -4   23.93    1.20
   1  -9   4   22.66    1.22
   1  -9   4   22.52    1.02
  -2   9  -4    1.02    0.22
  -2   9  -4    1.20    0.17
   2  -9   4    0.88    0.17
   2  -9   4    1.16    0.24
  -3   9  -4    0.03    0.08
  -3   9  -4   -0.02    0.08
  -3   9  -4   -0.11    0.08
   3  -9   4    0.03    0.09
   3  -9   4    0.04    0.12
  -4   9  -4   67.28    3.09
  -4   9  -4   74.85    2.77
   4  -9   4   72.62    3.17
   4  -9   4   70.85    2.77
  -5   9  -4   15.22    0.75
  -5   9  -4   14.04    0.83
  -5   9  -4   14.26    0.81
   5  -9   4   14.44    0.87
  -6   9  -4   12.75    0.69
  -6   9  -4   13.46    0.78
  -6   9  -4   13.74    0.80
   6  -9   4   12.13    0.81
  -7   9  -4    8.89    0.55
  -7   9  -4    9.47    0.67
   7  -9   4    8.89    0.67
  -8   9  -4    7.88    0.53
  -8   9  -4    9.63    0.70
   8  -9   4    7.97    0.67
  -9   9  -4    5.22    0.41
  -9   9  -4    5.32    0.53
   9  -9   4    5.21    0.53
 -10   9  -4   -0.09    0.10
 -10   9  -4   -0.07    0.15
  10  -9   4    0.01    0.17
   7   8  -4    0.78    0.20
  -7  -8   4    0.56    0.23
  -7  -8   4    0.89    0.12
   6   8  -4    4.10    0.35
  -6  -8   4    3.44    0.25
  -6  -8   4    4.10    0.47
   5   8  -4    6.48    0.44
  -5  -8   4    6.55    0.59
  -5  -8   4    5.59    0.35
   4   8  -4    0.26    0.10
  -4  -8   4    0.11    0.16
  -4  -8   4    0.29    0.10
   3   8  -4   35.40    1.56
   3   8  -4   30.87    1.32
  -3  -8   4   30.64    1.62
  -3  -8   4   31.77    1.31
   2   8  -4    5.33    0.35
   2   8  -4    4.64    0.40
  -2  -8   4    4.91    0.46
  -2  -8   4    5.21    0.34
   1   8  -4   36.36    1.67
   1   8  -4   35.10    1.42
  -1  -8   4   37.37    1.46
  -1  -8   4   33.55    1.71
   0   8  -4   11.02    0.68
   0   8  -4   12.62    0.59
   0  -8   4   11.38    0.59
   0  -8   4   11.17    0.71
  -1   8  -4    4.93    0.41
  -1   8  -4    5.23    0.34
  -1   8  -4    4.89    0.34
   1  -8   4    5.38    0.43
   1  -8   4    4.72    0.34
  -2   8  -4   62.74    2.43
  -2   8  -4   64.25    2.35
  -2   8  -4   65.30    2.75
   2  -8   4   60.47    2.78
   2  -8   4   62.74    2.44
  -3   8  -4   10.92    0.59
  -3   8  -4   11.39    0.58
  -3   8  -4   12.28    0.71
  -3   8  -4   11.77    0.62
   3  -8   4   11.82    0.62
   3  -8   4   11.74    0.72
  -4   8  -4   13.08    0.76
  -4   8  -4   13.59    0.67
  -4   8  -4   12.69    0.71
   4  -8   4   12.54    0.67
   4  -8   4   13.67    0.65
   4  -8   4   13.08    0.79
  -5   8  -4    3.23    0.28
  -5   8  -4    3.36    0.32
  -5   8  -4    2.29    0.28
   5  -8   4    2.65    0.32
   5  -8   4    3.27    0.28
  -6   8  -4   15.08    0.75
  -6   8  -4   14.30    0.82
  -6   8  -4   15.04    0.88
   6  -8   4   15.12    0.75
   6  -8   4   15.07    0.91
  -7   8  -4   25.53    1.16
  -7   8  -4   26.33    1.36
   7  -8   4   24.60    1.37
   7  -8   4   26.86    1.16
  -8   8  -4    0.26    0.19
  -8   8  -4    0.58    0.15
   8  -8   4    0.34    0.18
  -9   8  -4    8.54    0.69
  -9   8  -4    7.21    0.49
   9  -8   4    8.17    0.68
 -10   8  -4    0.07    0.11
 -10   8  -4    0.14    0.19
  10  -8   4    0.08    0.17
   8   7  -4   -0.16    0.09
  -8  -7   4    0.08    0.07
  -8  -7   4   -0.11    0.17
   7   7  -4    1.16    0.21
  -7  -7   4    1.18    0.15
  -7  -7   4    0.68    0.25
   6   7  -4    0.13    0.12
  -6  -7   4   -0.03    0.14
  -6  -7   4    0.17    0.09
   5   7  -4   21.68    0.97
  -5  -7   4   20.38    0.91
  -5  -7   4   21.57    1.22
   4   7  -4    5.97    0.39
  -4  -7   4    5.66    0.35
  -4  -7   4    5.35    0.50
   3   7  -4   12.98    0.73
   3   7  -4   12.21    0.63
  -3  -7   4   11.87    0.78
  -3  -7   4   13.66    0.63
   2   7  -4    0.78    0.15
   2   7  -4    0.74    0.17
  -2  -7   4    0.90    0.14
  -2  -7   4    0.53    0.18
   1   7  -4   31.39    1.20
   1   7  -4   29.76    1.40
  -1  -7   4   28.47    1.21
  -1  -7   4   28.61    1.44
   0   7  -4    3.75    0.33
   0   7  -4    3.78    0.28
   0   7  -4    4.29    0.28
   0  -7   4    3.33    0.27
   0  -7   4    3.86    0.35
  -1   7  -4   33.48    1.66
  -1   7  -4   36.85    1.43
  -1   7  -4   36.46    1.48
  -1   7  -4   36.86    1.54
   1  -7   4   35.59    1.47
   1  -7   4   37.13    1.42
   1  -7   4   38.87    1.73
   1  -7   4   38.33    1.54
  -2   7  -4    0.26    0.09
  -2   7  -4    0.17    0.10
  -2   7  -4    0.14    0.08
  -2   7  -4    0.26    0.09
   2  -7   4    0.35    0.10
   2  -7   4    0.23    0.09
   2  -7   4    0.17    0.12
  -3   7  -4    6.21    0.44
  -3   7  -4    6.39    0.38
  -3   7  -4    6.36    0.37
  -3   7  -4    6.02    0.40
   3  -7   4    6.12    0.45
   3  -7   4    5.36    0.37
  -4   7  -4    0.19    0.10
  -4   7  -4    0.21    0.10
  -4   7  -4    0.10    0.07
   4  -7   4    0.15    0.12
   4  -7   4    0.12    0.09
   4  -7   4    0.17    0.10
  -5   7  -4   14.22    0.77
  -5   7  -4   14.42    0.69
  -5   7  -4   13.79    0.79
   5  -7   4   13.49    0.67
   5  -7   4   12.75    0.80
  -6   7  -4    5.58    0.37
  -6   7  -4    5.18    0.44
  -6   7  -4    4.89    0.38
   6  -7   4    4.31    0.42
   6  -7   4    4.48    0.34
  -7   7  -4    0.43    0.18
  -7   7  -4    0.54    0.15
   7  -7   4    0.43    0.14
   7  -7   4    0.68    0.21
  -8   7  -4    0.32    0.13
  -8   7  -4    0.31    0.19
   8  -7   4    0.08    0.10
   8  -7   4    0.11    0.15
  -9   7  -4    0.71    0.24
  -9   7  -4    0.58    0.16
   9  -7   4    0.66    0.24
   9  -7   4    0.49    0.17
 -10   7  -4    0.30    0.19
 -10   7  -4   -0.15    0.08
  10  -7   4    0.01    0.17
   8   6  -4    0.50    0.17
  -8  -6   4    0.65    0.13
  -8  -6   4    0.81    0.27
   7   6  -4    3.22    0.31
  -7  -6   4    3.94    0.44
  -7  -6   4    3.43    0.26
   6   6  -4    4.69    0.35
  -6  -6   4    3.98    0.30
  -6  -6   4    4.50    0.46
   5   6  -4    0.24    0.09
  -5  -6   4    0.39    0.18
  -5  -6   4    0.26    0.09
   4   6  -4   26.08    1.12
  -4  -6   4   26.34    1.38
  -4  -6   4   27.95    1.13
   3   6  -4   15.76    0.72
   3   6  -4   15.17    0.81
  -3  -6   4   15.40    0.89
  -3  -6   4   15.30    0.71
   2   6  -4    0.29    0.10
   2   6  -4    0.10    0.09
  -2  -6   4    0.15    0.08
  -2  -6   4    0.26    0.12
   1   6  -4   18.52    0.83
   1   6  -4   18.63    0.80
   1   6  -4   18.42    0.94
  -1  -6   4   18.53    0.83
  -1  -6   4   20.14    0.81
  -1  -6   4   17.92    0.97
   0   6  -4    2.73    0.27
   0   6  -4    3.12    0.24
   0   6  -4    3.27    0.24
   0  -6   4    3.84    0.24
   0  -6   4    3.59    0.21
   0  -6   4    3.36    0.30
   0  -6   4    2.87    0.23
  -1   6  -4   66.54    2.55
  -1   6  -4   66.81    2.87
  -1   6  -4   71.15    2.47
  -1   6  -4   66.88    2.77
   1  -6   4   66.67    2.92
   1  -6   4   70.50    2.46
   1  -6   4   66.36    2.55
  -2   6  -4    2.52    0.24
  -2   6  -4    1.80    0.18
  -2   6  -4    1.80    0.19
  -2   6  -4    1.89    0.18
   2  -6   4    2.35    0.19
   2  -6   4    1.75    0.19
   2  -6   4    2.41    0.25
  -3   6  -4   77.48    3.26
  -3   6  -4   79.98    2.81
  -3   6  -4   74.38    2.90
  -3   6  -4   76.82    3.23
   3  -6   4   78.42    2.82
   3  -6   4   79.33    2.93
   3  -6   4   79.02    3.34
  -4   6  -4    8.62    0.46
  -4   6  -4    9.11    0.53
  -4   6  -4    7.71    0.52
   4  -6   4    9.06    0.47
   4  -6   4    8.62    0.49
   4  -6   4    9.80    0.59
  -5   6  -4   14.06    0.74
  -5   6  -4   14.44    0.68
  -5   6  -4   12.59    0.78
   5  -6   4   14.26    0.82
   5  -6   4   14.70    0.68
  -6   6  -4    1.40    0.18
  -6   6  -4    1.70    0.27
   6  -6   4    1.53    0.25
   6  -6   4    1.25    0.18
  -7   6  -4    4.24    0.42
  -7   6  -4    4.16    0.31
   7  -6   4    3.54    0.31
   7  -6   4    3.41    0.39
  -8   6  -4    8.50    0.66
  -8   6  -4    8.85    0.49
   8  -6   4    7.40    0.63
   8  -6   4    8.34    0.52
  -9   6  -4    0.01    0.08
  -9   6  -4    0.16    0.17
   9  -6   4   -0.09    0.12
   9  -6   4    0.03    0.13
 -10   6  -4    2.86    0.43
 -10   6  -4    2.25    0.23
  10  -6   4    2.58    0.40
  10  -6   4    2.02    0.29
   9   5  -4    0.74    0.19
  -9  -5   4    1.00    0.14
  -9  -5   4    0.98    0.29
   8   5  -4    0.02    0.10
  -8  -5   4   -0.02    0.08
  -8  -5   4    0.05    0.15
   7   5  -4    1.51    0.21
  -7  -5   4    1.52    0.18
  -7  -5   4    1.36    0.31
   6   5  -4    0.13    0.10
  -6  -5   4    0.05    0.08
  -6  -5   4    0.28    0.16
   5   5  -4    0.14    0.08
  -5  -5   4    0.08    0.08
  -5  -5   4    0.20    0.14
   4   5  -4    7.81    0.44
   4   5  -4    7.19    0.46
  -4  -5   4    8.06    0.45
  -4  -5   4    7.63    0.42
  -4  -5   4    7.52    0.55
   3   5  -4   45.68    2.03
   3   5  -4   48.37    1.78
  -3  -5   4   49.63    1.97
  -3  -5   4   43.93    2.13
  -3  -5   4   47.64    1.83
   2   5  -4   19.54    0.98
   2   5  -4   20.86    0.89
   2   5  -4   21.54    0.85
  -2  -5   4   22.23    0.91
  -2  -5   4   18.97    1.02
  -2  -5   4   19.42    0.87
   1   5  -4  157.92    5.42
   1   5  -4  162.99    5.62
   1   5  -4  156.29    6.27
  -1  -5   4  158.03    5.41
  -1  -5   4  148.76    5.60
  -1  -5   4  148.64    6.38
  -1  -5   4  155.17    6.16
   0   5  -4   37.50    1.41
   0   5  -4   36.97    1.65
   0   5  -4   36.03    1.46
   0   5  -4   37.86    1.57
   0  -5   4   37.16    1.69
   0  -5   4   39.14    1.57
   0  -5   4   39.43    1.41
   0  -5   4   35.95    1.47
  -1   5  -4   53.08    2.01
  -1   5  -4   52.12    2.26
  -1   5  -4   55.75    1.95
  -1   5  -4   51.54    2.21
   1  -5   4   53.31    2.02
   1  -5   4   52.06    2.31
   1  -5   4   54.61    1.95
  -2   5  -4   18.58    0.88
  -2   5  -4   17.34    0.85
  -2   5  -4   19.28    0.75
  -2   5  -4   17.98    0.77
   2  -5   4   17.63    0.75
   2  -5   4   17.12    0.78
   2  -5   4   17.36    0.90
  -3   5  -4    0.19    0.09
  -3   5  -4    0.11    0.08
  -3   5  -4    0.27    0.09
  -3   5  -4    0.23    0.07
   3  -5   4    0.16    0.10
   3  -5   4    0.07    0.07
   3  -5   4    0.12    0.08
  -4   5  -4    4.83    0.33
  -4   5  -4    4.12    0.28
  -4   5  -4    4.38    0.35
   4  -5   4    5.07    0.39
   4  -5   4    4.50    0.29
  -5   5  -4   16.42    0.74
  -5   5  -4   16.77    0.83
  -5   5  -4   17.39    0.92
   5  -5   4   15.62    0.91
   5  -5   4   17.20    0.75
  -6   5  -4    0.07    0.07
  -6   5  -4   -0.01    0.11
   6  -5   4    0.08    0.11
   6  -5   4   -0.02    0.06
  -7   5  -4    3.31    0.38
  -7   5  -4    3.16    0.26
   7  -5   4    3.87    0.40
   7  -5   4    2.98    0.28
  -8   5  -4    0.95    0.26
  -8   5  -4    0.64    0.14
   8  -5   4    0.78    0.18
   8  -5   4    0.87    0.24
  -9   5  -4    1.86    0.20
  -9   5  -4    1.62    0.36
   9  -5   4    1.87    0.33
   9  -5   4    1.82    0.24
 -10   5  -4    0.04    0.08
 -10   5  -4   -0.09    0.16
  10  -5   4    0.12    0.13
  10  -5   4    0.23    0.19
   9   4  -4    3.20    0.32
  -9  -4   4    2.87    0.26
  -9  -4   4    3.45    0.43
  -8  -4   4   18.29    1.10
  -8  -4   4   16.70    0.80
   7   4  -4    0.56    0.14
  -7  -4   4    0.33    0.18
  -7  -4   4    0.33    0.12
   6   4  -4    2.05    0.22
  -6  -4   4    2.45    0.22
  -6  -4   4    2.44    0.27
  -6  -4   4    2.35    0.32
   5   4  -4   12.77    0.62
  -5  -4   4   13.02    0.78
  -5  -4   4   12.58    0.62
  -5  -4   4   13.49    0.70
   4   4  -4   11.84    0.63
   4   4  -4   11.90    0.57
  -4  -4   4   12.73    0.63
  -4  -4   4   11.68    0.58
  -4  -4   4   11.98    0.71
   3   4  -4  121.01    4.37
   3   4  -4  115.73    4.84
   3   4  -4  122.98    4.22
  -3  -4   4  117.11    4.35
  -3  -4   4  116.81    4.98
  -3  -4   4  123.36    4.81
   2   4  -4    8.45    0.44
   2   4  -4    9.01    0.42
   2   4  -4    8.16    0.48
  -2  -4   4    9.01    0.41
  -2  -4   4    7.53    0.50
  -2  -4   4    9.08    0.44
  -2  -4   4    8.11    0.43
   1   4  -4  186.51    7.68
   1   4  -4  191.64    6.88
   1   4  -4  190.44    6.65
  -1  -4   4  196.85    7.82
  -1  -4   4  189.50    6.88
  -1  -4   4  192.30    7.61
  -1  -4   4  199.10    6.65
   0   4  -4   18.59    0.92
   0   4  -4   20.82    0.79
   0   4  -4   19.11    0.87
   0   4  -4   20.17    0.82
   0  -4   4   20.09    0.79
   0  -4   4   18.29    0.94
   0  -4   4   21.08    0.88
   0  -4   4   19.22    0.82
  -1   4  -4   22.80    0.84
  -1   4  -4   20.66    0.98
  -1   4  -4   20.50    0.86
  -1   4  -4   20.05    0.95
   1  -4   4   20.90    1.01
   1  -4   4   21.35    0.84
   1  -4   4   21.68    0.88
  -2   4  -4   31.36    1.21
  -2   4  -4   28.96    1.36
  -2   4  -4   31.88    1.17
  -2   4  -4   30.74    1.36
   2  -4   4   30.71    1.22
   2  -4   4   32.40    1.42
   2  -4   4   30.32    1.17
  -3   4  -4   29.67    1.40
  -3   4  -4   30.62    1.21
  -3   4  -4   31.19    1.36
   3  -4   4   29.92    1.23
   3  -4   4   31.68    1.43
   3  -4   4   31.83    1.19
  -4   4  -4    5.58    0.42
  -4   4  -4    5.71    0.33
  -4   4  -4    6.83    0.39
   4  -4   4    6.26    0.34
   4  -4   4    5.79    0.43
  -5   4  -4   11.31    0.72
  -5   4  -4   13.17    0.64
  -5   4  -4   12.23    0.57
   5  -4   4   12.40    0.58
   5  -4   4   12.23    0.74
  -6   4  -4    0.71    0.20
  -6   4  -4    0.46    0.11
   6  -4   4    0.66    0.14
   6  -4   4    0.30    0.16
  -7   4  -4    8.05    0.62
  -7   4  -4    7.94    0.42
   7  -4   4    7.71    0.61
   7  -4   4    7.76    0.46
  -8   4  -4    4.69    0.30
  -8   4  -4    4.55    0.48
   8  -4   4    4.44    0.36
   8  -4   4    4.84    0.49
  -9   4  -4   11.38    0.56
  -9   4  -4   11.81    0.86
   9  -4   4   12.73    0.68
   9  -4   4   11.26    0.85
 -10   4  -4    3.37    0.45
 -10   4  -4    3.45    0.22
  10  -4   4    3.64    0.36
  10  -4   4    2.83    0.43
  10   3  -4    7.84    0.55
 -10  -3   4    8.76    0.73
 -10  -3   4    7.83    0.46
   9   3  -4    0.90    0.21
  -9  -3   4    1.00    0.28
  -9  -3   4    1.50    0.20
   8   3  -4    0.11    0.10
  -8  -3   4    0.17    0.16
  -8  -3   4    0.16    0.12
  -8  -3   4    0.24    0.11
   7   3  -4   11.27    0.59
  -7  -3   4   11.19    0.58
  -7  -3   4   11.33    0.75
  -7  -3   4   10.94    0.69
   6   3  -4    0.07    0.08
  -6  -3   4    0.04    0.12
  -6  -3   4    0.08    0.08
  -6  -3   4    0.02    0.10
   5   3  -4   41.09    1.61
  -5  -3   4   41.07    1.93
  -5  -3   4   44.56    1.86
  -5  -3   4   41.20    1.65
   4   3  -4   18.17    0.78
   4   3  -4   17.16    0.74
   4   3  -4   16.87    0.81
  -4  -3   4   17.57    0.83
  -4  -3   4   16.20    0.88
  -4  -3   4   16.38    0.75
   3   3  -4   15.24    0.63
   3   3  -4   13.68    0.64
   3   3  -4   13.74    0.70
  -3  -3   4   14.21    0.64
  -3  -3   4   13.73    0.75
  -3  -3   4   14.20    0.68
  -3  -3   4   15.31    0.61
   2   3  -4   35.28    1.56
   2   3  -4   34.84    1.35
   2   3  -4   36.96    1.41
  -2  -3   4   35.65    1.41
  -2  -3   4   36.14    1.34
  -2  -3   4   37.39    1.53
  -2  -3   4   37.83    1.62
   1   3  -4    0.00    0.04
   1   3  -4    0.01    0.06
   1   3  -4    0.02    0.05
  -1  -3   4    0.00    0.04
  -1  -3   4    0.16    0.06
  -1  -3   4    0.23    0.09
  -1  -3   4    0.06    0.05
   0   3  -4    0.26    0.09
   0   3  -4    0.39    0.08
   0   3  -4    0.31    0.08
   0   3  -4    0.45    0.08
   0  -3   4    0.41    0.08
   0  -3   4    0.37    0.10
   0  -3   4    0.61    0.10
   0  -3   4    0.39    0.08
  -1   3  -4    2.68    0.21
  -1   3  -4    2.34    0.17
  -1   3  -4    2.87    0.22
   1  -3   4    2.52    0.17
   1  -3   4    2.23    0.21
   1  -3   4    2.46    0.18
  -2   3  -4   23.75    1.09
  -2   3  -4   25.06    1.08
  -2   3  -4   23.91    0.94
   2  -3   4   23.80    0.92
   2  -3   4   22.14    1.10
  -3   3  -4   11.84    0.67
  -3   3  -4   12.22    0.55
  -3   3  -4   12.81    0.63
   3  -3   4   12.95    0.55
   3  -3   4   13.75    0.70
  -4   3  -4   14.41    0.66
  -4   3  -4   11.98    0.56
  -4   3  -4   12.51    0.72
   4  -3   4   13.32    0.58
   4  -3   4   12.66    0.73
  -5   3  -4   15.61    0.66
  -5   3  -4   14.96    0.85
   5  -3   4   15.39    0.67
   5  -3   4   14.78    0.86
  -6   3  -4    1.56    0.26
  -6   3  -4    1.70    0.16
   6  -3   4    1.63    0.25
   6  -3   4    1.83    0.19
  -7   3  -4   14.02    0.63
  -7   3  -4   13.39    0.87
   7  -3   4   14.96    0.70
   7  -3   4   14.41    0.89
  -8   3  -4    2.64    0.37
  -8   3  -4    2.30    0.18
   8  -3   4    1.80    0.31
   8  -3   4    2.33    0.25
  -9   3  -4    0.18    0.18
  -9   3  -4    0.15    0.06
   9  -3   4   -0.09    0.10
   9  -3   4   -0.04    0.16
 -10   3  -4    0.90    0.28
  10  -3   4    0.98    0.28
  10  -3   4    1.35    0.25
  10   2  -4   -0.13    0.09
 -10  -2   4    0.04    0.09
 -10  -2   4   -0.23    0.12
 -10  -2   4    0.08    0.19
   9   2  -4   12.69    0.71
  -9  -2   4   12.69    0.83
  -9  -2   4   13.06    0.87
  -9  -2   4   12.58    0.66
   8   2  -4    4.97    0.38
  -8  -2   4    5.65    0.38
  -8  -2   4    6.00    0.51
  -8  -2   4    5.47    0.47
   7   2  -4   20.33    0.95
  -7  -2   4   22.19    0.97
  -7  -2   4   22.43    1.18
  -7  -2   4   22.53    1.14
   6   2  -4    0.45    0.11
  -6  -2   4    0.48    0.12
  -6  -2   4    0.42    0.14
  -6  -2   4    0.40    0.15
   5   2  -4    7.60    0.41
  -5  -2   4    6.77    0.48
  -5  -2   4    7.10    0.40
  -5  -2   4    7.96    0.48
   4   2  -4   77.97    2.85
   4   2  -4   76.51    2.75
   4   2  -4   78.04    3.12
  -4  -2   4   73.22    2.83
  -4  -2   4   76.83    3.15
  -4  -2   4   73.92    3.22
  -4  -2   4   78.33    2.73
   3   2  -4    3.87    0.25
   3   2  -4    4.02    0.24
   3   2  -4    3.50    0.25
  -3  -2   4    4.11    0.27
  -3  -2   4    3.54    0.28
  -3  -2   4    3.51    0.24
  -3  -2   4    3.45    0.22
   2   2  -4   62.23    2.31
   2   2  -4   63.66    2.23
   2   2  -4   60.92    2.57
  -2  -2   4   61.53    2.22
  -2  -2   4   63.91    2.32
  -2  -2   4   62.25    2.62
  -2  -2   4   63.20    2.56
   1   2  -4   11.22    0.59
   1   2  -4   12.05    0.52
   1   2  -4   12.62    0.50
  -1  -2   4   12.40    0.58
  -1  -2   4   12.11    0.50
  -1  -2   4   12.01    0.60
  -1  -2   4   12.39    0.53
   0   2  -4   21.47    0.98
   0   2  -4   23.94    0.99
   0   2  -4   21.11    0.85
   0  -2   4   21.25    0.86
   0  -2   4   22.14    0.83
   0  -2   4   21.64    0.99
   0  -2   4   22.06    0.97
  -1   2  -4  121.68    4.37
  -1   2  -4  120.22    4.93
   1  -2   4  121.45    4.99
   1  -2   4  126.13    4.24
  -2   2  -4    4.65    0.34
  -2   2  -4    5.85    0.27
  -2   2  -4    5.52    0.26
  -2   2  -4    6.12    0.34
   2  -2   4    5.40    0.27
   2  -2   4    4.85    0.34
  -3   2  -4   57.18    2.27
  -3   2  -4   57.28    2.00
  -3   2  -4   56.09    2.00
  -3   2  -4   51.20    2.33
   3  -2   4   49.49    2.35
   3  -2   4   55.10    1.96
  -4   2  -4    0.63    0.08
  -4   2  -4    0.49    0.08
  -4   2  -4    0.43    0.10
  -4   2  -4    0.24    0.12
   4  -2   4    0.34    0.08
   4  -2   4    0.58    0.15
  -5   2  -4   13.08    0.78
  -5   2  -4   13.71    0.56
   5  -2   4   12.90    0.60
   5  -2   4   13.93    0.79
  -6   2  -4    0.21    0.15
  -6   2  -4    0.63    0.09
   6  -2   4    0.53    0.12
   6  -2   4    0.68    0.21
  -7   2  -4   60.21    2.25
  -7   2  -4   60.66    2.80
   7  -2   4   64.12    2.86
   7  -2   4   62.72    2.32
  -8   2  -4    3.01    0.39
   8  -2   4    3.04    0.39
   8  -2   4    2.72    0.26
  -9   2  -4    2.87    0.39
   9  -2   4    2.47    0.27
   9  -2   4    2.63    0.40
  10  -2   4   12.94    0.73
 -11  -1   4    0.08    0.17
  10   1  -4    0.18    0.11
 -10  -1   4    0.07    0.14
 -10  -1   4    0.32    0.13
 -10  -1   4    0.43    0.18
   9   1  -4    6.82    0.48
  -9  -1   4    8.40    0.64
  -9  -1   4    7.91    0.48
  -9  -1   4    8.15    0.63
   8   1  -4    6.50    0.43
  -8  -1   4    6.65    0.42
  -8  -1   4    7.31    0.55
  -8  -1   4    6.03    0.51
   7   1  -4    0.66    0.14
  -7  -1   4    0.83    0.16
  -7  -1   4    0.78    0.20
  -7  -1   4    0.55    0.16
   6   1  -4    1.12    0.15
  -6  -1   4    0.69    0.13
  -6  -1   4    0.91    0.19
  -6  -1   4    0.54    0.16
   5   1  -4    6.23    0.35
   5   1  -4    6.68    0.36
   5   1  -4    6.48    0.38
  -5  -1   4    6.28    0.36
  -5  -1   4    7.08    0.43
  -5  -1   4    5.85    0.41
   4   1  -4    0.45    0.10
   4   1  -4    0.61    0.12
   4   1  -4    0.51    0.10
  -4  -1   4    0.72    0.10
  -4  -1   4    0.65    0.13
  -4  -1   4    0.52    0.12
  -4  -1   4    0.64    0.10
   3   1  -4    1.06    0.13
   3   1  -4    1.05    0.13
   3   1  -4    1.03    0.12
  -3  -1   4    1.14    0.12
  -3  -1   4    0.99    0.14
  -3  -1   4    1.03    0.14
  -3  -1   4    1.15    0.13
   2   1  -4  189.59    7.36
   2   1  -4  184.25    6.59
   2   1  -4  187.71    6.37
  -2  -1   4  178.93    6.37
  -2  -1   4  184.67    6.60
  -2  -1   4  185.19    7.35
  -2  -1   4  185.69    7.45
   1   1  -4   17.38    0.80
   1   1  -4   17.24    0.69
  -1  -1   4   17.75    0.67
  -1  -1   4   17.50    0.79
  -1  -1   4   17.38    0.79
   0   1  -4   18.90    0.84
   0   1  -4   17.41    0.84
   0   1  -4   18.71    0.71
   0  -1   4   18.02    0.84
   0  -1   4   19.72    0.70
  -1   1  -4   21.09    0.75
  -1   1  -4   20.13    0.74
  -1   1  -4   19.96    0.89
  -1   1  -4   20.24    0.92
   1  -1   4   18.97    0.74
   1  -1   4   18.05    0.90
  -2   1  -4   30.41    1.36
  -2   1  -4   31.75    1.11
  -2   1  -4   31.98    1.11
  -2   1  -4   31.18    1.31
   2  -1   4   30.83    1.11
   2  -1   4   27.93    1.10
   2  -1   4   27.63    1.35
  -3   1  -4   44.37    1.84
  -3   1  -4   45.20    1.94
  -3   1  -4   44.87    1.59
  -3   1  -4   44.31    1.95
  -3   1  -4   45.44    1.59
   3  -1   4   44.22    1.59
   3  -1   4   40.62    1.58
  -4   1  -4   51.08    2.27
  -4   1  -4   54.36    1.84
  -4   1  -4   50.19    1.83
  -4   1  -4   54.06    2.11
  -4   1  -4   51.81    2.25
   4  -1   4   45.16    2.24
   4  -1   4   49.38    1.84
  -5   1  -4   16.81    0.93
  -5   1  -4   15.83    0.91
  -5   1  -4   17.20    0.62
   5  -1   4   17.29    0.94
   5  -1   4   15.74    0.70
  -6   1  -4   61.31    2.73
  -6   1  -4   61.01    2.76
   6  -1   4   61.00    2.77
   6  -1   4   60.62    2.24
  -7   1  -4    5.46    0.51
  -7   1  -4    5.61    0.50
   7  -1   4    5.86    0.37
   7  -1   4    5.73    0.52
  -8   1  -4   14.83    0.97
  -8   1  -4   15.57    1.00
   8  -1   4   14.71    0.99
   8  -1   4   15.64    0.75
  -9   1  -4    9.23    0.75
  -9   1  -4    7.51    0.68
   9  -1   4    8.02    0.51
   9  -1   4    8.50    0.73
 -11   0   4    0.43    0.21
 -11   0   4    0.52    0.15
 -10   0   4    3.92    0.44
 -10   0   4    3.96    0.33
   9   0  -4    0.35    0.12
  -9   0   4    0.25    0.17
  -9   0   4    0.49    0.18
  -9   0   4    0.24    0.12
   8   0  -4    4.60    0.34
  -8   0   4    4.26    0.42
  -8   0   4    4.51    0.34
  -8   0   4    4.66    0.41
   7   0  -4    0.16    0.09
  -7   0   4    0.15    0.11
  -7   0   4    0.11    0.09
  -7   0   4    0.11    0.11
   6   0  -4    3.32    0.24
  -6   0   4    2.97    0.28
  -6   0   4    2.87    0.29
  -6   0   4    2.82    0.24
   5   0  -4    8.49    0.45
   5   0  -4    8.75    0.44
   5   0  -4    9.03    0.47
  -5   0   4    9.08    0.51
  -5   0   4    9.30    0.46
  -5   0   4    9.63    0.44
  -5   0   4    8.84    0.52
   4   0  -4    0.40    0.09
   4   0  -4    0.45    0.10
   4   0  -4    0.52    0.10
  -4   0   4    0.65    0.12
  -4   0   4    0.66    0.15
  -4   0   4    0.56    0.11
  -4   0   4    0.65    0.10
   3   0  -4    0.48    0.09
   3   0  -4    0.51    0.09
   3   0  -4    0.47    0.10
  -3   0   4    0.31    0.08
  -3   0   4    0.40    0.09
  -3   0   4    0.53    0.12
   2   0  -4  469.70   16.67
   2   0  -4  455.40   18.61
  -2   0   4  482.62   18.84
  -2   0   4  498.37   16.69
  -2   0   4  469.26   16.13
  -2   0   4  463.46   18.61
   1   0  -4  102.13    3.98
   1   0  -4   93.18    3.52
  -1   0   4   98.61    3.42
  -1   0   4   99.82    3.98
  -1   0   4  100.65    3.99
   0   0  -4    7.49    0.28
   0   0  -4    7.49    0.28
   0   0  -4    6.67    0.38
   0   0   4    6.40    0.36
   0   0   4    6.95    0.28
   0   0   4    6.35    0.28
  -1   0  -4   16.21    0.74
   1   0   4   14.11    0.70
   1   0   4   14.32    0.54
   1   0   4   14.65    0.54
  -2   0  -4   67.78    2.66
  -2   0  -4   68.99    2.74
  -2   0  -4   61.23    2.74
   2   0   4   61.41    2.26
   2   0   4   65.11    2.75
   2   0   4   66.04    2.27
  -3   0  -4   28.96    1.22
  -3   0  -4   30.14    1.32
  -3   0  -4   29.28    1.33
   3   0   4   26.60    1.31
   3   0   4   26.71    1.03
   3   0   4   27.84    1.04
  -4   0  -4   33.18    1.52
  -4   0  -4   32.07    1.53
   4   0   4   31.90    1.53
  -5   0  -4    9.28    0.62
  -5   0  -4    9.24    0.61
   5   0   4    9.22    0.62
  -6   0  -4   33.97    1.68
  -6   0  -4   31.68    1.62
   6   0   4   34.40    1.69
   6   0   4   33.65    1.31
  -7   0  -4    7.02    0.60
  -7   0  -4    6.87    0.58
   7   0   4    7.54    0.43
   7   0   4    7.66    0.63
  -8   0  -4    1.95    0.31
  -8   0  -4    2.00    0.33
   8   0   4    1.91    0.35
   8   0   4    2.10    0.23
  -9   0  -4   -0.03    0.16
  -9   0  -4    0.12    0.16
   9   0   4    0.18    0.11
   9   0   4    0.16    0.17
 -11   1   4    1.67    0.24
 -11   1   4    1.39    0.32
 -10   1   4    1.04    0.27
 -10   1   4    1.02    0.21
   9  -1  -4    0.73    0.15
  -9   1   4    0.47    0.19
  -9   1   4    0.69    0.21
  -9   1   4    0.61    0.16
   8  -1  -4    0.76    0.16
  -8   1   4    0.97    0.22
  -8   1   4    0.60    0.20
  -8   1   4    0.98    0.18
   7  -1  -4   -0.03    0.07
  -7   1   4    0.11    0.10
  -7   1   4   -0.07    0.10
  -7   1   4    0.03    0.08
   6  -1  -4    7.07    0.38
   6  -1  -4    6.29    0.39
  -6   1   4    6.89    0.46
  -6   1   4    6.37    0.42
  -6   1   4    5.76    0.37
   5  -1  -4    3.74    0.25
   5  -1  -4    3.86    0.27
  -5   1   4    4.36    0.26
  -5   1   4    4.13    0.28
  -5   1   4    4.15    0.27
  -5   1   4    3.94    0.31
   4  -1  -4   16.82    0.67
   4  -1  -4   15.83    0.75
   4  -1  -4   16.43    0.70
  -4   1   4   16.41    0.67
  -4   1   4   16.16    0.74
  -4   1   4   16.71    0.80
  -4   1   4   15.78    0.70
   3  -1  -4    1.74    0.16
   3  -1  -4    1.84    0.15
   3  -1  -4    1.87    0.14
  -3   1   4    1.88    0.15
  -3   1   4    1.87    0.14
  -3   1   4    1.85    0.13
  -3   1   4    1.93    0.18
   2  -1  -4  100.88    4.14
   2  -1  -4  102.28    3.68
  -2   1   4  101.58    4.14
  -2   1   4  102.89    3.56
  -2   1   4  105.77    4.12
   1  -1  -4   85.81    3.40
   1  -1  -4   82.79    3.39
   1  -1  -4   83.95    2.97
   1  -1  -4   93.80    2.98
  -1   1   4   79.98    2.88
  -1   1   4   76.11    3.38
  -1   1   4   81.98    3.37
   0  -1  -4  416.20   15.89
   0  -1  -4  398.10   15.87
   0  -1  -4  422.31   16.07
   0   1   4  393.04   16.07
   0   1   4  390.76   13.68
   0   1   4  396.91   13.68
  -1  -1  -4   10.79    0.57
  -1  -1  -4   10.68    0.53
  -1  -1  -4   10.98    0.55
   1   1   4   10.10    0.55
  -2  -1  -4  157.22    6.32
  -2  -1  -4  170.59    6.19
  -2  -1  -4  152.71    6.24
   2   1   4  143.22    6.30
   2   1   4  152.82    5.28
   2   1   4  151.71    5.29
  -3  -1  -4    2.74    0.20
  -3  -1  -4    2.47    0.25
  -3  -1  -4    2.15    0.24
   3   1   4    2.15    0.14
   3   1   4    2.38    0.14
   3   1   4    2.30    0.25
  -4  -1  -4    9.33    0.56
  -4  -1  -4    8.98    0.57
   4   1   4    7.82    0.37
   4   1   4    7.81    0.55
  -5  -1  -4    0.13    0.12
  -5  -1  -4    0.23    0.13
   5   1   4    0.10    0.06
   5   1   4    0.08    0.13
  -6  -1  -4    0.24    0.14
  -6  -1  -4    0.22    0.16
   6   1   4    0.21    0.09
   6   1   4    0.22    0.17
  -7  -1  -4   18.80    1.14
  -7  -1  -4   18.77    1.10
   7   1   4   19.77    1.15
   7   1   4   18.18    0.83
  -8  -1  -4    0.50    0.21
  -8  -1  -4    0.58    0.24
   8   1   4    0.59    0.16
   8   1   4    0.30    0.22
  -9  -1  -4    0.88    0.30
  -9  -1  -4    0.58    0.24
   9   1   4    0.92    0.28
   9   1   4    1.01    0.19
 -11   2   4    2.12    0.26
 -11   2   4    1.80    0.37
 -10   2   4    6.72    0.47
 -10   2   4    6.71    0.60
  -9   2   4   10.51    0.59
  -9   2   4    9.46    0.70
   8  -2  -4    1.54    0.24
   8  -2  -4    1.65    0.21
  -8   2   4    2.05    0.23
  -8   2   4    1.45    0.26
  -8   2   4    1.58    0.24
   7  -2  -4   26.24    1.07
  -7   2   4   25.54    1.10
  -7   2   4   24.36    1.20
  -7   2   4   25.22    1.27
   6  -2  -4    4.61    0.29
   6  -2  -4    4.49    0.32
   6  -2  -4    4.82    0.30
  -6   2   4    4.70    0.32
  -6   2   4    4.57    0.32
  -6   2   4    4.98    0.30
  -6   2   4    4.32    0.37
  -6   2   4    4.94    0.29
   5  -2  -4   24.51    1.08
   5  -2  -4   23.91    1.01
   5  -2  -4   24.96    0.96
  -5   2   4   23.45    1.14
  -5   2   4   23.86    1.07
  -5   2   4   24.37    0.96
  -5   2   4   23.96    1.00
   4  -2  -4  107.62    4.32
   4  -2  -4  105.39    3.88
   4  -2  -4  107.39    3.75
  -4   2   4  103.85    4.35
  -4   2   4  109.28    4.31
  -4   2   4  107.87    3.89
   3  -2  -4    0.13    0.06
   3  -2  -4    0.06    0.06
  -3   2   4    0.15    0.06
  -3   2   4    0.31    0.09
  -3   2   4    0.14    0.06
   2  -2  -4    4.78    0.22
   2  -2  -4    4.65    0.29
  -2   2   4    4.45    0.22
  -2   2   4    4.21    0.28
   1  -2  -4   57.77    2.29
   1  -2  -4   58.62    2.24
   1  -2  -4   55.26    2.28
  -1   2   4   54.92    1.90
  -1   2   4   51.48    1.90
  -1   2   4   52.86    2.27
  -1   2   4   53.69    2.23
   0  -2  -4    3.24    0.24
   0  -2  -4    3.21    0.25
   0  -2  -4    3.65    0.23
   0   2   4    2.96    0.21
  -1  -2  -4    4.34    0.30
  -1  -2  -4    4.56    0.32
  -1  -2  -4    4.42    0.29
  -2  -2  -4  119.84    4.85
  -2  -2  -4  116.18    4.72
  -2  -2  -4  115.51    4.78
  -3  -2  -4    3.16    0.30
  -3  -2  -4    3.59    0.31
  -3  -2  -4    3.95    0.26
   3   2   4    3.24    0.17
   3   2   4    3.23    0.17
  -4  -2  -4   12.92    0.78
  -4  -2  -4   13.25    0.76
   4   2   4   13.85    0.55
  -5  -2  -4    0.68    0.18
  -5  -2  -4    0.79    0.22
   5   2   4    0.45    0.10
   5   2   4    0.62    0.20
  -6  -2  -4    9.43    0.69
  -6  -2  -4    9.54    0.65
   6   2   4    9.28    0.47
   6   2   4    8.87    0.69
  -7  -2  -4    0.20    0.16
  -7  -2  -4    0.39    0.19
   7   2   4    0.10    0.08
   7   2   4    0.01    0.13
  -8  -2  -4   18.71    1.15
  -8  -2  -4   20.21    1.23
   8   2   4   19.13    0.89
   8   2   4   19.48    1.23
  -9  -2  -4    0.16    0.16
 -11   3   4    0.19    0.13
 -11   3   4    0.18    0.18
 -10   3   4    3.10    0.41
 -10   3   4    3.84    0.35
  -9   3   4    0.42    0.18
  -9   3   4    0.62    0.16
  -8   3   4    3.96    0.32
  -8   3   4    2.71    0.34
   7  -3  -4    2.27    0.23
   7  -3  -4    2.31    0.22
   7  -3  -4    2.07    0.22
  -7   3   4    2.26    0.23
  -7   3   4    1.89    0.25
  -7   3   4    2.21    0.22
   6  -3  -4   79.73    3.07
   6  -3  -4   86.90    3.40
   6  -3  -4   81.74    3.36
  -6   3   4   80.60    3.07
  -6   3   4   85.03    2.97
  -6   3   4   81.67    3.40
  -6   3   4   85.96    3.36
  -6   3   4   74.85    3.44
   5  -3  -4   75.42    2.88
   5  -3  -4   75.47    3.18
   5  -3  -4   78.83    3.16
  -5   3   4   77.57    2.88
  -5   3   4   77.20    3.24
  -5   3   4   81.85    2.78
  -5   3   4   75.79    3.16
   4  -3  -4   74.10    2.77
   4  -3  -4   75.42    3.11
   4  -3  -4   77.33    2.67
   4  -3  -4   78.25    3.04
  -4   3   4   76.54    2.78
  -4   3   4   72.20    3.12
  -4   3   4   73.60    2.68
   3  -3  -4    3.89    0.29
   3  -3  -4    4.36    0.24
  -3   3   4    4.99    0.24
  -3   3   4    4.39    0.30
   2  -3  -4   77.47    3.27
   2  -3  -4   83.23    2.86
   2  -3  -4   85.41    2.86
  -2   3   4   79.89    2.77
  -2   3   4   72.25    3.24
   1  -3  -4   28.17    1.22
   1  -3  -4   29.53    1.16
  -1   3   4   26.18    1.19
  -1   3   4   26.19    0.96
  -1   3   4   26.48    0.96
   0  -3  -4  218.59    8.30
   0  -3  -4  210.84    8.38
   0  -3  -4  197.73    8.29
   0   3   4  205.87    8.29
  -1  -3  -4   30.79    1.34
  -1  -3  -4   30.14    1.36
  -1  -3  -4   29.87    1.35
  -2  -3  -4  110.66    4.76
  -2  -3  -4  119.79    4.65
  -2  -3  -4  113.81    4.69
  -3  -3  -4    0.29    0.13
  -3  -3  -4    0.30    0.12
  -3  -3  -4    0.24    0.10
   3   3   4    0.16    0.05
   3   3   4    0.29    0.10
   3   3   4    0.27    0.05
  -4  -3  -4    7.28    0.51
  -4  -3  -4    6.92    0.53
   4   3   4    7.14    0.33
  -5  -3  -4    0.17    0.13
  -5  -3  -4    0.12    0.13
   5   3   4    0.24    0.08
  -6  -3  -4   37.87    1.85
  -6  -3  -4   36.67    1.93
   6   3   4   38.99    1.94
   6   3   4   39.74    1.48
  -7  -3  -4    0.45    0.22
  -7  -3  -4    0.62    0.21
   7   3   4    0.55    0.12
   7   3   4    0.47    0.24
  -8  -3  -4    2.66    0.41
   8   3   4    3.21    0.27
   8   3   4    2.32    0.39
 -11   4   4    0.03    0.18
 -11   4   4    0.11    0.13
 -10   4   4   13.28    0.91
 -10   4   4   13.73    0.76
  -9   4   4    0.73    0.22
  -9   4   4    1.01    0.19
  -8   4   4   89.47    3.26
  -8   4   4   81.03    3.67
   7  -4  -4    9.29    0.54
  -7   4   4    9.95    0.54
  -7   4   4   10.28    0.65
   6  -4  -4    0.58    0.10
   6  -4  -4    0.51    0.12
   6  -4  -4    0.49    0.12
  -6   4   4    0.53    0.12
  -6   4   4    0.58    0.15
  -6   4   4    0.57    0.13
  -6   4   4    0.45    0.12
   5  -4  -4    4.22    0.29
   5  -4  -4    4.47    0.33
   5  -4  -4    5.16    0.29
   5  -4  -4    5.05    0.26
  -5   4   4    4.72    0.28
  -5   4   4    4.83    0.36
  -5   4   4    4.70    0.30
  -5   4   4    5.32    0.34
   4  -4  -4    0.18    0.07
   4  -4  -4    0.14    0.08
  -4   4   4    0.11    0.08
  -4   4   4    0.29    0.07
  -4   4   4    0.12    0.08
  -4   4   4    0.25    0.07
   3  -4  -4    2.20    0.21
   3  -4  -4    2.17    0.15
  -3   4   4    2.57    0.16
  -3   4   4    2.28    0.21
  -3   4   4    2.05    0.19
   2  -4  -4   53.71    2.07
   2  -4  -4   52.07    1.82
   2  -4  -4   54.60    1.82
   2  -4  -4   50.18    2.16
  -2   4   4   47.93    1.79
  -2   4   4   47.49    1.79
  -2   4   4   48.46    2.11
   1  -4  -4   92.98    3.62
   1  -4  -4   94.18    3.65
  -1   4   4   85.84    3.04
  -1   4   4   85.39    3.59
  -1   4   4   85.44    3.05
   0  -4  -4    0.66    0.13
   0  -4  -4    0.57    0.12
   0  -4  -4    0.43    0.12
   0   4   4    0.55    0.13
   0   4   4    0.53    0.11
  -1  -4  -4   10.27    0.56
  -1  -4  -4   10.56    0.57
  -1  -4  -4   10.53    0.57
   1   4   4    9.32    0.54
  -2  -4  -4   41.28    1.89
  -2  -4  -4   43.89    1.82
  -2  -4  -4   40.57    1.84
   2   4   4   41.18    1.80
  -3  -4  -4    1.14    0.19
  -3  -4  -4    1.22    0.20
   3   4   4    0.96    0.09
  -4  -4  -4   23.22    1.21
  -4  -4  -4   24.89    1.28
   4   4   4   24.70    0.93
  -5  -4  -4    1.21    0.24
  -5  -4  -4    1.05    0.27
   5   4   4    1.21    0.14
  -6  -4  -4   13.13    0.91
   6   4   4   14.07    0.63
  -7  -4  -4    5.69    0.58
   7   4   4    5.44    0.57
   7   4   4    6.44    0.39
 -12   5   4    5.52    0.45
 -11   5   4    0.60    0.26
 -11   5   4    0.70    0.19
 -10   5   4   18.12    1.13
 -10   5   4   19.63    0.97
  -9   5   4    5.47    0.41
  -9   5   4    5.55    0.51
   8  -5  -4    0.59    0.16
  -8   5   4    0.51    0.15
  -8   5   4    0.63    0.20
   7  -5  -4   16.98    0.84
  -7   5   4   17.93    0.88
  -7   5   4   16.47    0.83
  -7   5   4   18.99    0.98
  -7   5   4   18.78    0.81
   6  -5  -4    3.84    0.31
   6  -5  -4    4.36    0.31
  -6   5   4    4.34    0.31
  -6   5   4    5.24    0.32
  -6   5   4    3.81    0.34
  -6   5   4    4.62    0.33
   5  -5  -4   57.34    2.42
   5  -5  -4   53.37    2.14
  -5   5   4   52.82    2.41
  -5   5   4   59.10    2.17
  -5   5   4   57.73    2.08
  -5   5   4   59.31    2.42
   4  -5  -4   96.90    3.74
   4  -5  -4   91.30    3.40
   4  -5  -4   88.41    3.84
  -4   5   4   98.81    3.42
  -4   5   4   92.07    3.29
  -4   5   4   88.54    3.81
  -4   5   4   95.56    3.84
   3  -5  -4   58.31    2.68
   3  -5  -4   65.17    2.34
   3  -5  -4   68.77    2.59
  -3   5   4   60.94    2.64
  -3   5   4   65.85    2.70
  -3   5   4   63.32    2.27
   2  -5  -4   16.33    0.70
   2  -5  -4   17.35    0.81
  -2   5   4   14.66    0.60
  -2   5   4   14.23    0.77
  -2   5   4   15.39    0.74
  -2   5   4   15.26    0.60
   1  -5  -4    4.88    0.35
   1  -5  -4    5.12    0.30
  -1   5   4    4.01    0.32
  -1   5   4    4.64    0.30
  -1   5   4    4.82    0.21
  -1   5   4    4.44    0.21
   0  -5  -4   17.55    0.82
   0  -5  -4   17.96    0.81
   0  -5  -4   19.13    0.86
   0   5   4   15.69    0.79
   0   5   4   15.66    0.59
   0   5   4   15.44    0.59
   0   5   4   15.69    0.82
  -1  -5  -4    1.64    0.21
  -1  -5  -4    1.48    0.19
  -1  -5  -4    1.41    0.19
   1   5   4    1.24    0.17
  -2  -5  -4    1.60    0.20
  -2  -5  -4    1.83    0.21
  -2  -5  -4    1.49    0.22
   2   5   4    1.59    0.19
   2   5   4    1.47    0.10
   2   5   4    1.40    0.09
  -3  -5  -4    4.91    0.39
  -3  -5  -4    5.08    0.42
   3   5   4    4.39    0.23
  -4  -5  -4    0.89    0.23
  -4  -5  -4    0.59    0.17
   4   5   4    0.72    0.10
  -5  -5  -4    5.16    0.51
   5   5   4    6.18    0.33
  -6  -5  -4    5.06    0.53
   6   5   4    5.92    0.35
  -7  -5  -4   10.78    0.85
   7   5   4   10.80    0.85
   7   5   4   10.78    0.56
 -12   6   4    1.34    0.25
 -11   6   4   13.90    0.80
 -11   6   4   14.47    1.00
 -10   6   4    0.45    0.16
 -10   6   4    0.42    0.21
  -9   6   4   18.27    1.11
  -9   6   4   20.86    0.99
   8  -6  -4    0.20    0.13
  -8   6   4    0.15    0.13
   7  -6  -4   54.31    2.23
  -7   6   4   57.90    2.16
  -7   6   4   55.58    2.52
  -7   6   4   60.04    2.46
   6  -6  -4   17.38    0.83
  -6   6   4   19.66    0.83
  -6   6   4   17.95    0.95
  -6   6   4   19.63    0.95
   5  -6  -4    0.24    0.11
   5  -6  -4    0.24    0.09
  -5   6   4    0.06    0.10
  -5   6   4    0.27    0.11
  -5   6   4    0.27    0.09
   4  -6  -4    2.94    0.21
   4  -6  -4    2.85    0.28
  -4   6   4    3.37    0.29
  -4   6   4    3.19    0.26
  -4   6   4    3.00    0.22
   3  -6  -4   56.06    2.02
   3  -6  -4   57.83    2.27
   3  -6  -4   51.55    2.36
  -3   6   4   54.31    2.37
  -3   6   4   53.74    1.98
  -3   6   4   55.06    2.30
   2  -6  -4   20.35    0.99
   2  -6  -4   21.25    0.90
  -2   6   4   20.57    0.77
  -2   6   4   18.53    0.90
  -2   6   4   18.09    0.96
  -2   6   4   19.07    0.76
   1  -6  -4   10.68    0.54
   1  -6  -4   10.14    0.59
  -1   6   4    9.66    0.41
  -1   6   4    8.96    0.56
  -1   6   4    9.53    0.40
  -1   6   4    9.71    0.51
   0  -6  -4    5.47    0.35
   0  -6  -4    5.69    0.40
   0  -6  -4    6.14    0.39
   0   6   4    5.13    0.23
   0   6   4    5.03    0.24
   0   6   4    5.22    0.34
   0   6   4    4.70    0.37
  -1  -6  -4    2.49    0.23
  -1  -6  -4    3.13    0.29
   1   6   4    2.28    0.23
   1   6   4    2.34    0.13
   1   6   4    2.24    0.13
   1   6   4    2.24    0.24
  -2  -6  -4    0.06    0.10
   2   6   4    0.00    0.08
   2   6   4    0.02    0.04
  -3  -6  -4   17.55    0.98
   3   6   4   16.72    0.68
  -4  -6  -4    3.94    0.42
   4   6   4    4.16    0.25
  -5  -6  -4    0.17    0.15
   5   6   4    0.34    0.09
  -6  -6  -4    0.22    0.17
   6   6   4    0.17    0.10
 -12   7   4   -0.06    0.10
 -11   7   4   35.28    1.93
 -11   7   4   39.01    1.69
 -10   7   4    0.02    0.13
   9  -7  -4   60.73    2.43
  -9   7   4   58.84    2.73
   8  -7  -4    5.24    0.40
  -8   7   4    5.72    0.48
   7  -7  -4   11.53    0.63
  -7   7   4   11.87    0.60
  -7   7   4   11.64    0.72
  -7   7   4   11.78    0.68
   6  -7  -4    0.30    0.11
  -6   7   4    0.64    0.16
  -6   7   4    0.45    0.12
  -6   7   4    0.48    0.14
   5  -7  -4   16.72    0.77
  -5   7   4   16.71    0.88
  -5   7   4   18.77    0.78
  -5   7   4   18.15    0.93
   4  -7  -4   29.53    1.15
  -4   7   4   29.19    1.31
  -4   7   4   28.88    1.37
  -4   7   4   27.55    1.12
   3  -7  -4    4.68    0.28
   3  -7  -4    3.17    0.33
   3  -7  -4    4.68    0.24
  -3   7   4    4.49    0.26
  -3   7   4    4.56    0.31
  -3   7   4    4.45    0.36
   2  -7  -4    8.14    0.53
   2  -7  -4    8.78    0.46
  -2   7   4    7.29    0.36
  -2   7   4    7.84    0.52
  -2   7   4    8.31    0.45
   1  -7  -4   20.57    0.98
  -1   7   4   19.53    0.78
  -1   7   4   20.87    1.04
  -1   7   4   20.23    0.93
   0  -7  -4    0.19    0.12
   0   7   4    0.23    0.07
   0   7   4    0.30    0.12
  -1  -7  -4    5.66    0.45
   1   7   4    5.85    0.43
   1   7   4    5.99    0.28
  -2  -7  -4   87.88    4.01
   2   7   4   97.46    3.92
   2   7   4   94.04    3.27
  -3  -7  -4   13.45    0.85
   3   7   4   13.63    0.58
  -4  -7  -4    0.02    0.15
   4   7   4    0.08    0.07
  -5  -7  -4    0.06    0.13
   5   7   4    0.12    0.08
  -6  -7  -4    3.00    0.43
   6   7   4    3.78    0.27
 -11   8   4    2.61    0.40
 -10   8   4    3.80    0.43
   9  -8  -4    7.08    0.50
  -9   8   4    6.75    0.57
   8  -8  -4    0.91    0.19
  -8   8   4    1.28    0.26
  -8   8   4    1.37    0.21
   7  -8  -4    2.13    0.23
  -7   8   4    1.47    0.23
  -7   8   4    1.29    0.20
  -7   8   4    2.00    0.27
   6  -8  -4    6.41    0.39
  -6   8   4    5.69    0.38
  -6   8   4    5.51    0.43
  -6   8   4    6.81    0.47
   5  -8  -4   79.63    2.97
  -5   8   4   77.84    3.40
  -5   8   4   82.74    3.34
  -5   8   4   78.58    2.90
   4  -8  -4    5.82    0.33
  -4   8   4    6.46    0.36
  -4   8   4    6.46    0.41
  -4   8   4    6.72    0.48
   3  -8  -4  136.35    4.85
  -3   8   4  130.34    5.61
  -3   8   4  143.80    5.49
  -3   8   4  133.85    4.77
   2  -8  -4    6.63    0.41
  -2   8   4    6.37    0.47
  -2   8   4    5.67    0.32
   1  -8  -4   57.20    2.51
  -1   8   4   57.99    2.55
  -1   8   4   58.25    2.08
   0  -8  -4   60.43    2.60
   0   8   4   57.40    2.11
   0   8   4   58.77    2.59
  -1  -8  -4    0.05    0.12
   1   8   4    0.04    0.11
   1   8   4    0.14    0.07
  -2  -8  -4    0.67    0.20
   2   8   4    0.68    0.11
  -3  -8  -4    0.03    0.13
   3   8   4    0.11    0.08
  -4  -8  -4    0.02    0.15
   4   8   4    0.25    0.09
  -5  -8  -4    7.24    0.65
   5   8   4    7.15    0.41
 -11   9   4    1.34    0.33
  10  -9  -4    0.46    0.18
 -10   9   4    0.27    0.18
   9  -9  -4    8.54    0.58
  -9   9   4    9.15    0.68
   8  -9  -4    6.47    0.46
  -8   9   4    6.25    0.49
  -8   9   4    6.53    0.53
   7  -9  -4  100.31    3.80
  -7   9   4   96.24    4.25
  -7   9   4  104.99    4.26
  -7   9   4  101.38    3.69
   6  -9  -4   -0.03    0.07
  -6   9   4   -0.02    0.08
  -6   9   4    0.07    0.10
  -6   9   4    0.02    0.08
   5  -9  -4   15.31    0.71
  -5   9   4   14.85    0.88
  -5   9   4   15.11    0.72
  -5   9   4   16.17    0.81
   4  -9  -4    1.58    0.15
  -4   9   4    1.48    0.17
  -4   9   4    1.47    0.23
   3  -9  -4   63.27    2.35
  -3   9   4   66.27    2.89
  -3   9   4   67.78    2.40
  -2   9   4    0.80    0.20
  -2   9   4    0.50    0.11
   1  -9  -4    8.31    0.53
  -1   9   4    7.77    0.39
  -1   9   4    7.56    0.56
   0  -9  -4    8.16    0.57
   0   9   4    8.59    0.42
   0   9   4    8.29    0.59
  -1  -9  -4    8.32    0.59
   1   9   4    7.60    0.40
   1   9   4    8.40    0.59
  -2  -9  -4    0.95    0.24
   2   9   4    0.76    0.13
  -3  -9  -4    2.03    0.32
   3   9   4    1.65    0.18
  -4  -9  -4    1.22    0.28
   4   9   4    0.93    0.16
 -11  10   4    0.18    0.18
  10 -10  -4    2.35    0.30
 -10  10   4    2.29    0.35
   9 -10  -4   28.13    1.31
  -9  10   4   27.91    1.48
   8 -10  -4    0.03    0.11
  -8  10   4   -0.05    0.12
  -8  10   4   -0.05    0.10
   7 -10  -4   49.71    2.04
  -7  10   4   49.92    2.01
  -7  10   4   48.31    2.33
  -7  10   4   56.25    2.33
   6 -10  -4   14.08    0.69
  -6  10   4   13.16    0.69
  -6  10   4   14.46    0.86
   5 -10  -4   35.05    1.41
  -5  10   4   35.22    1.72
  -5  10   4   35.23    1.42
   4 -10  -4    0.01    0.05
  -4  10   4    0.01    0.09
  -4  10   4   -0.03    0.06
  -3  10   4    0.45    0.18
  -3  10   4    0.55    0.12
  -2  10   4    3.31    0.36
  -2  10   4    2.97    0.24
   1 -10  -4    4.09    0.36
  -1  10   4    4.25    0.41
  -1  10   4    3.44    0.26
   0 -10  -4    0.40    0.16
   0  10   4    0.43    0.18
   0  10   4    0.61    0.13
  -1 -10  -4    0.11    0.13
   1  10   4    0.31    0.16
   1  10   4    0.50    0.12
  -2 -10  -4    2.53    0.35
   2  10   4    2.70    0.23
  -3 -10  -4    2.99    0.40
   3  10   4    3.39    0.27
  -4 -10  -4    3.82    0.46
   4  10   4    4.01    0.30
  11 -11  -4    0.18    0.14
 -11  11   4    0.98    0.29
  10 -11  -4    5.95    0.48
 -10  11   4    4.95    0.51
   9 -11  -4    0.21    0.15
   8 -11  -4   -0.03    0.09
  -8  11   4    0.01    0.10
   7 -11  -4    8.94    0.54
  -7  11   4    9.74    0.69
  -7  11   4    8.93    0.55
   6 -11  -4    3.63    0.28
  -6  11   4    2.68    0.28
  -6  11   4    3.45    0.38
   5 -11  -4    4.16    0.28
  -5  11   4    3.72    0.41
  -5  11   4    4.41    0.33
   4 -11  -4    0.07    0.05
  -4  11   4    0.04    0.09
  -4  11   4    0.13    0.13
  -3  11   4    6.45    0.55
  -3  11   4    6.75    0.40
  -2  11   4    1.61    0.31
  -2  11   4    1.40    0.18
  -1  11   4   14.62    0.69
  -1  11   4   15.36    0.94
   0  11   4    0.00    0.08
   0  11   4   -0.01    0.12
  -1 -11  -4    5.47    0.50
   1  11   4    5.58    0.36
  -2 -11  -4    2.81    0.37
   2  11   4    2.46    0.23
  -3 -11  -4   20.71    1.29
   3  11   4   22.62    0.96
  11 -12  -4    3.44    0.36
  10 -12  -4   20.44    1.07
   9 -12  -4    2.66    0.30
   8 -12  -4    4.40    0.37
  -8  12   4    4.94    0.48
   7 -12  -4    4.81    0.36
  -7  12   4    5.39    0.41
  -7  12   4    4.52    0.48
   6 -12  -4    0.01    0.09
  -6  12   4    0.22    0.13
  -6  12   4    0.25    0.18
   5 -12  -4    0.07    0.08
  -5  12   4    0.33    0.13
  -5  12   4    0.17    0.16
  -4  12   4    4.14    0.46
  -4  12   4    3.87    0.32
  -3  12   4    2.28    0.24
  -3  12   4    2.50    0.35
  -2  12   4   13.42    0.67
  -2  12   4   14.43    0.92
  -1  12   4    0.65    0.15
  -1  12   4    1.13    0.29
   0  12   4   15.21    0.97
   0  12   4   14.45    0.70
   1  12   4    6.84    0.42
   2  12   4    5.31    0.36
  10 -13  -4    2.97    0.34
   9 -13  -4   -0.23    0.08
  -9  13   4    0.06    0.14
   8 -13  -4    0.06    0.10
  -8  13   4   -0.02    0.13
   7 -13  -4    0.18    0.11
  -7  13   4   -0.05    0.13
  -7  13   4    0.06    0.12
   6 -13  -4    1.50    0.18
  -6  13   4    1.86    0.25
  -6  13   4    1.68    0.35
   5 -13  -4    0.00    0.06
  -5  13   4    0.10    0.16
  -5  13   4    0.21    0.12
  -4  13   4    7.58    0.49
  -4  13   4    8.01    0.67
  -3  13   4    3.57    0.44
  -3  13   4    3.00    0.29
  -2  13   4   22.54    1.02
  -2  13   4   22.73    1.32
  -1  13   4    3.40    0.44
  -1  13   4    3.94    0.32
   0  13   4   18.84    0.91
   0  13   4   21.65    1.25
  -9  14   4    0.99    0.28
   8 -14  -4    2.34    0.26
  -8  14   4    1.89    0.35
   7 -14  -4   -0.01    0.09
  -7  14   4    0.20    0.13
  -7  14   4   -0.16    0.12
   6 -14  -4    0.08    0.08
  -6  14   4    0.18    0.18
  -6  14   4    0.12    0.12
   5 -14  -4    0.03    0.05
  -5  14   4    0.00    0.11
  -5  14   4    0.23    0.18
  -4  14   4    5.34    0.55
  -4  14   4    4.44    0.38
  -3  14   4    7.35    0.66
  -3  14   4    7.12    0.48
  -2  14   4    5.96    0.43
  -2  14   4    7.11    0.64
  -1  14   4    0.97    0.29
  -1  14   4    1.18    0.21
   7 -15  -4   -0.06    0.07
  -7  15   4    0.04    0.14
  -7  15   4   -0.04    0.13
   6 -15  -4    1.84    0.16
  -6  15   4    1.10    0.24
  -6  15   4    1.72    0.37
  -5  15   4    0.67    0.18
  -5  15   4    0.93    0.29
  -4  15   4   -0.09    0.14
  -4  15   4    0.10    0.12
  -3  15   4    3.10    0.43
   0  15  -5    0.09    0.15
  -1  15  -5    2.74    0.42
   1 -15   5    2.33    0.27
   1 -15   5    2.11    0.39
  -2  15  -5    1.56    0.36
   2 -15   5    1.54    0.37
   2 -15   5    1.77    0.25
  -3  15  -5   -0.07    0.16
   3 -15   5    0.19    0.19
   3 -15   5    0.06    0.12
  -4  15  -5    0.71    0.27
   4 -15   5    0.53    0.25
   4 -15   5    0.95    0.22
  -5  15  -5    1.27    0.33
   5 -15   5    0.39    0.16
   5 -15   5    1.11    0.31
  -6  15  -5    1.38    0.35
   6 -15   5    1.35    0.34
   6 -15   5    1.17    0.25
   7 -15   5    6.51    0.62
   2  14  -5    3.67    0.36
   1  14  -5    2.87    0.34
   1  14  -5    3.20    0.44
  -1 -14   5    3.16    0.45
  -1 -14   5    3.26    0.29
   0  14  -5    9.61    0.76
   0 -14   5    7.85    0.52
   0 -14   5    7.89    0.72
  -1  14  -5    1.04    0.30
   1 -14   5    0.73    0.28
   1 -14   5    0.71    0.18
  -2  14  -5    1.51    0.34
   2 -14   5    0.84    0.26
   2 -14   5    1.15    0.23
  -3  14  -5    0.05    0.18
   3 -14   5    0.16    0.14
   3 -14   5    0.27    0.18
  -4  14  -5   11.47    0.86
   4 -14   5   12.95    0.74
   4 -14   5   10.37    0.84
  -5  14  -5   18.81    1.14
   5 -14   5   15.51    1.08
   5 -14   5   17.15    0.94
  -6  14  -5    0.04    0.16
   6 -14   5    0.00    0.13
  -7  14  -5    0.44    0.22
   7 -14   5    0.60    0.24
   8 -14   5   -0.08    0.13
   3  13  -5   -0.04    0.13
   2  13  -5    9.86    0.63
  -2 -13   5    9.19    0.79
   1  13  -5    1.99    0.26
   1  13  -5    2.78    0.39
  -1 -13   5    2.32    0.25
  -1 -13   5    1.34    0.35
   0  13  -5    1.55    0.23
   0  13  -5    1.81    0.31
   0 -13   5    1.89    0.24
   0 -13   5    1.35    0.32
  -1  13  -5    0.33    0.20
   1 -13   5   -0.07    0.09
   1 -13   5    0.22    0.19
  -2  13  -5    0.04    0.15
   2 -13   5    0.24    0.18
   2 -13   5    0.56    0.16
  -3  13  -5    0.21    0.16
   3 -13   5    0.32    0.19
   3 -13   5    0.04    0.12
  -4  13  -5    1.86    0.37
   4 -13   5    1.81    0.33
   4 -13   5    2.55    0.30
  -5  13  -5    5.12    0.51
   5 -13   5    4.72    0.50
   5 -13   5    5.40    0.45
  -6  13  -5    2.69    0.37
   6 -13   5    2.59    0.37
  -7  13  -5    5.34    0.53
   7 -13   5    5.67    0.56
   8 -13   5    4.78    0.54
   4  12  -5   10.00    0.63
  -4 -12   5    8.63    0.47
   3  12  -5    1.65    0.25
  -3 -12   5    1.66    0.36
  -3 -12   5    1.32    0.19
   2  12  -5   11.75    0.67
   2  12  -5   12.13    0.82
  -2 -12   5   11.02    0.61
  -2 -12   5    9.84    0.82
   1  12  -5    3.18    0.32
   1  12  -5    3.89    0.44
  -1 -12   5    3.65    0.31
  -1 -12   5    2.31    0.39
   0  12  -5   -0.18    0.12
   0  12  -5   -0.04    0.09
   0 -12   5   -0.13    0.14
   0 -12   5    0.12    0.10
  -1  12  -5    3.61    0.42
   1 -12   5    3.08    0.41
   1 -12   5    2.89    0.31
  -2  12  -5   10.45    0.75
   2 -12   5   10.13    0.61
   2 -12   5    8.62    0.71
  -3  12  -5    0.20    0.16
   3 -12   5    0.33    0.19
   3 -12   5    0.25    0.13
  -4  12  -5   28.22    1.48
   4 -12   5   27.18    1.27
   4 -12   5   25.74    1.46
  -5  12  -5    0.29    0.18
   5 -12   5    0.11    0.16
  -6  12  -5    8.46    0.67
   6 -12   5    8.60    0.69
  -7  12  -5   -0.02    0.14
  -7  12  -5    0.05    0.11
   7 -12   5    0.07    0.16
  -8  12  -5    1.58    0.29
   8 -12   5    2.49    0.37
  -9  12  -5    0.09    0.12
   9 -12   5    0.09    0.15
   5  11  -5    0.21    0.14
  -5 -11   5    0.04    0.08
   4  11  -5   13.31    0.75
  -4 -11   5   13.63    0.97
  -4 -11   5   12.57    0.64
   3  11  -5    0.29    0.15
  -3 -11   5    0.37    0.20
  -3 -11   5    0.26    0.12
   2  11  -5    0.16    0.12
   2  11  -5    0.32    0.18
  -2 -11   5    0.24    0.19
  -2 -11   5    0.48    0.14
   1  11  -5    5.92    0.42
   1  11  -5    5.38    0.50
  -1 -11   5    6.02    0.41
  -1 -11   5    5.73    0.55
   0  11  -5   10.05    0.60
   0  11  -5   11.41    0.76
   0 -11   5   10.38    0.76
   0 -11   5   10.63    0.61
  -1  11  -5    6.83    0.57
  -1  11  -5    6.73    0.45
   1 -11   5    6.65    0.58
   1 -11   5    7.44    0.48
  -2  11  -5   19.39    1.11
   2 -11   5   18.09    1.11
   2 -11   5   20.58    0.97
  -3  11  -5   17.21    1.02
   3 -11   5   17.24    0.88
   3 -11   5   17.24    1.04
  -4  11  -5    1.00    0.24
   4 -11   5    0.91    0.20
   4 -11   5    0.77    0.22
  -5  11  -5    9.72    0.69
   5 -11   5    9.52    0.71
  -6  11  -5    3.54    0.39
  -6  11  -5    4.24    0.38
   6 -11   5    3.10    0.41
  -7  11  -5    1.19    0.28
  -7  11  -5    1.07    0.23
   7 -11   5    1.48    0.32
  -8  11  -5    1.05    0.23
   8 -11   5    1.42    0.32
  -9  11  -5    0.28    0.16
   9 -11   5    0.19    0.18
   6  10  -5    1.03    0.22
  -6 -10   5    1.18    0.14
   5  10  -5    3.25    0.34
  -5 -10   5    4.27    0.51
  -5 -10   5    3.04    0.26
   4  10  -5    4.40    0.39
  -4 -10   5    5.12    0.54
  -4 -10   5    5.25    0.35
   3  10  -5    0.12    0.12
  -3 -10   5   -0.04    0.09
  -3 -10   5   -0.03    0.15
   2  10  -5   15.31    0.75
   2  10  -5   14.35    0.89
  -2 -10   5   13.56    0.94
  -2 -10   5   14.83    0.74
   1  10  -5    3.92    0.33
   1  10  -5    3.80    0.39
  -1 -10   5    3.84    0.32
  -1 -10   5    4.20    0.44
   0  10  -5   18.60    0.88
   0  10  -5   19.11    1.06
   0 -10   5   17.73    1.07
   0 -10   5   18.51    0.89
  -1  10  -5    1.84    0.23
  -1  10  -5    1.63    0.26
   1 -10   5    1.83    0.30
   1 -10   5    1.82    0.23
  -2  10  -5    5.08    0.47
   2 -10   5    6.14    0.51
   2 -10   5    5.74    0.41
  -3  10  -5    5.57    0.50
   3 -10   5    6.79    0.46
   3 -10   5    6.07    0.51
  -4  10  -5    2.31    0.25
  -4  10  -5    2.07    0.29
   4 -10   5    1.96    0.31
   4 -10   5    1.81    0.25
  -5  10  -5    0.31    0.12
  -5  10  -5    0.20    0.14
   5 -10   5    0.46    0.20
  -6  10  -5   12.51    0.80
  -6  10  -5   13.36    0.73
   6 -10   5   12.07    0.84
  -7  10  -5    2.63    0.29
  -7  10  -5    2.74    0.35
   7 -10   5    1.94    0.32
  -8  10  -5   -0.07    0.10
  -8  10  -5    0.18    0.17
   8 -10   5    0.04    0.16
  -9  10  -5    3.43    0.44
  -9  10  -5    3.12    0.33
   9 -10   5    3.02    0.42
 -10  10  -5   24.66    1.47
  10 -10   5   25.07    1.50
   7   9  -5    8.43    0.58
   6   9  -5   10.42    0.65
  -6  -9   5   11.32    0.57
  -6  -9   5   11.89    0.90
   5   9  -5    0.57    0.17
  -5  -9   5    0.19    0.16
  -5  -9   5    0.42    0.13
   4   9  -5   23.54    1.11
  -4  -9   5   25.69    1.42
  -4  -9   5   25.34    1.09
   3   9  -5    0.76    0.20
   3   9  -5    0.47    0.15
  -3  -9   5    0.84    0.17
  -3  -9   5    0.65    0.23
   2   9  -5   18.28    0.87
   2   9  -5   18.40    1.03
  -2  -9   5   18.62    0.88
  -2  -9   5   19.56    1.11
   1   9  -5    0.00    0.11
   1   9  -5    0.06    0.09
  -1  -9   5   -0.09    0.09
  -1  -9   5    0.01    0.09
   0   9  -5   11.41    0.73
   0   9  -5   12.50    0.62
   0  -9   5   11.30    0.62
   0  -9   5   11.03    0.75
  -1   9  -5   11.15    0.60
  -1   9  -5   11.51    0.74
   1  -9   5   12.96    0.65
   1  -9   5   12.11    0.76
  -2   9  -5   16.06    0.78
  -2   9  -5   15.11    0.89
   2  -9   5   15.49    0.78
   2  -9   5   15.45    0.91
  -3   9  -5   69.52    3.11
  -3   9  -5   74.58    2.78
   3  -9   5   73.56    2.79
   3  -9   5   68.77    3.17
  -4   9  -5    0.48    0.14
  -4   9  -5    0.45    0.17
   4  -9   5    0.45    0.18
  -5   9  -5   17.63    0.92
  -5   9  -5   17.55    0.84
  -5   9  -5   15.34    0.91
   5  -9   5   14.87    0.95
  -6   9  -5   17.27    0.85
  -6   9  -5   16.61    0.96
  -6   9  -5   16.51    0.93
   6  -9   5   16.07    0.99
  -7   9  -5    0.84    0.19
  -7   9  -5    0.98    0.25
   7  -9   5    0.38    0.20
  -8   9  -5   15.85    0.84
  -8   9  -5   16.94    1.04
   8  -9   5   16.94    1.07
  -9   9  -5    0.73    0.19
  -9   9  -5    0.87    0.28
   9  -9   5    1.29    0.30
 -10   9  -5    3.74    0.47
  10  -9   5    2.85    0.43
   7   8  -5    5.08    0.41
  -7  -8   5    4.32    0.30
  -7  -8   5    4.22    0.51
   6   8  -5    1.63    0.23
  -6  -8   5    2.03    0.21
  -6  -8   5    1.89    0.34
   5   8  -5    3.50    0.32
  -5  -8   5    3.51    0.29
  -5  -8   5    4.14    0.46
   4   8  -5   14.63    0.75
  -4  -8   5   15.05    0.73
  -4  -8   5   16.11    0.99
   3   8  -5   44.74    1.83
   3   8  -5   48.15    2.13
  -3  -8   5   43.95    2.22
  -3  -8   5   48.84    1.87
   2   8  -5    7.68    0.46
   2   8  -5    8.36    0.57
  -2  -8   5    8.06    0.60
  -2  -8   5    7.86    0.47
   1   8  -5   25.32    1.08
   1   8  -5   25.55    1.28
  -1  -8   5   24.89    1.33
  -1  -8   5   26.82    1.12
   0   8  -5   10.92    0.67
   0   8  -5   10.90    0.56
   0  -8   5   11.07    0.70
   0  -8   5    9.71    0.56
  -1   8  -5  120.39    4.12
  -1   8  -5  115.50    4.77
  -1   8  -5  117.03    4.25
   1  -8   5  111.12    4.24
   1  -8   5  107.80    4.84
  -2   8  -5    0.59    0.14
  -2   8  -5    0.28    0.14
  -2   8  -5    0.42    0.13
   2  -8   5    0.55    0.14
   2  -8   5    0.54    0.18
  -3   8  -5   31.22    1.45
  -3   8  -5   31.84    1.34
  -3   8  -5   32.21    1.53
   3  -8   5   32.66    1.58
   3  -8   5   31.69    1.36
  -4   8  -5   14.04    0.77
  -4   8  -5   12.70    0.68
  -4   8  -5   13.51    0.79
   4  -8   5   15.26    0.70
   4  -8   5   13.27    0.83
  -5   8  -5   12.68    0.80
  -5   8  -5   15.62    0.86
  -5   8  -5   15.41    0.75
   5  -8   5   15.33    0.74
   5  -8   5   15.02    0.90
  -6   8  -5   16.64    0.97
  -6   8  -5   17.76    0.84
  -6   8  -5   16.24    0.91
   6  -8   5   16.76    1.01
   6  -8   5   17.28    0.83
  -7   8  -5    0.29    0.12
  -7   8  -5    0.12    0.14
   7  -8   5    0.10    0.09
   7  -8   5   -0.07    0.11
  -8   8  -5    4.81    0.49
  -8   8  -5    5.62    0.40
   8  -8   5    5.16    0.41
   8  -8   5    4.84    0.51
  -9   8  -5    0.11    0.16
  -9   8  -5    0.06    0.12
   9  -8   5    0.06    0.16
 -10   8  -5    2.59    0.41
  10  -8   5    3.32    0.45
   8   7  -5    4.12    0.38
  -8  -7   5    4.55    0.53
  -8  -7   5    4.29    0.30
   7   7  -5    7.26    0.50
  -7  -7   5    6.72    0.42
  -7  -7   5    7.77    0.67
   6   7  -5    1.56    0.22
  -6  -7   5    1.23    0.17
  -6  -7   5    1.47    0.32
   5   7  -5    1.16    0.20
  -5  -7   5    1.72    0.20
  -5  -7   5    0.86    0.25
   4   7  -5    0.36    0.13
  -4  -7   5    0.49    0.20
  -4  -7   5    0.41    0.12
   3   7  -5   17.20    0.80
   3   7  -5   15.99    0.91
  -3  -7   5   18.18    1.02
  -3  -7   5   17.73    0.81
   2   7  -5    0.17    0.09
   2   7  -5    0.29    0.13
  -2  -7   5    0.47    0.17
  -2  -7   5    0.35    0.12
   1   7  -5   71.07    2.49
   1   7  -5   65.86    2.89
  -1  -7   5   64.82    2.96
  -1  -7   5   66.60    2.57
   0   7  -5    5.14    0.33
   0   7  -5    4.47    0.31
   0   7  -5    4.26    0.36
   0  -7   5    4.33    0.31
   0  -7   5    4.51    0.39
  -1   7  -5   32.19    1.60
  -1   7  -5   32.97    1.41
  -1   7  -5   37.64    1.39
  -1   7  -5   34.41    1.50
   1  -7   5   35.69    1.37
   1  -7   5   35.95    1.50
   1  -7   5   33.19    1.42
   1  -7   5   36.63    1.66
  -2   7  -5   29.33    1.13
  -2   7  -5   25.86    1.25
  -2   7  -5   29.24    1.34
  -2   7  -5   25.60    1.15
   2  -7   5   28.38    1.37
   2  -7   5   26.66    1.12
   2  -7   5   27.90    1.18
  -3   7  -5   28.15    1.30
  -3   7  -5   27.26    1.25
  -3   7  -5   25.28    1.12
   3  -7   5   25.45    1.32
   3  -7   5   26.11    1.15
  -4   7  -5    2.44    0.24
  -4   7  -5    2.24    0.26
  -4   7  -5    2.64    0.27
   4  -7   5    2.39    0.29
   4  -7   5    3.11    0.25
  -5   7  -5   13.60    0.81
  -5   7  -5   14.87    0.79
  -5   7  -5   13.66    0.69
   5  -7   5   13.90    0.69
   5  -7   5   13.42    0.84
  -6   7  -5    1.92    0.22
  -6   7  -5    1.92    0.28
   6  -7   5    1.62    0.28
   6  -7   5    1.68    0.22
  -7   7  -5   46.65    1.80
  -7   7  -5   43.25    2.10
   7  -7   5   43.69    1.78
   7  -7   5   41.50    2.13
  -8   7  -5   -0.10    0.08
  -8   7  -5    0.04    0.14
   8  -7   5    0.04    0.13
   8  -7   5    0.16    0.12
  -9   7  -5    2.06    0.23
  -9   7  -5    2.46    0.39
   9  -7   5    2.76    0.30
   9  -7   5    2.00    0.35
 -10   7  -5    1.69    0.39
  10  -7   5    2.20    0.29
  10  -7   5    2.00    0.37
   9   6  -5    0.03    0.11
   8   6  -5   12.88    0.73
  -8  -6   5   12.18    0.90
   7   6  -5    2.66    0.29
  -7  -6   5    2.76    0.38
  -7  -6   5    2.35    0.24
   6   6  -5    5.50    0.39
  -6  -6   5    5.11    0.35
  -6  -6   5    4.96    0.49
   5   6  -5    0.20    0.10
  -5  -6   5    0.28    0.16
  -5  -6   5    0.52    0.13
   4   6  -5    1.12    0.18
   4   6  -5    1.11    0.19
  -4  -6   5    1.40    0.27
   3   6  -5    1.17    0.19
   3   6  -5    1.15    0.17
  -3  -6   5    1.37    0.17
  -3  -6   5    1.37    0.24
   2   6  -5    7.08    0.47
   2   6  -5    7.33    0.40
  -2  -6   5    6.68    0.50
  -2  -6   5    6.70    0.41
   1   6  -5    2.86    0.25
   1   6  -5    2.88    0.28
   1   6  -5    3.10    0.23
  -1  -6   5    2.83    0.24
  -1  -6   5    2.46    0.29
  -1  -6   5    3.31    0.21
  -1  -6   5    3.36    0.23
   0   6  -5    9.75    0.46
   0   6  -5    8.02    0.53
   0   6  -5    8.31    0.46
   0  -6   5    8.12    0.46
   0  -6   5    8.87    0.45
   0  -6   5    8.05    0.55
   0  -6   5    9.20    0.46
  -1   6  -5    6.73    0.40
  -1   6  -5    7.27    0.48
  -1   6  -5    8.05    0.40
  -1   6  -5    6.61    0.41
   1  -6   5    7.55    0.40
   1  -6   5    7.79    0.43
   1  -6   5    7.46    0.50
  -2   6  -5    1.28    0.16
  -2   6  -5    1.84    0.22
  -2   6  -5    1.42    0.17
  -2   6  -5    1.42    0.18
   2  -6   5    1.44    0.21
   2  -6   5    1.25    0.17
   2  -6   5    1.95    0.19
  -3   6  -5   49.87    1.99
  -3   6  -5   50.96    2.24
  -3   6  -5   53.88    2.26
   3  -6   5   51.84    1.95
   3  -6   5   51.65    2.03
   3  -6   5   52.43    2.32
  -4   6  -5    0.22    0.10
  -4   6  -5    0.34    0.12
  -4   6  -5    0.37    0.11
   4  -6   5    0.32    0.13
   4  -6   5    0.36    0.11
  -5   6  -5   89.54    3.76
  -5   6  -5   90.17    3.84
  -5   6  -5   90.96    3.37
   5  -6   5   88.85    3.90
   5  -6   5   91.32    3.29
  -6   6  -5    1.04    0.24
  -6   6  -5    1.16    0.17
   6  -6   5    1.45    0.24
   6  -6   5    0.98    0.19
  -7   6  -5   82.91    3.65
  -7   6  -5   81.47    3.13
   7  -6   5   83.63    3.10
   7  -6   5   83.89    3.71
  -8   6  -5    0.08    0.16
  -8   6  -5    0.01    0.08
   8  -6   5    0.06    0.10
   8  -6   5    0.07    0.15
  -9   6  -5    3.78    0.29
  -9   6  -5    4.28    0.50
   9  -6   5    3.97    0.36
   9  -6   5    4.10    0.48
 -10   6  -5    4.81    0.33
  10  -6   5    5.49    0.58
  10  -6   5    5.40    0.44
   9   5  -5    0.73    0.18
  -9  -5   5    0.68    0.27
  -9  -5   5    0.64    0.14
   8   5  -5    1.23    0.23
  -8  -5   5    2.05    0.34
  -8  -5   5    2.03    0.22
   7   5  -5   18.18    0.88
  -7  -5   5   18.24    1.10
  -7  -5   5   17.46    0.84
   6   5  -5   -0.04    0.07
  -6  -5   5    0.09    0.14
  -6  -5   5    0.00    0.07
   5   5  -5   25.39    1.06
  -5  -5   5   24.96    1.06
  -5  -5   5   23.23    1.27
   4   5  -5   27.01    1.12
   4   5  -5   26.80    1.27
  -4  -5   5   25.12    1.35
  -4  -5   5   29.49    1.24
   3   5  -5    0.37    0.11
   3   5  -5    0.47    0.13
  -3  -5   5    0.95    0.14
  -3  -5   5    0.63    0.13
  -3  -5   5    0.31    0.13
   2   5  -5    0.53    0.12
   2   5  -5    0.41    0.12
   2   5  -5    0.42    0.11
  -2  -5   5    0.53    0.10
  -2  -5   5    0.41    0.14
  -2  -5   5    0.41    0.11
  -2  -5   5    0.41    0.10
   1   5  -5    3.01    0.24
   1   5  -5    3.17    0.27
   1   5  -5    3.80    0.25
  -1  -5   5    3.32    0.30
  -1  -5   5    3.29    0.23
  -1  -5   5    2.93    0.24
  -1  -5   5    3.57    0.23
   0   5  -5    8.13    0.42
   0   5  -5    7.84    0.39
   0   5  -5    7.33    0.47
   0   5  -5    7.40    0.42
   0  -5   5    7.83    0.39
   0  -5   5    7.54    0.42
   0  -5   5    7.92    0.42
   0  -5   5    7.48    0.49
  -1   5  -5   50.43    2.17
  -1   5  -5   50.18    1.92
  -1   5  -5   49.16    2.12
  -1   5  -5   53.70    1.86
   1  -5   5   52.58    1.86
   1  -5   5   45.45    2.19
   1  -5   5   49.83    1.93
  -2   5  -5   -0.05    0.06
  -2   5  -5   -0.01    0.05
  -2   5  -5   -0.02    0.06
  -2   5  -5   -0.09    0.03
   2  -5   5    0.06    0.06
   2  -5   5    0.04    0.08
   2  -5   5    0.14    0.07
  -3   5  -5   78.63    3.38
  -3   5  -5   82.79    3.37
  -3   5  -5   79.92    3.00
   3  -5   5   78.25    3.46
   3  -5   5   84.77    2.93
  -4   5  -5    0.07    0.06
  -4   5  -5    0.08    0.09
  -4   5  -5    0.21    0.10
   4  -5   5    0.15    0.08
   4  -5   5    0.02    0.10
  -5   5  -5   88.32    3.51
  -5   5  -5   84.56    3.60
  -5   5  -5   86.01    3.13
   5  -5   5   79.70    3.64
   5  -5   5   81.47    3.06
  -6   5  -5    1.45    0.17
  -6   5  -5    1.46    0.25
   6  -5   5    1.39    0.25
   6  -5   5    1.40    0.19
  -7   5  -5   13.20    0.64
  -7   5  -5   13.81    0.88
   7  -5   5   13.80    0.69
   7  -5   5   12.60    0.86
  -8   5  -5    0.70    0.24
  -8   5  -5    0.73    0.13
   8  -5   5    0.38    0.15
   8  -5   5    0.59    0.22
  -9   5  -5    4.51    0.30
  -9   5  -5    5.03    0.53
   9  -5   5    4.98    0.54
   9  -5   5    5.64    0.43
 -10   5  -5    0.07    0.07
  10  -5   5    0.00    0.12
  10  -5   5    0.13    0.17
 -10  -4   5    0.05    0.17
   9   4  -5    2.87    0.30
  -9  -4   5    2.80    0.26
  -9  -4   5    2.37    0.37
   8   4  -5   -0.11    0.08
  -8  -4   5    0.11    0.11
  -8  -4   5    0.04    0.15
   7   4  -5    0.27    0.11
  -7  -4   5    0.20    0.11
  -7  -4   5    0.37    0.18
   6   4  -5    0.54    0.12
  -6  -4   5    0.27    0.11
  -6  -4   5    0.22    0.13
  -6  -4   5    0.10    0.14
   5   4  -5    0.22    0.09
  -5  -4   5    0.26    0.10
  -5  -4   5    0.07    0.10
  -5  -4   5    0.23    0.15
   4   4  -5    7.90    0.42
   4   4  -5    7.26    0.46
  -4  -4   5    8.35    0.46
  -4  -4   5    6.90    0.51
   3   4  -5    2.49    0.23
   3   4  -5    2.41    0.24
   3   4  -5    2.94    0.22
  -3  -4   5    3.05    0.23
  -3  -4   5    2.48    0.27
  -3  -4   5    2.86    0.21
  -3  -4   5    2.76    0.23
   2   4  -5   11.80    0.52
   2   4  -5   10.16    0.58
   2   4  -5   10.16    0.52
  -2  -4   5   10.20    0.52
  -2  -4   5   11.03    0.50
  -2  -4   5   10.61    0.62
  -2  -4   5   10.99    0.54
   1   4  -5   39.32    1.43
   1   4  -5   39.58    1.50
   1   4  -5   37.18    1.67
  -1  -4   5   37.94    1.43
  -1  -4   5   39.02    1.62
  -1  -4   5   37.22    1.50
  -1  -4   5   37.40    1.71
   0   4  -5    6.06    0.34
   0   4  -5    5.91    0.40
   0   4  -5    6.65    0.33
   0   4  -5    6.82    0.38
   0  -4   5    7.39    0.35
   0  -4   5    5.92    0.41
   0  -4   5    5.93    0.35
   0  -4   5    6.72    0.38
  -1   4  -5   56.92    2.46
  -1   4  -5   57.47    2.17
  -1   4  -5   56.43    2.44
  -1   4  -5   61.96    2.11
   1  -4   5   56.37    2.50
   1  -4   5   59.18    2.12
   1  -4   5   58.88    2.20
  -2   4  -5    0.93    0.15
  -2   4  -5    1.04    0.15
  -2   4  -5    1.01    0.12
   2  -4   5    1.04    0.13
   2  -4   5    0.92    0.12
   2  -4   5    0.88    0.15
  -3   4  -5  113.11    4.34
  -3   4  -5  103.80    3.84
  -3   4  -5  101.54    4.36
   3  -4   5  104.10    4.43
   3  -4   5  106.28    3.74
  -4   4  -5    3.63    0.34
  -4   4  -5    4.42    0.32
  -4   4  -5    3.89    0.25
   4  -4   5    4.08    0.36
   4  -4   5    4.40    0.28
  -5   4  -5   59.39    2.43
  -5   4  -5   56.53    2.54
  -5   4  -5   55.79    2.15
   5  -4   5   56.13    2.58
   5  -4   5   58.02    2.13
  -6   4  -5    8.03    0.42
  -6   4  -5    8.33    0.61
   6  -4   5    9.32    0.64
   6  -4   5    7.82    0.46
  -7   4  -5    3.76    0.41
  -7   4  -5    3.42    0.24
   7  -4   5    3.79    0.30
   7  -4   5    4.10    0.44
  -8   4  -5    0.33    0.20
  -8   4  -5    0.31    0.09
   8  -4   5    0.32    0.19
   8  -4   5    0.31    0.13
  -9   4  -5    7.77    0.37
  -9   4  -5    7.17    0.67
   9  -4   5    7.51    0.69
   9  -4   5    7.60    0.51
  10  -4   5    0.87    0.20
 -10  -3   5    0.59    0.14
 -10  -3   5    0.68    0.23
   9   3  -5    1.85    0.24
  -9  -3   5    1.66    0.22
  -9  -3   5    2.19    0.34
   8   3  -5    1.23    0.19
  -8  -3   5    1.33    0.23
  -8  -3   5    1.07    0.17
  -8  -3   5    1.04    0.26
   7   3  -5    0.19    0.11
  -7  -3   5    0.09    0.12
  -7  -3   5    0.17    0.13
  -7  -3   5    0.18    0.10
   6   3  -5   29.80    1.27
  -6  -3   5   30.04    1.29
  -6  -3   5   32.06    1.53
  -6  -3   5   31.91    1.46
   5   3  -5   15.43    0.70
  -5  -3   5   14.08    0.70
  -5  -3   5   14.71    0.83
  -5  -3   5   15.71    0.79
   4   3  -5    6.84    0.37
   4   3  -5    6.33    0.40
   4   3  -5    6.56    0.39
  -4  -3   5    7.17    0.42
  -4  -3   5    6.04    0.44
   3   3  -5   72.24    2.68
   3   3  -5   74.82    3.09
   3   3  -5   72.08    2.78
  -3  -3   5   73.83    3.16
  -3  -3   5   75.16    2.79
  -3  -3   5   77.73    3.07
  -3  -3   5   76.15    2.68
   2   3  -5   11.57    0.51
   2   3  -5   11.45    0.54
   2   3  -5   11.29    0.60
  -2  -3   5   11.11    0.62
  -2  -3   5   11.90    0.58
  -2  -3   5   11.58    0.54
  -2  -3   5   11.61    0.51
   1   3  -5    0.26    0.08
   1   3  -5    0.28    0.10
   1   3  -5    0.19    0.07
  -1  -3   5    0.46    0.12
  -1  -3   5    0.61    0.10
  -1  -3   5    0.31    0.09
  -1  -3   5    0.30    0.08
   0   3  -5   25.13    0.92
   0   3  -5   24.81    0.96
   0   3  -5   23.01    1.10
   0   3  -5   23.16    1.08
   0  -3   5   24.16    0.93
   0  -3   5   24.25    0.97
   0  -3   5   23.27    1.11
   0  -3   5   24.02    1.08
  -1   3  -5   27.75    1.20
  -1   3  -5   26.13    1.03
  -1   3  -5   25.28    1.19
   1  -3   5   26.61    1.05
   1  -3   5   24.93    1.21
   1  -3   5   26.80    1.01
  -2   3  -5    4.87    0.35
  -2   3  -5    4.52    0.26
  -2   3  -5    5.73    0.35
   2  -3   5    5.07    0.28
   2  -3   5    5.20    0.37
  -3   3  -5   15.10    0.57
  -3   3  -5   13.42    0.67
  -3   3  -5   13.26    0.56
  -3   3  -5   12.03    0.70
   3  -3   5   13.20    0.57
   3  -3   5   10.35    0.69
  -4   3  -5    4.99    0.32
  -4   3  -5    3.96    0.24
  -4   3  -5    3.98    0.35
   4  -3   5    4.22    0.26
   4  -3   5    3.53    0.34
  -5   3  -5   72.29    3.07
  -5   3  -5   70.19    2.58
   5  -3   5   68.69    2.56
   5  -3   5   69.80    3.10
  -6   3  -5    0.78    0.11
  -6   3  -5    0.64    0.21
   6  -3   5    1.17    0.27
   6  -3   5    0.82    0.15
  -7   3  -5   17.62    0.72
  -7   3  -5   17.62    1.06
   7  -3   5   17.85    1.08
   7  -3   5   18.26    0.83
  -8   3  -5    3.27    0.18
  -8   3  -5    3.38    0.42
   8  -3   5    3.24    0.41
   8  -3   5    3.45    0.30
  -9   3  -5    1.32    0.34
   9  -3   5    1.44    0.24
   9  -3   5    1.33    0.35
 -10  -2   5    0.31    0.18
 -10  -2   5    0.30    0.14
   9   2  -5   -0.03    0.09
  -9  -2   5   -0.17    0.13
  -9  -2   5    0.01    0.14
  -9  -2   5    0.16    0.11
   8   2  -5    0.38    0.12
  -8  -2   5    0.31    0.16
  -8  -2   5    0.48    0.19
  -8  -2   5    0.10    0.10
   7   2  -5   20.98    0.94
  -7  -2   5   20.98    0.95
  -7  -2   5   21.81    1.14
  -7  -2   5   20.11    1.09
   6   2  -5    2.67    0.24
  -6  -2   5    2.16    0.27
  -6  -2   5    3.16    0.30
  -6  -2   5    2.93    0.25
   5   2  -5   23.92    1.05
   5   2  -5   24.43    1.10
   5   2  -5   25.14    1.01
  -5  -2   5   23.80    1.03
  -5  -2   5   22.72    1.17
  -5  -2   5   25.14    1.16
   4   2  -5  216.75    8.60
   4   2  -5  216.74    7.75
   4   2  -5  217.94    7.48
  -4  -2   5  214.84    7.47
  -4  -2   5  209.20    8.75
  -4  -2   5  218.91    8.61
   3   2  -5    0.75    0.13
   3   2  -5    0.66    0.11
   3   2  -5    0.88    0.12
  -3  -2   5    1.04    0.13
  -3  -2   5    0.91    0.14
  -3  -2   5    1.07    0.14
  -3  -2   5    0.70    0.14
   2   2  -5   81.72    3.03
   2   2  -5   82.62    2.93
   2   2  -5   81.61    3.40
  -2  -2   5   84.47    3.44
  -2  -2   5   82.25    3.04
  -2  -2   5   82.98    2.93
  -2  -2   5   84.46    3.38
   1   2  -5   16.41    0.79
   1   2  -5   17.75    0.66
   1   2  -5   16.35    0.69
  -1  -2   5   16.34    0.67
  -1  -2   5   16.91    0.70
  -1  -2   5   16.87    0.78
  -1  -2   5   15.76    0.79
   0   2  -5   86.24    3.40
   0   2  -5   80.59    3.39
   0   2  -5   82.77    3.00
   0  -2   5   83.13    3.39
   0  -2   5   81.40    3.43
   0  -2   5   82.54    2.91
  -1   2  -5    1.57    0.19
  -1   2  -5    1.73    0.13
  -1   2  -5    1.78    0.18
   1  -2   5    1.81    0.14
   1  -2   5    1.49    0.17
  -2   2  -5   36.72    1.37
  -2   2  -5   38.85    1.60
  -2   2  -5   35.42    1.63
  -2   2  -5   38.29    1.37
   2  -2   5   36.09    1.64
   2  -2   5   35.36    1.35
  -3   2  -5   33.97    1.24
  -3   2  -5   33.70    1.46
  -3   2  -5   31.84    1.52
  -3   2  -5   35.50    1.24
   3  -2   5   31.69    1.53
   3  -2   5   31.93    1.24
  -4   2  -5    4.53    0.30
  -4   2  -5    4.23    0.21
  -4   2  -5    3.67    0.35
  -4   2  -5    4.29    0.22
   4  -2   5    4.46    0.26
   4  -2   5    4.01    0.36
  -5   2  -5   66.61    2.45
  -5   2  -5   68.09    2.99
   5  -2   5   66.53    2.47
   5  -2   5   71.77    3.03
  -6   2  -5    2.37    0.32
  -6   2  -5    2.61    0.14
   6  -2   5    2.82    0.23
   6  -2   5    2.45    0.32
  -7   2  -5   29.36    1.55
   7  -2   5   29.76    1.58
   7  -2   5   30.14    1.24
  -8   2  -5    0.51    0.22
   8  -2   5    0.34    0.13
   8  -2   5    0.10    0.16
  -9   2  -5    3.81    0.48
   9  -2   5    3.74    0.48
   9  -2   5    4.15    0.35
 -11  -1   5    8.02    0.68
 -10  -1   5    0.52    0.20
 -10  -1   5    0.68    0.17
   9   1  -5    7.78    0.51
  -9  -1   5    8.15    0.51
  -9  -1   5    8.51    0.63
  -9  -1   5    7.53    0.61
   8   1  -5    7.06    0.45
  -8  -1   5    7.08    0.45
  -8  -1   5    6.99    0.54
  -8  -1   5    6.44    0.52
   7   1  -5   18.13    0.83
  -7  -1   5   19.09    0.99
  -7  -1   5   17.46    0.84
  -7  -1   5   16.64    0.95
   6   1  -5    3.76    0.28
  -6  -1   5    3.86    0.29
  -6  -1   5    4.50    0.36
  -6  -1   5    4.80    0.37
   5   1  -5    0.25    0.09
   5   1  -5    0.33    0.10
   5   1  -5    0.27    0.09
  -5  -1   5    0.26    0.11
  -5  -1   5    0.20    0.08
  -5  -1   5    0.04    0.06
  -5  -1   5    0.23    0.11
   4   1  -5   81.90    3.40
   4   1  -5   82.22    2.97
   4   1  -5   82.11    3.08
  -4  -1   5   83.61    2.96
  -4  -1   5   83.64    3.46
  -4  -1   5   85.94    3.44
  -4  -1   5   82.43    3.08
   3   1  -5    0.28    0.10
   3   1  -5    0.51    0.09
   3   1  -5    0.44    0.10
  -3  -1   5    0.34    0.08
  -3  -1   5    0.25    0.09
  -3  -1   5    0.45    0.11
  -3  -1   5    0.47    0.11
   2   1  -5    0.19    0.07
   2   1  -5    0.10    0.07
   2   1  -5    0.21    0.06
  -2  -1   5    0.27    0.08
  -2  -1   5    0.26    0.07
  -2  -1   5    0.23    0.08
  -2  -1   5    0.16    0.07
   1   1  -5   12.39    0.66
   1   1  -5   13.55    0.56
   1   1  -5   13.73    0.67
  -1  -1   5   13.78    0.55
  -1  -1   5   13.58    0.66
  -1  -1   5   13.35    0.64
   0   1  -5    4.87    0.34
   0   1  -5    5.96    0.26
   0   1  -5    5.51    0.25
   0   1  -5    5.70    0.35
   0  -1   5    5.07    0.32
   0  -1   5    5.32    0.34
   0  -1   5    5.43    0.26
  -1   1  -5   11.63    0.44
  -1   1  -5   10.32    0.59
  -1   1  -5   11.50    0.44
  -1   1  -5   12.20    0.58
   1  -1   5   10.21    0.45
   1  -1   5   10.46    0.57
   1  -1   5   10.20    0.45
  -2   1  -5   35.39    1.53
  -2   1  -5   36.00    1.27
  -2   1  -5   34.18    1.59
  -2   1  -5   37.14    1.28
   2  -1   5   33.44    1.28
   2  -1   5   34.50    1.59
   2  -1   5   36.48    1.29
  -3   1  -5   13.75    0.63
   3  -1   5   11.44    0.68
   3  -1   5   11.72    0.51
  -4   1  -5    3.25    0.24
  -4   1  -5    3.44    0.33
   4  -1   5    3.09    0.31
   4  -1   5    2.60    0.19
  -5   1  -5   58.20    2.70
  -5   1  -5   61.35    2.68
   5  -1   5   60.28    2.19
   5  -1   5   60.72    2.71
  -6   1  -5   15.65    0.93
  -6   1  -5   15.20    0.93
   6  -1   5   15.02    0.68
   6  -1   5   14.59    0.92
  -7   1  -5   13.53    0.92
  -7   1  -5   13.59    0.90
   7  -1   5   14.32    0.93
   7  -1   5   14.31    0.68
  -8   1  -5    7.95    0.67
   8  -1   5    8.44    0.70
   8  -1   5    7.87    0.48
  -9   1  -5   -0.06    0.15
   9  -1   5   -0.02    0.14
   9  -1   5    0.08    0.10
 -11   0   5    6.02    0.59
 -10   0   5   19.02    0.95
 -10   0   5   19.81    1.17
  -9   0   5    1.16    0.27
  -9   0   5    1.45    0.21
  -8   0   5   24.16    1.27
  -8   0   5   23.73    1.08
  -8   0   5   24.59    1.25
   7   0  -5    0.36    0.11
  -7   0   5    0.32    0.14
  -7   0   5    0.35    0.12
  -7   0   5    0.14    0.11
   6   0  -5   28.30    1.11
   6   0  -5   26.49    1.14
  -6   0   5   25.93    1.26
  -6   0   5   26.46    1.28
  -6   0   5   26.74    1.14
   5   0  -5    0.97    0.15
   5   0  -5    1.26    0.15
   5   0  -5    1.16    0.15
  -5   0   5    1.22    0.19
  -5   0   5    1.30    0.17
  -5   0   5    1.15    0.15
  -5   0   5    1.28    0.15
   4   0  -5   38.78    1.66
   4   0  -5   37.93    1.51
   4   0  -5   40.47    1.46
  -4   0   5   39.46    1.67
  -4   0   5   38.13    1.45
  -4   0   5   38.73    1.52
  -4   0   5   38.47    1.70
   3   0  -5    1.15    0.14
   3   0  -5    1.31    0.12
   3   0  -5    1.13    0.12
  -3   0   5    1.16    0.13
  -3   0   5    1.10    0.13
  -3   0   5    1.06    0.15
  -3   0   5    1.32    0.13
   2   0  -5   35.10    1.29
   2   0  -5   32.34    1.47
  -2   0   5   35.78    1.44
  -2   0   5   33.29    1.24
  -2   0   5   33.58    1.47
  -2   0   5   33.33    1.30
   1   0  -5   47.37    1.66
   1   0  -5   44.42    1.92
   1   0  -5   49.59    1.68
   1   0  -5   42.06    1.92
  -1   0   5   42.67    1.92
  -1   0   5   46.78    1.90
  -1   0   5   44.75    1.62
   0   0  -5    0.00    0.03
   0   0  -5   -0.03    0.03
   0   0  -5    0.00    0.07
   0   0  -5    0.00    0.07
   0   0   5   -0.03    0.03
   0   0   5   -0.02    0.03
   0   0   5   -0.11    0.04
  -1   0  -5    0.48    0.13
  -1   0  -5    0.66    0.11
   1   0   5    0.54    0.06
   1   0   5    0.56    0.12
   1   0   5    0.56    0.07
  -2   0  -5   35.17    1.50
  -2   0  -5   37.81    1.57
   2   0   5   33.28    1.24
   2   0   5   35.44    1.24
   2   0   5   31.38    1.54
  -3   0  -5    1.59    0.22
  -3   0  -5    1.44    0.20
  -3   0  -5    1.56    0.17
   3   0   5    1.28    0.19
   3   0   5    1.33    0.11
   3   0   5    1.57    0.12
  -4   0  -5    1.49    0.24
  -4   0  -5    1.68    0.23
   4   0   5    1.79    0.14
   4   0   5    1.84    0.25
  -5   0  -5    3.82    0.38
  -5   0  -5    4.14    0.40
   5   0   5    3.50    0.38
   5   0   5    4.23    0.26
  -6   0  -5    1.55    0.26
  -6   0  -5    1.26    0.27
   6   0   5    1.13    0.15
   6   0   5    1.18    0.26
  -7   0  -5    0.39    0.19
  -7   0  -5    0.36    0.20
   7   0   5    0.41    0.12
   7   0   5    0.42    0.19
  -8   0  -5    3.38    0.43
  -8   0  -5    4.50    0.50
   8   0   5    4.24    0.49
   8   0   5    3.87    0.32
  -9   0  -5    8.94    0.74
 -11   1   5    0.14    0.12
 -11   1   5    0.12    0.15
 -10   1   5   34.83    1.49
 -10   1   5   32.84    1.75
  -9   1   5    1.20    0.27
  -9   1   5    1.40    0.21
  -8   1   5   67.42    3.06
  -8   1   5   71.62    2.71
   7  -1  -5   10.97    0.55
  -7   1   5   10.00    0.65
  -7   1   5    9.71    0.55
  -7   1   5    9.82    0.60
   6  -1  -5   13.31    0.60
   6  -1  -5   12.59    0.63
   6  -1  -5   12.30    0.62
  -6   1   5   11.95    0.61
  -6   1   5   11.92    0.65
  -6   1   5   12.89    0.72
   5  -1  -5   10.33    0.48
   5  -1  -5    9.13    0.49
   5  -1  -5    9.54    0.52
  -5   1   5    9.93    0.47
  -5   1   5    9.42    0.57
  -5   1   5   10.32    0.51
  -5   1   5   10.02    0.52
   4  -1  -5   62.86    2.34
   4  -1  -5   60.94    2.59
   4  -1  -5   64.18    2.25
  -4   1   5   61.80    2.34
  -4   1   5   62.19    2.63
  -4   1   5   61.05    2.25
  -4   1   5   65.12    2.58
   3  -1  -5    2.92    0.24
   3  -1  -5    2.79    0.19
  -3   1   5    2.95    0.18
  -3   1   5    2.82    0.24
  -3   1   5    3.42    0.20
  -3   1   5    3.05    0.20
   2  -1  -5  160.90    5.82
   2  -1  -5  165.10    6.56
  -2   1   5  167.62    5.64
  -2   1   5  159.76    6.55
  -2   1   5  165.68    6.56
   1  -1  -5   23.38    1.06
   1  -1  -5   24.51    0.86
   1  -1  -5   22.51    1.07
   1  -1  -5   26.68    0.87
  -1   1   5   21.36    1.05
  -1   1   5   22.65    0.85
  -1   1   5   22.37    0.85
  -1   1   5   22.83    1.01
   0  -1  -5   30.80    1.32
   0  -1  -5   30.49    1.35
   0   1   5   28.96    1.33
   0   1   5   30.84    1.06
   0   1   5   29.52    1.06
   0   1   5   29.26    1.30
  -1  -1  -5    8.82    0.50
  -1  -1  -5    8.40    0.46
  -1  -1  -5    8.29    0.45
   1   1   5    7.60    0.30
   1   1   5    7.68    0.45
   1   1   5    8.07    0.31
  -2  -1  -5   11.88    0.65
  -2  -1  -5   13.54    0.62
  -2  -1  -5   11.91    0.66
   2   1   5   10.16    0.62
   2   1   5   11.10    0.44
  -3  -1  -5    8.57    0.54
  -3  -1  -5    8.20    0.45
  -3  -1  -5    8.71    0.54
   3   1   5    6.82    0.50
   3   1   5    8.12    0.34
   3   1   5    8.44    0.35
  -4  -1  -5    0.36    0.15
  -4  -1  -5    0.25    0.12
   4   1   5    0.56    0.18
   4   1   5    0.44    0.08
  -5  -1  -5    0.34    0.15
  -5  -1  -5    0.36    0.17
   5   1   5    0.60    0.19
  -6  -1  -5    0.01    0.13
  -6  -1  -5   -0.16    0.09
   6   1   5    0.03    0.13
  -7  -1  -5   -0.08    0.13
  -7  -1  -5   -0.12    0.11
   7   1   5   -0.15    0.13
   7   1   5    0.05    0.08
  -8  -1  -5   -0.04    0.16
  -8  -1  -5    0.10    0.15
   8   1   5   -0.21    0.13
   8   1   5   -0.14    0.08
  -9  -1  -5    0.27    0.19
 -11   2   5    1.49    0.34
 -11   2   5    0.85    0.20
 -10   2   5   26.97    1.50
 -10   2   5   28.97    1.29
  -9   2   5    1.24    0.23
  -9   2   5    1.36    0.29
  -8   2   5   20.15    1.13
  -8   2   5   21.88    0.99
   7  -2  -5    4.53    0.35
  -7   2   5    5.22    0.43
  -7   2   5    5.94    0.38
   6  -2  -5    8.19    0.47
   6  -2  -5    8.10    0.47
  -6   2   5    8.78    0.45
  -6   2   5    8.30    0.46
  -6   2   5    8.82    0.55
  -6   2   5    8.16    0.47
   5  -2  -5   39.21    1.72
   5  -2  -5   37.30    1.56
  -5   2   5   39.93    1.77
  -5   2   5   40.90    1.51
  -5   2   5   41.44    1.57
  -5   2   5   40.39    1.68
   4  -2  -5   34.59    1.38
   4  -2  -5   37.21    1.33
   4  -2  -5   34.70    1.54
  -4   2   5   36.90    1.34
  -4   2   5   32.08    1.56
  -4   2   5   36.41    1.39
  -4   2   5   36.47    1.47
   3  -2  -5    5.21    0.33
   3  -2  -5    4.74    0.26
  -3   2   5    4.83    0.26
  -3   2   5    5.03    0.33
   2  -2  -5  249.64    8.73
   2  -2  -5  261.14    8.74
   2  -2  -5  238.02    9.83
  -2   2   5  238.69    9.82
  -2   2   5  242.90    8.46
  -2   2   5  252.36    9.85
   1  -2  -5    3.74    0.27
   1  -2  -5    3.76    0.27
  -1   2   5    3.13    0.20
  -1   2   5    3.03    0.15
  -1   2   5    3.18    0.25
  -1   2   5    3.05    0.15
   0  -2  -5    9.74    0.48
   0  -2  -5    9.42    0.52
   0  -2  -5    9.48    0.51
   0   2   5    8.54    0.51
   0   2   5    8.64    0.47
  -1  -2  -5    0.05    0.09
  -1  -2  -5    0.05    0.09
  -1  -2  -5    0.00    0.07
   1   2   5    0.11    0.07
  -2  -2  -5    3.94    0.31
  -2  -2  -5    4.17    0.33
  -2  -2  -5    3.71    0.28
   2   2   5    2.93    0.28
  -3  -2  -5    0.12    0.08
  -3  -2  -5    0.07    0.10
  -3  -2  -5    0.18    0.11
   3   2   5    0.12    0.04
   3   2   5    0.07    0.04
   3   2   5    0.14    0.11
  -4  -2  -5    5.35    0.44
  -4  -2  -5    5.75    0.47
   4   2   5    6.09    0.48
   4   2   5    6.04    0.29
  -5  -2  -5    0.13    0.15
  -5  -2  -5    0.25    0.13
   5   2   5    0.14    0.07
   5   2   5    0.23    0.15
  -6  -2  -5    1.47    0.29
  -6  -2  -5    1.72    0.31
   6   2   5    1.68    0.34
   6   2   5    1.49    0.17
  -7  -2  -5    1.27    0.31
  -7  -2  -5    1.49    0.32
   7   2   5    1.36    0.31
  -8  -2  -5    0.75    0.25
  -8  -2  -5    0.51    0.22
   8   2   5    0.91    0.29
   8   2   5    0.90    0.18
 -11   3   5    1.01    0.29
 -11   3   5    0.83    0.20
 -10   3   5    2.52    0.37
 -10   3   5    2.97    0.32
  -9   3   5    0.70    0.18
  -9   3   5    0.39    0.18
  -8   3   5   17.97    0.86
  -8   3   5   16.65    0.98
   7  -3  -5    0.26    0.11
  -7   3   5    0.46    0.13
  -7   3   5    0.43    0.15
   6  -3  -5   31.43    1.37
   6  -3  -5   29.90    1.26
  -6   3   5   31.64    1.22
  -6   3   5   29.15    1.43
  -6   3   5   30.77    1.27
   5  -3  -5    5.25    0.36
   5  -3  -5    5.47    0.33
   5  -3  -5    6.08    0.29
  -5   3   5    5.52    0.29
  -5   3   5    6.26    0.33
  -5   3   5    5.64    0.34
  -5   3   5    4.78    0.38
   4  -3  -5   19.28    0.99
   4  -3  -5   21.07    0.87
  -4   3   5   21.03    1.01
  -4   3   5   22.53    0.89
  -4   3   5   22.03    0.85
   3  -3  -5    8.05    0.37
   3  -3  -5    7.44    0.46
  -3   3   5    7.51    0.45
  -3   3   5    8.75    0.37
   2  -3  -5  204.64    6.70
   2  -3  -5  192.93    6.69
  -2   3   5  180.55    6.50
  -2   3   5  182.06    7.57
  -2   3   5  187.36    6.50
  -2   3   5  190.00    7.57
   1  -3  -5   32.86    1.41
   1  -3  -5   33.50    1.35
   1  -3  -5   34.91    1.43
  -1   3   5   29.42    1.39
  -1   3   5   31.18    1.11
  -1   3   5   29.04    1.11
  -1   3   5   31.36    1.34
   0  -3  -5   25.20    1.10
   0  -3  -5   23.69    1.12
   0  -3  -5   23.79    1.12
   0   3   5   24.42    1.12
  -1  -3  -5   16.80    0.83
  -1  -3  -5   16.33    0.80
  -1  -3  -5   15.50    0.80
  -2  -3  -5    0.82    0.18
  -2  -3  -5    0.81    0.17
  -2  -3  -5    0.86    0.15
  -3  -3  -5   26.06    1.16
  -3  -3  -5   25.56    1.24
  -3  -3  -5   24.37    1.25
   3   3   5   24.28    0.90
  -4  -3  -5   53.44    2.45
  -4  -3  -5   50.16    2.38
   4   3   5   53.62    2.45
   4   3   5   55.46    1.91
  -5  -3  -5    0.39    0.19
  -5  -3  -5    0.18    0.15
   5   3   5    0.38    0.19
   5   3   5    0.39    0.09
  -6  -3  -5   22.03    1.32
   6   3   5   23.35    0.96
   6   3   5   25.41    1.37
  -7  -3  -5    0.09    0.18
  -7  -3  -5    0.03    0.13
   7   3   5    0.04    0.08
   7   3   5    0.24    0.18
 -12   4   5    7.08    0.52
 -11   4   5    1.12    0.22
 -11   4   5    0.65    0.27
 -10   4   5    2.40    0.37
 -10   4   5    2.91    0.32
  -9   4   5    0.34    0.13
  -9   4   5    0.31    0.17
   8  -4  -5   35.21    1.48
  -8   4   5   34.49    1.47
  -8   4   5   33.34    1.67
   7  -4  -5    6.62    0.43
  -7   4   5    7.47    0.44
  -7   4   5    6.47    0.43
  -7   4   5    8.09    0.54
  -7   4   5    7.05    0.41
   6  -4  -5   33.90    1.40
   6  -4  -5   33.64    1.54
  -6   4   5   37.36    1.54
  -6   4   5   35.54    1.42
  -6   4   5   33.95    1.34
  -6   4   5   32.16    1.58
   5  -4  -5   10.52    0.51
   5  -4  -5    9.61    0.56
  -5   4   5   10.29    0.49
  -5   4   5   10.13    0.51
  -5   4   5    9.81    0.58
   4  -4  -5   64.70    2.38
   4  -4  -5   61.92    2.70
  -4   4   5   63.62    2.30
  -4   4   5   67.12    2.40
  -4   4   5   63.06    2.70
   3  -4  -5   72.54    2.48
   3  -4  -5   62.44    2.86
   3  -4  -5   71.53    2.49
  -3   4   5   69.00    2.42
  -3   4   5   65.22    2.83
   2  -4  -5   45.99    2.05
   2  -4  -5   51.26    1.95
  -2   4   5   44.95    1.68
  -2   4   5   47.00    1.68
  -2   4   5   47.48    2.02
   1  -4  -5    0.36    0.12
   1  -4  -5    0.25    0.08
  -1   4   5    0.19    0.04
  -1   4   5    0.25    0.04
  -1   4   5    0.18    0.09
   0  -4  -5    1.27    0.16
   0  -4  -5    1.43    0.17
   0  -4  -5    1.22    0.18
   0   4   5    1.05    0.15
  -1  -4  -5   23.90    1.13
  -1  -4  -5   23.26    1.13
  -1  -4  -5   23.87    1.12
  -2  -4  -5    0.02    0.09
  -2  -4  -5   -0.10    0.08
  -2  -4  -5    0.01    0.08
   2   4   5    0.11    0.08
  -3  -4  -5   13.35    0.75
  -3  -4  -5   12.27    0.76
   3   4   5   12.27    0.48
  -4  -4  -5   51.02    2.25
  -4  -4  -5   46.50    2.28
   4   4   5   49.82    1.77
  -5  -4  -5    1.44    0.31
  -5  -4  -5    1.97    0.28
   5   4   5    1.95    0.16
  -6  -4  -5    8.46    0.70
   6   4   5    8.78    0.44
   6   4   5    7.65    0.68
  -7  -4  -5    0.02    0.15
   7   4   5    0.14    0.09
   7   4   5    0.11    0.17
 -12   5   5    0.64    0.19
 -11   5   5    1.83    0.27
 -11   5   5    1.72    0.37
 -10   5   5   19.80    1.23
 -10   5   5   22.72    1.08
  -9   5   5    2.46    0.36
  -9   5   5    2.83    0.29
   8  -5  -5   12.44    0.68
  -8   5   5   11.69    0.76
   7  -5  -5    0.20    0.10
   7  -5  -5    0.23    0.12
  -7   5   5    0.09    0.08
  -7   5   5    0.36    0.15
  -7   5   5    0.26    0.11
   6  -5  -5   30.31    1.28
   6  -5  -5   31.53    1.44
  -6   5   5   32.40    1.24
  -6   5   5   32.10    1.43
  -6   5   5   28.90    1.45
   5  -5  -5   59.56    2.25
   5  -5  -5   58.38    2.55
  -5   5   5   63.17    2.56
  -5   5   5   61.30    2.19
  -5   5   5   55.76    2.54
   4  -5  -5   30.53    1.21
   4  -5  -5   30.63    1.43
  -4   5   5   30.38    1.40
  -4   5   5   31.29    1.18
  -4   5   5   31.88    1.42
   3  -5  -5   41.39    1.49
   3  -5  -5   42.07    1.64
   3  -5  -5   36.07    1.77
   3  -5  -5   42.24    1.49
  -3   5   5   37.29    1.73
  -3   5   5   42.49    1.80
  -3   5   5   39.23    1.47
   2  -5  -5    8.27    0.49
   2  -5  -5    8.46    0.38
  -2   5   5    6.57    0.45
  -2   5   5    6.93    0.32
  -2   5   5    6.54    0.42
  -2   5   5    6.75    0.32
   1  -5  -5   36.10    1.55
   1  -5  -5   36.17    1.48
  -1   5   5   30.93    1.51
  -1   5   5   33.39    1.49
  -1   5   5   33.08    1.19
  -1   5   5   33.15    1.20
   0  -5  -5    0.04    0.07
   0  -5  -5    0.06    0.07
   0  -5  -5    0.12    0.10
   0   5   5    0.14    0.08
   0   5   5    0.08    0.07
  -1  -5  -5    2.83    0.26
  -1  -5  -5    2.62    0.26
  -1  -5  -5    2.46    0.26
   1   5   5    1.95    0.22
  -2  -5  -5   14.91    0.78
  -2  -5  -5   15.58    0.81
  -2  -5  -5   14.37    0.82
   2   5   5   13.31    0.76
  -3  -5  -5    0.80    0.20
  -3  -5  -5    0.72    0.20
   3   5   5    0.78    0.09
  -4  -5  -5    4.05    0.38
  -4  -5  -5    3.76    0.41
   4   5   5    3.97    0.23
  -5  -5  -5    0.08    0.13
   5   5   5    0.12    0.07
  -6  -5  -5    0.51    0.23
   6   5   5    0.28    0.20
   6   5   5    0.40    0.11
 -12   6   5   -0.03    0.11
 -11   6   5    0.62    0.18
 -11   6   5    0.32    0.23
 -10   6   5    1.15    0.29
   9  -6  -5   26.30    1.21
  -9   6   5   25.10    1.38
   8  -6  -5    1.02    0.20
  -8   6   5    1.25    0.26
   7  -6  -5    4.48    0.33
   7  -6  -5    3.67    0.34
  -7   6   5    4.23    0.38
  -7   6   5    4.42    0.36
  -7   6   5    4.47    0.32
   6  -6  -5    4.28    0.36
   6  -6  -5    4.78    0.32
  -6   6   5    4.11    0.29
  -6   6   5    4.00    0.35
  -6   6   5    4.51    0.36
   5  -6  -5   29.79    1.45
   5  -6  -5   30.25    1.25
  -5   6   5   30.58    1.43
  -5   6   5   33.14    1.46
  -5   6   5   31.87    1.23
   4  -6  -5    5.12    0.28
   4  -6  -5    3.80    0.35
  -4   6   5    4.34    0.33
  -4   6   5    4.86    0.38
  -4   6   5    4.99    0.28
   3  -6  -5    0.37    0.13
   3  -6  -5    0.70    0.07
   3  -6  -5    0.56    0.07
  -3   6   5    0.52    0.12
  -3   6   5    0.52    0.09
  -3   6   5    0.52    0.15
   2  -6  -5    5.10    0.38
   2  -6  -5    5.31    0.30
  -2   6   5    4.10    0.23
  -2   6   5    4.43    0.32
  -2   6   5    4.49    0.36
   1  -6  -5   11.27    0.63
   1  -6  -5   11.09    0.56
  -1   6   5    9.63    0.55
  -1   6   5    9.75    0.40
  -1   6   5    9.54    0.41
  -1   6   5    9.95    0.60
   0  -6  -5   22.71    1.05
   0  -6  -5   24.45    1.10
   0  -6  -5   22.22    1.03
   0   6   5   20.30    0.77
   0   6   5   20.83    0.77
   0   6   5   20.11    1.01
   0   6   5   20.03    1.05
  -1  -6  -5   23.10    1.05
  -1  -6  -5   20.39    1.06
  -1  -6  -5   21.91    1.07
   1   6   5   20.51    0.75
   1   6   5   19.78    1.02
   1   6   5   21.51    1.06
   1   6   5   20.39    0.75
  -2  -6  -5   29.90    1.55
   2   6   5   33.43    1.16
   2   6   5   32.24    1.50
  -3  -6  -5   14.83    0.91
   3   6   5   16.00    0.62
  -4  -6  -5    0.07    0.14
   4   6   5    0.14    0.07
  -5  -6  -5    7.01    0.62
   5   6   5    7.65    0.38
  -6  -6  -5    1.53    0.35
   6   6   5    1.85    0.19
 -11   7   5    5.35    0.58
 -10   7   5    0.09    0.16
   9  -7  -5    3.38    0.33
  -9   7   5    2.94    0.38
   8  -7  -5   -0.08    0.09
  -8   7   5   -0.02    0.11
   7  -7  -5    9.31    0.53
  -7   7   5    9.06    0.51
  -7   7   5    9.11    0.60
  -7   7   5    8.43    0.57
   6  -7  -5    1.36    0.17
   6  -7  -5    1.09    0.22
  -6   7   5    1.07    0.21
  -6   7   5    0.96    0.15
  -6   7   5    1.38    0.21
   5  -7  -5   36.94    1.41
   5  -7  -5   33.06    1.64
  -5   7   5   36.72    1.39
  -5   7   5   35.78    1.65
  -5   7   5   33.99    1.60
   4  -7  -5    7.96    0.56
   4  -7  -5    9.08    0.42
  -4   7   5    9.41    0.58
  -4   7   5    7.88    0.50
  -4   7   5    8.74    0.43
   3  -7  -5    6.72    0.27
   3  -7  -5    6.53    0.48
  -3   7   5    6.04    0.46
  -3   7   5    6.72    0.34
  -3   7   5    6.92    0.42
   2  -7  -5    1.45    0.17
   2  -7  -5    1.69    0.23
  -2   7   5    1.83    0.19
  -2   7   5    1.36    0.13
  -2   7   5    1.39    0.21
   1  -7  -5   87.94    3.91
   1  -7  -5   98.93    3.89
  -1   7   5   96.35    3.82
  -1   7   5   88.56    3.90
  -1   7   5   92.46    3.24
   0  -7  -5    3.21    0.31
   0  -7  -5    3.20    0.32
   0   7   5    3.81    0.35
   0   7   5    3.50    0.18
  -1  -7  -5  116.48    5.04
   1   7   5  127.00    5.00
   1   7   5  117.19    4.14
  -2  -7  -5    5.65    0.47
   2   7   5    6.19    0.29
  -3  -7  -5   28.59    1.52
   3   7   5   30.34    1.12
  -4  -7  -5    0.22    0.16
   4   7   5   -0.06    0.06
  -5  -7  -5    9.09    0.73
   5   7   5    8.72    0.44
 -11   8   5    2.03    0.37
  10  -8  -5    0.43    0.18
 -10   8   5    0.27    0.18
   9  -8  -5    8.29    0.54
  -9   8   5    7.00    0.60
   8  -8  -5    4.64    0.37
  -8   8   5    5.10    0.46
  -8   8   5    4.56    0.40
   7  -8  -5   26.23    1.16
  -7   8   5   26.94    1.32
  -7   8   5   25.48    1.31
  -7   8   5   26.73    1.13
   6  -8  -5   -0.07    0.07
  -6   8   5    0.03    0.09
  -6   8   5   -0.05    0.08
  -6   8   5   -0.06    0.06
   5  -8  -5    8.58    0.44
  -5   8   5    8.04    0.52
  -5   8   5    8.62    0.45
  -5   8   5    7.77    0.56
   4  -8  -5    0.15    0.06
   4  -8  -5    0.01    0.11
  -4   8   5    0.13    0.10
  -4   8   5    0.28    0.14
  -4   8   5    0.20    0.08
   3  -8  -5   30.64    1.49
  -3   8   5   32.22    1.38
  -3   8   5   27.66    1.16
  -3   8   5   31.57    1.49
   2  -8  -5   16.66    0.92
  -2   8   5   15.97    0.90
  -2   8   5   15.58    0.66
   1  -8  -5  204.19    8.27
  -1   8   5  202.21    6.99
  -1   8   5  202.31    8.25
   0  -8  -5    1.90    0.25
   0   8   5    1.69    0.14
   0   8   5    2.22    0.28
  -1  -8  -5   97.41    4.19
   1   8   5   95.08    3.41
   1   8   5  100.78    4.15
  -2  -8  -5   -0.06    0.11
   2   8   5    0.07    0.06
  -3  -8  -5   12.63    0.86
   3   8   5   13.60    0.58
  -4  -8  -5    3.39    0.43
   4   8   5    4.72    0.27
  -5  -8  -5    0.95    0.29
   5   8   5    0.56    0.12
 -11   9   5    0.39    0.22
  10  -9  -5    4.87    0.43
 -10   9   5    3.82    0.45
   9  -9  -5    1.53    0.24
  -9   9   5    1.57    0.31
   8  -9  -5    5.97    0.44
  -8   9   5    6.17    0.43
  -8   9   5    6.69    0.54
  -8   9   5    7.24    0.53
   7  -9  -5    0.21    0.12
  -7   9   5   -0.04    0.11
  -7   9   5    0.07    0.11
  -7   9   5   -0.01    0.08
   6  -9  -5    0.41    0.12
  -6   9   5    0.44    0.15
  -6   9   5    0.21    0.13
  -6   9   5    0.27    0.10
   5  -9  -5    1.42    0.16
  -5   9   5    1.60    0.21
  -5   9   5    1.25    0.25
  -5   9   5    1.44    0.18
   4  -9  -5    0.07    0.05
  -4   9   5    0.19    0.13
  -4   9   5    0.08    0.08
  -3   9   5    4.32    0.28
  -3   9   5    4.09    0.41
  -2   9   5    1.86    0.27
  -2   9   5    2.19    0.18
  -1   9   5    4.84    0.28
  -1   9   5    4.88    0.44
   0  -9  -5    2.36    0.29
   0   9   5    2.78    0.33
   0   9   5    2.62    0.19
  -1  -9  -5    0.60    0.18
   1   9   5    0.32    0.16
   1   9   5    0.31    0.09
  -2  -9  -5    4.23    0.43
   2   9   5    4.46    0.27
  -3  -9  -5    0.30    0.18
   3   9   5    0.40    0.11
  -4  -9  -5    4.16    0.49
   4   9   5    4.24    0.28
  11 -10  -5    0.62    0.20
 -11  10   5    0.49    0.23
  10 -10  -5    0.67    0.18
 -10  10   5    0.63    0.23
   9 -10  -5    5.76    0.46
  -9  10   5    6.87    0.57
   8 -10  -5    5.43    0.41
  -8  10   5    5.25    0.47
  -8  10   5    4.96    0.40
  -8  10   5    5.71    0.49
   7 -10  -5    0.76    0.16
  -7  10   5    1.38    0.27
  -7  10   5    0.92    0.18
   6 -10  -5    1.15    0.16
  -6  10   5    1.15    0.19
  -6  10   5    0.69    0.21
   5 -10  -5    8.25    0.42
  -5  10   5    8.34    0.62
  -5  10   5    8.26    0.48
   4 -10  -5    2.93    0.16
  -4  10   5    3.11    0.36
  -4  10   5    3.25    0.26
  -3  10   5    4.70    0.31
  -3  10   5    5.63    0.49
  -2  10   5    3.14    0.24
  -2  10   5    3.19    0.37
  -1  10   5   14.08    0.64
  -1  10   5   15.20    0.91
   0  10   5   10.44    0.51
   0  10   5   11.34    0.75
  -1 -10  -5    0.17    0.13
   1  10   5    0.08    0.07
  -2 -10  -5   -0.02    0.13
   2  10   5   -0.07    0.07
  -3 -10  -5    1.70    0.31
   3  10   5    1.64    0.18
  11 -11  -5   15.75    0.89
 -11  11   5   14.06    0.99
  10 -11  -5    8.23    0.58
 -10  11   5    8.45    0.68
   9 -11  -5    8.21    0.56
   8 -11  -5    0.20    0.12
  -8  11   5    0.38    0.14
  -8  11   5    0.20    0.15
   7 -11  -5    1.43    0.20
  -7  11   5    1.12    0.27
  -7  11   5    1.23    0.22
   6 -11  -5    0.97    0.15
  -6  11   5    1.11    0.26
  -6  11   5    0.62    0.16
   5 -11  -5    6.69    0.36
  -5  11   5    7.01    0.58
  -5  11   5    7.27    0.44
  -4  11   5    0.67    0.22
  -4  11   5    0.61    0.14
  -3  11   5    2.34    0.33
  -3  11   5    2.35    0.23
  -2  11   5    5.91    0.36
  -2  11   5    5.95    0.53
  -1  11   5    0.86    0.25
  -1  11   5    0.44    0.12
   0  11   5    0.56    0.12
   0  11   5    0.66    0.22
   1  11   5    2.08    0.20
  -2 -11  -5    0.09    0.15
   2  11   5    0.09    0.10
  -3 -11  -5    0.40    0.20
  10 -12  -5    1.06    0.23
   9 -12  -5    0.03    0.12
  -9  12   5   -0.07    0.12
   8 -12  -5   11.97    0.67
  -8  12   5   12.61    0.71
  -8  12   5   12.03    0.84
   7 -12  -5    0.29    0.11
  -7  12   5    0.54    0.20
  -7  12   5    0.49    0.17
   6 -12  -5   29.60    1.27
  -6  12   5   32.73    1.36
  -6  12   5   32.33    1.66
   5 -12  -5    0.38    0.08
  -5  12   5    0.45    0.21
  -5  12   5    0.38    0.13
  -4  12   5   14.85    0.73
  -4  12   5   14.99    0.97
  -3  12   5   11.61    0.61
  -3  12   5   12.70    0.86
  -2  12   5   -0.02    0.13
  -2  12   5   -0.01    0.09
  -1  12   5    9.28    0.51
  -1  12   5    9.76    0.73
   0  12   5    0.21    0.11
   0  12   5    0.21    0.15
   1  12   5   -0.06    0.08
   9 -13  -5    0.30    0.14
  -9  13   5    0.44    0.21
   8 -13  -5   11.24    0.65
  -8  13   5   12.43    0.88
  -8  13   5   12.44    0.72
   7 -13  -5    0.05    0.09
  -7  13   5    0.09    0.11
  -7  13   5    0.11    0.15
   6 -13  -5   -0.15    0.06
  -6  13   5    0.21    0.17
  -6  13   5   -0.03    0.10
  -5  13   5    4.13    0.48
  -5  13   5    3.76    0.34
  -4  13   5   13.26    0.70
  -4  13   5   13.72    0.94
  -3  13   5    0.16    0.19
  -3  13   5    0.16    0.12
  -2  13   5    0.03    0.10
  -2  13   5    0.17    0.17
  -1  13   5   16.18    1.06
  -1  13   5   16.49    0.79
   0  13   5    4.92    0.36
  -9  14   5    2.57    0.38
   8 -14  -5    1.87    0.23
  -8  14   5    2.78    0.40
  -8  14   5    2.23    0.30
   7 -14  -5    3.98    0.29
  -7  14   5    3.91    0.37
  -7  14   5    4.36    0.51
   6 -14  -5    4.95    0.27
  -6  14   5    5.26    0.42
  -6  14   5    5.08    0.56
  -5  14   5    0.08    0.17
  -5  14   5    0.15    0.11
  -4  14   5    0.40    0.15
  -4  14   5    0.50    0.24
  -3  14   5    0.16    0.11
  -3  14   5    0.74    0.27
  -2  14   5    1.16    0.21
  -2  14   5    0.80    0.27
  -1  14   5   -0.21    0.11
  -8  15   5    0.62    0.15
   7 -15  -5    1.41    0.15
  -7  15   5    1.61    0.25
  -6  15   5    5.41    0.44
  -5  15   5    0.56    0.17
  -2  15  -6    6.89    0.67
   2 -15   6    7.05    0.51
   2 -15   6    5.80    0.62
  -3  15  -6    0.05    0.19
   3 -15   6    0.13    0.14
   3 -15   6    0.11    0.17
  -4  15  -6    2.19    0.39
   4 -15   6    3.22    0.44
   4 -15   6    2.59    0.32
  -5  15  -6    0.87    0.26
   5 -15   6    1.28    0.26
   5 -15   6    1.43    0.33
   6 -15   6   -0.30    0.13
   1  14  -6   12.01    0.90
  -1 -14   6   11.64    0.93
   0  14  -6    0.09    0.18
   0 -14   6    0.04    0.12
   0 -14   6   -0.05    0.15
  -1  14  -6    8.09    0.72
   1 -14   6    7.57    0.71
   1 -14   6    8.68    0.56
  -2  14  -6   26.11    1.49
   2 -14   6   23.22    1.47
   2 -14   6   26.68    1.24
  -3  14  -6    3.46    0.45
   3 -14   6    3.79    0.38
   3 -14   6    2.80    0.43
  -4  14  -6    4.96    0.54
   4 -14   6    4.51    0.53
   4 -14   6    5.06    0.44
  -5  14  -6    3.42    0.46
   5 -14   6    3.38    0.45
  -6  14  -6    0.23    0.20
   6 -14   6    0.06    0.18
  -7  14  -6    4.95    0.53
   7 -14   6    4.14    0.49
   2  13  -6    6.63    0.60
  -2 -13   6    4.49    0.55
   1  13  -6    2.51    0.39
  -1 -13   6    2.17    0.39
  -1 -13   6    2.63    0.28
   0  13  -6   40.06    1.98
   0 -13   6   37.52    2.01
   0 -13   6   36.54    1.63
  -1  13  -6    8.50    0.69
   1 -13   6    7.35    0.68
   1 -13   6    7.75    0.53
  -2  13  -6   38.82    1.95
   2 -13   6   38.61    1.68
   2 -13   6   35.78    1.96
  -3  13  -6    2.15    0.35
   3 -13   6    2.20    0.35
   3 -13   6    2.18    0.28
  -4  13  -6    0.10    0.17
   4 -13   6    0.16    0.12
   4 -13   6    0.03    0.15
  -5  13  -6    0.03    0.15
   5 -13   6   -0.12    0.14
  -6  13  -6    1.18    0.29
   6 -13   6    1.43    0.33
  -7  13  -6   -0.05    0.14
   7 -13   6   -0.13    0.16
  -8  13  -6    0.37    0.14
   8 -13   6    0.39    0.23
   4  12  -6    4.31    0.40
   3  12  -6    2.97    0.33
  -3 -12   6    2.19    0.38
   2  12  -6   18.17    0.94
   2  12  -6   20.06    1.16
  -2 -12   6   17.14    1.19
  -2 -12   6   19.44    0.93
   1  12  -6    1.92    0.33
  -1 -12   6    1.58    0.23
  -1 -12   6    2.00    0.35
   0  12  -6   48.11    2.23
   0 -12   6   44.78    1.89
   0 -12   6   42.04    2.23
  -1  12  -6    4.39    0.47
   1 -12   6    3.52    0.44
   1 -12   6    4.05    0.37
  -2  12  -6   31.22    1.66
   2 -12   6   32.03    1.44
   2 -12   6   31.68    1.70
  -3  12  -6    0.58    0.22
   3 -12   6    0.61    0.18
   3 -12   6    0.54    0.22
  -4  12  -6    2.30    0.35
   4 -12   6    2.14    0.36
   4 -12   6    3.01    0.33
  -5  12  -6    0.10    0.15
   5 -12   6   -0.07    0.12
  -6  12  -6    3.68    0.43
  -6  12  -6    5.08    0.41
   6 -12   6    3.77    0.46
  -7  12  -6    1.79    0.30
  -7  12  -6    1.83    0.26
   7 -12   6    1.53    0.36
  -8  12  -6   13.85    0.79
   8 -12   6   12.25    0.94
   5  11  -6    0.12    0.15
   4  11  -6   10.72    0.66
   3  11  -6   -0.04    0.11
  -3 -11   6    0.06    0.10
  -3 -11   6    0.09    0.16
   2  11  -6   17.00    0.87
   2  11  -6   18.15    1.07
  -2 -11   6   18.48    0.89
  -2 -11   6   16.09    1.10
   1  11  -6    0.60    0.22
   1  11  -6    1.22    0.21
  -1 -11   6    1.03    0.21
  -1 -11   6    0.65    0.24
   0  11  -6    3.09    0.38
   0 -11   6    3.22    0.42
   0 -11   6    2.94    0.30
  -1  11  -6   16.26    0.99
   1 -11   6   15.11    1.00
   1 -11   6   16.91    0.85
  -2  11  -6    0.02    0.13
   2 -11   6    0.09    0.15
   2 -11   6    0.05    0.11
  -3  11  -6    5.68    0.51
   3 -11   6    5.52    0.43
   3 -11   6    5.18    0.51
  -4  11  -6    0.47    0.19
   4 -11   6    0.66    0.23
  -5  11  -6    0.10    0.11
  -5  11  -6   -0.06    0.12
   5 -11   6    0.28    0.17
  -6  11  -6   31.71    1.61
  -6  11  -6   31.46    1.42
   6 -11   6   30.64    1.68
  -7  11  -6    2.51    0.29
   7 -11   6    1.60    0.34
  -8  11  -6    8.15    0.56
   8 -11   6    8.05    0.71
   9 -11   6    1.35    0.34
   6  10  -6    5.56    0.45
   5  10  -6    3.57    0.35
  -5 -10   6    2.82    0.27
  -5 -10   6    3.30    0.44
   4  10  -6    2.58    0.30
  -4 -10   6    3.01    0.28
  -4 -10   6    2.75    0.41
   3  10  -6    2.64    0.29
   3  10  -6    2.38    0.34
  -3 -10   6    2.30    0.37
  -3 -10   6    2.93    0.28
   2  10  -6    0.92    0.19
   2  10  -6    0.66    0.21
  -2 -10   6    1.18    0.29
  -2 -10   6    1.06    0.20
   1  10  -6    8.35    0.63
   1  10  -6    8.03    0.50
  -1 -10   6    8.01    0.65
  -1 -10   6    7.91    0.51
   0  10  -6    8.52    0.63
   0 -10   6    8.99    0.54
   0 -10   6    8.27    0.66
  -1  10  -6   39.53    1.91
   1 -10   6   38.51    1.95
   1 -10   6   40.74    1.68
  -2  10  -6   41.32    2.02
   2 -10   6   43.33    1.79
   2 -10   6   43.08    2.08
  -3  10  -6    7.75    0.62
  -3  10  -6    9.51    0.56
   3 -10   6    8.46    0.65
   3 -10   6   10.51    0.60
  -4  10  -6   10.83    0.74
  -4  10  -6   13.08    0.68
   4 -10   6    9.98    0.75
  -5  10  -6   10.72    0.64
  -5  10  -6   11.37    0.74
   5 -10   6   10.80    0.78
  -6  10  -6    8.14    0.52
  -6  10  -6    7.18    0.56
   6 -10   6    6.84    0.61
  -7  10  -6    0.44    0.16
  -7  10  -6    1.15    0.28
   7 -10   6    0.54    0.23
  -8  10  -6    3.54    0.34
  -8  10  -6    3.79    0.44
   8 -10   6    3.36    0.46
  -9  10  -6    7.40    0.52
  -9  10  -6    8.05    0.69
   9 -10   6    7.31    0.70
   7   9  -6    0.23    0.13
   6   9  -6    1.89    0.26
  -6  -9   6    1.73    0.21
  -6  -9   6    1.32    0.34
   5   9  -6    3.24    0.33
  -5  -9   6    4.34    0.48
  -5  -9   6    4.00    0.32
   4   9  -6    1.46    0.23
  -4  -9   6    1.92    0.23
  -4  -9   6    2.24    0.35
   3   9  -6   15.52    0.89
   3   9  -6   13.84    0.74
  -3  -9   6   14.47    0.96
  -3  -9   6   14.20    0.74
   2   9  -6   15.47    0.79
   2   9  -6   16.86    0.96
  -2  -9   6   17.05    0.82
  -2  -9   6   16.41    1.02
   1   9  -6    0.17    0.10
   1   9  -6    0.07    0.12
  -1  -9   6    0.04    0.09
  -1  -9   6    0.03    0.13
   0   9  -6   24.45    1.05
   0   9  -6   22.98    1.24
   0  -9   6   24.37    1.09
   0  -9   6   23.31    1.29
  -1   9  -6   12.75    0.79
   1  -9   6   13.03    0.68
   1  -9   6   11.35    0.78
  -2   9  -6   12.51    0.66
  -2   9  -6   12.31    0.77
   2  -9   6   11.61    0.78
   2  -9   6   12.09    0.67
  -3   9  -6    2.23    0.24
  -3   9  -6    1.55    0.26
   3  -9   6    1.76    0.27
   3  -9   6    1.81    0.24
  -4   9  -6   66.39    2.57
  -4   9  -6   64.63    2.89
   4  -9   6   65.03    2.97
  -5   9  -6   21.19    0.98
  -5   9  -6   19.46    1.09
  -5   9  -6   22.21    1.12
   5  -9   6   18.86    1.15
  -6   9  -6   11.19    0.63
  -6   9  -6   10.37    0.69
  -6   9  -6   11.88    0.76
   6  -9   6    9.65    0.75
  -7   9  -6   11.58    0.80
  -7   9  -6   11.08    0.64
   7  -9   6   10.87    0.81
  -8   9  -6    0.00    0.09
  -8   9  -6    0.17    0.17
   8  -9   6   -0.08    0.13
  -9   9  -6    0.49    0.23
  -9   9  -6    0.09    0.12
   9  -9   6    0.29    0.20
   7   8  -6    3.62    0.36
  -7  -8   6    3.64    0.30
  -7  -8   6    4.59    0.53
   6   8  -6    0.99    0.21
  -6  -8   6    0.70    0.15
  -6  -8   6    0.86    0.28
   5   8  -6   27.42    1.25
  -5  -8   6   28.56    1.56
  -5  -8   6   28.71    1.23
   4   8  -6    3.51    0.32
  -4  -8   6    3.60    0.43
   3   8  -6   54.67    2.13
   3   8  -6   56.01    2.46
  -3  -8   6   51.95    2.55
  -3  -8   6   55.49    2.17
   2   8  -6   37.60    1.69
   2   8  -6   35.33    1.43
  -2  -8   6   32.25    1.72
  -2  -8   6   34.43    1.47
   1   8  -6   36.27    1.70
   1   8  -6   35.09    1.43
  -1  -8   6   33.57    1.73
  -1  -8   6   36.90    1.50
   0   8  -6   10.97    0.57
   0   8  -6   10.68    0.59
   0   8  -6   10.63    0.68
   0  -8   6   11.04    0.71
   0  -8   6   10.57    0.59
  -1   8  -6    3.46    0.35
  -1   8  -6    3.39    0.29
   1  -8   6    3.08    0.28
   1  -8   6    3.25    0.35
  -2   8  -6   62.45    2.39
  -2   8  -6   63.02    2.71
   2  -8   6   61.46    2.41
   2  -8   6   58.07    2.74
  -3   8  -6    7.08    0.49
  -3   8  -6    7.90    0.55
  -3   8  -6    7.60    0.46
   3  -8   6    7.30    0.56
   3  -8   6    7.92    0.46
  -4   8  -6    0.31    0.11
  -4   8  -6    0.18    0.13
  -4   8  -6    0.22    0.12
   4  -8   6    0.22    0.11
   4  -8   6    0.14    0.13
  -5   8  -6    5.71    0.39
  -5   8  -6    5.87    0.45
  -5   8  -6    5.67    0.48
   5  -8   6    5.45    0.50
   5  -8   6    5.63    0.40
  -6   8  -6    0.43    0.18
  -6   8  -6    0.18    0.11
  -6   8  -6    0.21    0.13
   6  -8   6    0.06    0.10
   6  -8   6    0.24    0.17
  -7   8  -6    1.50    0.31
  -7   8  -6    1.63    0.21
   7  -8   6    1.50    0.31
   7  -8   6    1.66    0.23
  -8   8  -6    3.43    0.44
  -8   8  -6    3.58    0.31
   8  -8   6    4.47    0.50
   8  -8   6    4.05    0.37
  -9   8  -6    1.68    0.38
  -9   8  -6    1.69    0.22
   9  -8   6    1.45    0.35
   8   7  -6    0.28    0.14
  -8  -7   6    0.56    0.23
   7   7  -6    0.47    0.14
  -7  -7   6    0.16    0.11
  -7  -7   6    0.14    0.19
   6   7  -6    1.07    0.21
  -6  -7   6    1.27    0.31
  -6  -7   6    1.22    0.19
   5   7  -6    7.21    0.47
  -5  -7   6    8.21    0.65
  -5  -7   6    8.13    0.49
   4   7  -6    0.08    0.11
   4   7  -6   -0.26    0.07
  -4  -7   6    0.09    0.13
  -4  -7   6   -0.19    0.08
   3   7  -6   45.52    1.75
   3   7  -6   45.88    2.02
  -3  -7   6   43.26    1.79
  -3  -7   6   41.76    2.09
   2   7  -6   12.98    0.77
   2   7  -6   13.81    0.67
  -2  -7   6   13.46    0.69
  -2  -7   6   13.85    0.84
   1   7  -6    1.71    0.21
   1   7  -6    1.78    0.20
   1   7  -6    1.60    0.23
  -1  -7   6    2.38    0.29
  -1  -7   6    1.50    0.19
   0   7  -6   12.01    0.57
   0   7  -6   10.14    0.66
   0   7  -6   11.11    0.58
   0  -7   6   11.24    0.59
   0  -7   6   11.06    0.71
  -1   7  -6    1.15    0.16
  -1   7  -6    1.51    0.23
  -1   7  -6    1.04    0.16
   1  -7   6    1.08    0.16
   1  -7   6    1.31    0.16
   1  -7   6    1.10    0.20
   1  -7   6    1.29    0.17
  -2   7  -6   10.81    0.67
  -2   7  -6   10.63    0.57
  -2   7  -6   11.04    0.63
   2  -7   6   12.25    0.58
   2  -7   6   10.64    0.59
   2  -7   6   11.69    0.72
  -3   7  -6   42.83    1.75
  -3   7  -6   40.96    1.97
  -3   7  -6   45.29    1.98
   3  -7   6   46.92    1.72
   3  -7   6   43.84    2.06
  -4   7  -6    4.26    0.31
  -4   7  -6    2.90    0.32
  -4   7  -6    3.93    0.34
   4  -7   6    3.44    0.29
   4  -7   6    3.61    0.37
  -5   7  -6    1.28    0.26
  -5   7  -6    1.18    0.17
  -5   7  -6    1.07    0.22
   5  -7   6    1.44    0.19
   5  -7   6    1.21    0.27
  -6   7  -6   23.36    1.27
  -6   7  -6   23.50    1.05
   6  -7   6   23.74    1.31
   6  -7   6   23.58    1.06
  -7   7  -6    0.05    0.15
  -7   7  -6    0.02    0.09
   7  -7   6    0.07    0.09
   7  -7   6   -0.02    0.13
  -8   7  -6    0.19    0.18
  -8   7  -6    0.29    0.11
   8  -7   6    0.19    0.13
   8  -7   6    0.00    0.15
  -9   7  -6   19.83    1.23
  -9   7  -6   18.23    0.88
   9  -7   6   19.81    1.00
   9  -7   6   20.23    1.26
  10  -7   6    1.19    0.24
   8   6  -6    0.82    0.19
  -8  -6   6    0.33    0.20
  -8  -6   6    0.92    0.18
   7   6  -6    0.07    0.09
  -7  -6   6    0.18    0.11
  -7  -6   6    0.32    0.17
   6   6  -6    0.79    0.17
  -6  -6   6    0.84    0.25
  -6  -6   6    0.61    0.16
   5   6  -6    1.89    0.22
  -5  -6   6    1.64    0.29
  -5  -6   6    1.80    0.21
   4   6  -6   27.04    1.16
   4   6  -6   27.19    1.33
  -4  -6   6   27.34    1.42
  -4  -6   6   28.24    1.20
   3   6  -6    3.91    0.35
   3   6  -6    4.12    0.31
  -3  -6   6    4.17    0.40
  -3  -6   6    4.43    0.33
   2   6  -6    3.43    0.32
   2   6  -6    3.53    0.29
   2   6  -6    4.30    0.30
  -2  -6   6    4.07    0.37
  -2  -6   6    3.82    0.29
   1   6  -6   -0.07    0.06
   1   6  -6   -0.03    0.06
   1   6  -6   -0.03    0.06
  -1  -6   6    0.18    0.08
  -1  -6   6    0.02    0.06
  -1  -6   6    0.18    0.09
  -1  -6   6    0.06    0.09
   0   6  -6    3.80    0.34
   0   6  -6    4.30    0.30
   0   6  -6    3.98    0.28
   0   6  -6    4.16    0.30
   0  -6   6    5.00    0.31
   0  -6   6    3.99    0.30
   0  -6   6    4.55    0.29
   0  -6   6    4.23    0.37
  -1   6  -6   13.79    0.72
  -1   6  -6   11.31    0.59
  -1   6  -6   12.11    0.66
   1  -6   6   12.60    0.59
   1  -6   6   13.01    0.63
   1  -6   6   11.86    0.72
  -2   6  -6    0.16    0.10
  -2   6  -6    0.09    0.08
  -2   6  -6    0.23    0.10
   2  -6   6    0.16    0.12
   2  -6   6    0.17    0.09
   2  -6   6    0.16    0.10
  -3   6  -6    1.11    0.19
  -3   6  -6    0.99    0.14
  -3   6  -6    0.69    0.17
   3  -6   6    1.08    0.15
   3  -6   6    1.41    0.22
  -4   6  -6    6.00    0.48
  -4   6  -6    7.01    0.48
  -4   6  -6    7.23    0.41
   4  -6   6    6.83    0.53
   4  -6   6    7.49    0.42
  -5   6  -6    0.86    0.22
  -5   6  -6    0.92    0.19
  -5   6  -6    1.14    0.16
   5  -6   6    0.88    0.23
   5  -6   6    1.01    0.18
  -6   6  -6    0.30    0.16
  -6   6  -6    0.40    0.11
   6  -6   6    0.34    0.17
   6  -6   6    0.47    0.14
  -7   6  -6    0.07    0.08
  -7   6  -6    0.10    0.15
   7  -6   6    0.05    0.14
   7  -6   6    0.11    0.10
  -8   6  -6    0.00    0.07
  -8   6  -6   -0.01    0.14
   8  -6   6   -0.02    0.10
   8  -6   6    0.09    0.15
  -9   6  -6   21.76    0.97
  -9   6  -6   24.10    1.39
   9  -6   6   22.76    1.10
   9  -6   6   23.35    1.40
  -9  -5   6    0.09    0.10
  -9  -5   6   -0.15    0.15
   8   5  -6    6.22    0.45
  -8  -5   6    6.54    0.59
  -8  -5   6    5.62    0.41
   7   5  -6    5.35    0.39
  -7  -5   6    5.01    0.37
  -7  -5   6    5.52    0.53
   6   5  -6    8.17    0.50
  -6  -5   6    7.77    0.61
  -6  -5   6    8.84    0.51
   5   5  -6    7.38    0.46
  -5  -5   6    8.33    0.61
  -5  -5   6    8.38    0.49
   4   5  -6    0.20    0.10
   4   5  -6    0.28    0.11
  -4  -5   6    0.27    0.14
  -4  -5   6    0.19    0.10
  -4  -5   6    0.24    0.11
   3   5  -6   53.48    1.98
   3   5  -6   51.71    2.06
   3   5  -6   50.57    2.28
  -3  -5   6   52.58    2.06
  -3  -5   6   50.44    2.35
  -3  -5   6   55.59    2.22
   2   5  -6   19.11    0.81
   2   5  -6   17.19    0.93
   2   5  -6   18.94    0.84
  -2  -5   6   19.88    0.80
  -2  -5   6   18.73    0.86
  -2  -5   6   17.19    0.96
  -2  -5   6   18.05    0.83
   1   5  -6    1.03    0.17
   1   5  -6    0.83    0.14
   1   5  -6    1.01    0.15
  -1  -5   6    1.05    0.15
  -1  -5   6    1.03    0.15
  -1  -5   6    1.10    0.15
  -1  -5   6    0.84    0.18
   0   5  -6    0.87    0.14
   0   5  -6    0.91    0.12
   0   5  -6    0.88    0.16
   0   5  -6    0.72    0.12
   0  -5   6    0.91    0.14
   0  -5   6    0.87    0.13
   0  -5   6    1.05    0.13
   0  -5   6    0.71    0.16
  -1   5  -6   20.75    1.04
  -1   5  -6   20.41    1.01
  -1   5  -6   20.52    0.89
  -1   5  -6   23.32    0.87
   1  -5   6   20.62    0.91
   1  -5   6   18.92    1.04
   1  -5   6   22.29    0.88
  -2   5  -6    0.95    0.16
  -2   5  -6    0.46    0.14
  -2   5  -6    0.47    0.11
   2  -5   6    0.55    0.12
   2  -5   6    0.55    0.16
  -3   5  -6   24.43    1.27
  -3   5  -6   27.15    1.26
  -3   5  -6   26.01    1.09
   3  -5   6   27.48    1.33
   3  -5   6   27.80    1.09
  -4   5  -6    0.10    0.07
  -4   5  -6    0.04    0.09
  -4   5  -6    0.05    0.10
   4  -5   6    0.15    0.09
   4  -5   6   -0.03    0.10
  -5   5  -6    1.19    0.19
  -5   5  -6    1.24    0.15
  -5   5  -6    1.44    0.25
   5  -5   6    1.32    0.24
   5  -5   6    1.34    0.17
  -6   5  -6    0.42    0.10
  -6   5  -6    0.51    0.20
   6  -5   6    0.55    0.19
   6  -5   6    0.54    0.14
  -7   5  -6    0.59    0.12
  -7   5  -6    0.81    0.25
   7  -5   6    0.56    0.15
   7  -5   6    0.71    0.23
  -8   5  -6    1.39    0.15
  -8   5  -6    1.79    0.36
   8  -5   6    1.30    0.22
   8  -5   6    1.56    0.33
  -9   5  -6   39.11    2.09
  -9   5  -6   39.94    1.53
   9  -5   6   38.61    2.11
   9  -5   6   43.65    1.73
  -9  -4   6    6.89    0.46
  -9  -4   6    6.90    0.62
   8   4  -6    2.68    0.28
  -8  -4   6    3.33    0.39
  -8  -4   6    3.00    0.29
   7   4  -6   13.42    0.71
  -7  -4   6   13.89    0.88
  -7  -4   6   13.50    0.70
   6   4  -6   -0.02    0.07
  -6  -4   6    0.01    0.09
  -6  -4   6    0.00    0.11
  -6  -4   6    0.06    0.10
   5   4  -6   45.06    1.81
  -5  -4   6   47.08    2.17
  -5  -4   6   47.60    2.06
  -5  -4   6   48.52    1.88
   4   4  -6   24.80    1.06
   4   4  -6   23.68    1.00
   4   4  -6   23.50    1.14
  -4  -4   6   23.10    1.20
  -4  -4   6   24.84    1.12
  -4  -4   6   23.10    1.04
   3   4  -6    4.70    0.36
   3   4  -6    4.34    0.32
   3   4  -6    4.81    0.31
  -3  -4   6    5.35    0.34
  -3  -4   6    5.30    0.31
  -3  -4   6    4.50    0.38
  -3  -4   6    5.57    0.35
   2   4  -6   20.30    0.88
   2   4  -6   19.02    0.99
   2   4  -6   22.21    0.85
  -2  -4   6   19.50    1.01
  -2  -4   6   21.56    0.95
  -2  -4   6   19.86    0.84
  -2  -4   6   19.19    0.88
   1   4  -6   41.90    1.68
   1   4  -6   46.00    1.63
   1   4  -6   42.14    1.90
  -1  -4   6   43.82    1.94
  -1  -4   6   43.11    1.70
  -1  -4   6   43.14    1.85
  -1  -4   6   42.79    1.62
   0   4  -6   15.64    0.71
   0   4  -6   15.90    0.80
   0   4  -6   16.81    0.68
   0   4  -6   15.80    0.83
   0  -4   6   17.27    0.70
   0  -4   6   15.64    0.85
   0  -4   6   16.54    0.74
   0  -4   6   17.30    0.81
  -1   4  -6    9.59    0.56
  -1   4  -6    9.67    0.46
  -1   4  -6    9.32    0.55
   1  -4   6    9.88    0.47
   1  -4   6    9.24    0.48
   1  -4   6    9.25    0.57
  -2   4  -6   11.43    0.68
  -2   4  -6   12.75    0.68
  -2   4  -6   11.72    0.55
   2  -4   6   12.07    0.70
   2  -4   6   13.43    0.57
  -3   4  -6    0.05    0.08
  -3   4  -6    0.15    0.09
  -3   4  -6    0.07    0.06
   3  -4   6    0.04    0.10
   3  -4   6    0.08    0.07
  -4   4  -6    0.77    0.20
  -4   4  -6    1.10    0.12
  -4   4  -6    0.77    0.16
   4  -4   6    0.80    0.14
   4  -4   6    0.61    0.18
  -5   4  -6    0.71    0.20
  -5   4  -6    0.51    0.10
   5  -4   6    0.33    0.11
   5  -4   6    0.64    0.19
  -6   4  -6    2.41    0.32
  -6   4  -6    1.79    0.16
   6  -4   6    1.82    0.20
   6  -4   6    1.39    0.29
  -7   4  -6   18.29    0.77
  -7   4  -6   18.85    1.13
   7  -4   6   19.36    0.88
   7  -4   6   18.85    1.14
  -8   4  -6    4.44    0.49
  -8   4  -6    3.96    0.22
   8  -4   6    4.29    0.36
   8  -4   6    3.89    0.47
  -9   4  -6    0.13    0.17
   9  -4   6    0.66    0.18
   9  -4   6    0.03    0.17
 -10  -3   6    0.93    0.19
  -9  -3   6    6.36    0.44
  -9  -3   6    6.01    0.56
   8   3  -6    0.29    0.11
  -8  -3   6    0.20    0.14
  -8  -3   6    0.05    0.14
  -8  -3   6    0.10    0.11
   7   3  -6   13.34    0.69
  -7  -3   6   13.99    0.71
  -7  -3   6   12.49    0.78
  -7  -3   6   14.44    0.86
   6   3  -6   30.61    1.26
  -6  -3   6   30.29    1.29
  -6  -3   6   31.44    1.50
  -6  -3   6   28.47    1.42
   5   3  -6    9.14    0.48
   5   3  -6    8.97    0.52
  -5  -3   6    8.22    0.57
  -5  -3   6    8.21    0.49
  -5  -3   6    9.17    0.55
   4   3  -6   27.75    1.29
   4   3  -6   27.61    1.18
   4   3  -6   27.53    1.12
  -4  -3   6   27.22    1.34
  -4  -3   6   28.03    1.18
  -4  -3   6   29.18    1.29
   3   3  -6   -0.06    0.07
   3   3  -6    0.02    0.06
   3   3  -6    0.07    0.07
  -3  -3   6    0.06    0.06
  -3  -3   6    0.08    0.06
  -3  -3   6   -0.04    0.06
  -3  -3   6    0.09    0.09
   2   3  -6   19.23    0.81
   2   3  -6   18.82    0.77
   2   3  -6   17.46    0.90
  -2  -3   6   18.69    0.82
  -2  -3   6   18.16    0.92
  -2  -3   6   18.33    0.77
  -2  -3   6   19.47    0.89
   1   3  -6   21.79    0.94
   1   3  -6   22.23    1.08
   1   3  -6   24.09    0.90
  -1  -3   6   22.92    1.05
  -1  -3   6   22.95    0.96
  -1  -3   6   23.51    1.09
  -1  -3   6   22.96    0.91
   0   3  -6   10.46    0.57
   0   3  -6    9.17    0.46
   0   3  -6    9.31    0.55
   0  -3   6   10.40    0.49
   0  -3   6    9.81    0.57
   0  -3   6   10.49    0.56
   0  -3   6   10.96    0.48
  -1   3  -6    0.25    0.07
  -1   3  -6    0.17    0.10
  -1   3  -6    0.26    0.11
   1  -3   6    0.24    0.07
   1  -3   6    0.11    0.07
   1  -3   6    0.35    0.12
  -2   3  -6    3.12    0.20
  -2   3  -6    3.63    0.28
  -2   3  -6    3.73    0.21
  -2   3  -6    2.99    0.29
   2  -3   6    3.14    0.22
   2  -3   6    2.91    0.28
  -3   3  -6    3.37    0.27
  -3   3  -6    2.61    0.29
  -3   3  -6    2.94    0.19
   3  -3   6    2.47    0.28
   3  -3   6    3.10    0.22
  -4   3  -6    0.92    0.15
  -4   3  -6    0.71    0.10
  -4   3  -6    0.89    0.20
   4  -3   6    0.60    0.12
   4  -3   6    0.95    0.21
  -5   3  -6   22.20    0.88
  -5   3  -6   21.41    1.19
   5  -3   6   24.47    1.23
   5  -3   6   22.22    0.94
  -6   3  -6    8.64    0.64
  -6   3  -6    8.29    0.36
   6  -3   6    8.23    0.63
   6  -3   6    8.01    0.46
  -7   3  -6    0.66    0.23
   7  -3   6    0.47    0.22
   7  -3   6    0.60    0.15
  -8   3  -6    0.23    0.17
   8  -3   6    0.44    0.21
   8  -3   6    0.17    0.12
  -9   3  -6    3.48    0.46
   9  -3   6    3.70    0.48
   9  -3   6    4.07    0.35
 -10  -2   6    0.80    0.25
 -10  -2   6    1.06    0.21
  -9  -2   6    3.09    0.38
  -9  -2   6    3.32    0.32
  -8  -2   6    0.10    0.13
  -8  -2   6   -0.04    0.11
  -8  -2   6    0.06    0.11
   7   2  -6    1.03    0.18
  -7  -2   6    1.34    0.19
  -7  -2   6    1.11    0.24
  -7  -2   6    1.06    0.23
   6   2  -6    1.75    0.20
  -6  -2   6    1.90    0.22
  -6  -2   6    1.46    0.21
  -6  -2   6    1.66    0.24
   5   2  -6    6.74    0.40
   5   2  -6    6.77    0.42
   5   2  -6    7.17    0.44
  -5  -2   6    7.17    0.48
  -5  -2   6    7.80    0.48
  -5  -2   6    6.75    0.42
   4   2  -6   50.62    2.07
   4   2  -6   56.92    2.01
   4   2  -6   53.84    2.30
  -4  -2   6   54.47    1.99
  -4  -2   6   53.66    2.35
  -4  -2   6   55.38    2.31
  -4  -2   6   53.29    2.09
   3   2  -6    5.89    0.31
   3   2  -6    4.59    0.30
   3   2  -6    4.85    0.35
  -3  -2   6    4.87    0.31
  -3  -2   6    5.18    0.30
  -3  -2   6    4.81    0.34
  -3  -2   6    5.48    0.35
   2   2  -6    0.86    0.14
   2   2  -6    0.78    0.11
   2   2  -6    0.69    0.10
  -2  -2   6    0.82    0.11
  -2  -2   6    0.66    0.13
  -2  -2   6    0.62    0.13
  -2  -2   6    0.50    0.11
   1   2  -6   16.32    0.85
   1   2  -6   15.90    0.84
   1   2  -6   17.38    0.73
  -1  -2   6   19.02    0.76
  -1  -2   6   17.38    0.85
  -1  -2   6   18.07    0.71
  -1  -2   6   18.14    0.85
   0   2  -6   14.34    0.69
   0   2  -6   12.64    0.54
   0   2  -6   11.47    0.66
   0  -2   6   13.48    0.55
   0  -2   6   11.96    0.66
   0  -2   6   13.06    0.67
  -1   2  -6   95.05    4.27
  -1   2  -6  107.87    4.27
  -1   2  -6  119.35    3.76
  -1   2  -6  103.42    3.74
   1  -2   6  101.91    3.65
   1  -2   6   97.14    4.32
  -2   2  -6    0.69    0.16
  -2   2  -6    0.78    0.08
  -2   2  -6    0.77    0.15
  -2   2  -6    0.68    0.08
   2  -2   6    0.66    0.11
   2  -2   6    0.58    0.14
  -3   2  -6    7.54    0.32
  -3   2  -6    7.44    0.32
  -3   2  -6    7.83    0.46
  -3   2  -6    6.86    0.50
   3  -2   6    7.36    0.37
   3  -2   6    7.15    0.50
  -4   2  -6   26.50    0.97
  -4   2  -6   25.16    1.31
  -4   2  -6   26.80    1.21
  -4   2  -6   27.73    0.97
   4  -2   6   26.23    1.33
   4  -2   6   24.51    1.03
  -5   2  -6   36.12    1.78
   5  -2   6   37.80    1.82
   5  -2   6   37.48    1.43
  -6   2  -6    6.54    0.55
   6  -2   6    6.13    0.38
   6  -2   6    6.18    0.54
  -7   2  -6   30.94    1.67
   7  -2   6   31.68    1.33
   7  -2   6   34.80    1.74
  -8   2  -6    2.47    0.37
   8  -2   6    1.56    0.37
   8  -2   6    1.55    0.23
  -9   2  -6   10.51    0.84
   9  -2   6   11.46    0.65
   9  -2   6   11.55    0.90
 -11  -1   6   -0.20    0.14
 -10  -1   6    3.40    0.41
 -10  -1   6    3.19    0.32
  -9  -1   6    0.07    0.10
  -9  -1   6    0.09    0.15
  -8  -1   6    0.40    0.17
  -8  -1   6    0.88    0.21
  -8  -1   6    0.89    0.19
   7   1  -6   11.89    0.61
  -7  -1   6   10.12    0.67
  -7  -1   6   11.60    0.71
  -7  -1   6   11.71    0.62
   6   1  -6   28.96    1.15
   6   1  -6   27.39    1.19
  -6  -1   6   27.97    1.19
  -6  -1   6   26.45    1.32
  -6  -1   6   27.49    1.32
   5   1  -6   11.75    0.62
   5   1  -6   11.33    0.59
   5   1  -6   12.89    0.57
  -5  -1   6   11.51    0.64
  -5  -1   6   12.06    0.56
  -5  -1   6   10.74    0.58
  -5  -1   6   11.87    0.66
   4   1  -6  406.78   14.70
   4   1  -6  412.08   16.38
   4   1  -6  418.81   14.21
  -4  -1   6  421.36   16.60
  -4  -1   6  418.99   14.71
  -4  -1   6  414.22   14.20
  -4  -1   6  407.08   16.39
   3   1  -6   10.92    0.49
   3   1  -6   10.60    0.52
   3   1  -6   10.39    0.58
  -3  -1   6   11.23    0.59
  -3  -1   6   10.56    0.53
  -3  -1   6   11.44    0.50
  -3  -1   6   11.47    0.57
   2   1  -6  170.30    7.11
   2   1  -6  177.47    6.34
  -2  -1   6  177.68    6.14
  -2  -1   6  180.16    7.17
  -2  -1   6  175.39    7.10
  -2  -1   6  182.83    6.36
   1   1  -6    3.37    0.28
   1   1  -6    3.25    0.20
   1   1  -6    3.66    0.28
  -1  -1   6    3.45    0.21
  -1  -1   6    3.51    0.25
  -1  -1   6    3.49    0.28
   0   1  -6   44.13    2.07
   0   1  -6   54.08    1.78
   0   1  -6   48.78    2.07
   0   1  -6   49.11    1.77
   0  -1   6   48.68    2.08
   0  -1   6   46.39    2.07
   0  -1   6   46.78    1.74
  -1   1  -6   -0.02    0.07
  -1   1  -6   -0.02    0.03
  -1   1  -6    0.02    0.07
  -1   1  -6   -0.05    0.03
   1  -1   6   -0.02    0.03
   1  -1   6    0.00    0.06
   1  -1   6    0.01    0.04
  -2   1  -6   31.21    1.28
  -2   1  -6   27.09    1.32
   2  -1   6   26.44    1.30
   2  -1   6   28.68    1.05
   2  -1   6   25.79    1.03
  -3   1  -6    2.85    0.24
  -3   1  -6    2.98    0.30
   3  -1   6    2.22    0.26
   3  -1   6    2.48    0.18
  -4   1  -6   31.98    1.37
   4  -1   6   29.39    1.17
  -5   1  -6   12.66    0.82
   5  -1   6   13.69    0.84
   5  -1   6   14.04    0.62
  -6   1  -6    6.92    0.58
   6  -1   6    7.57    0.60
   6  -1   6    7.67    0.42
  -7   1  -6    1.94    0.33
   7  -1   6    2.39    0.36
   7  -1   6    1.85    0.21
  -8   1  -6    0.53    0.23
   8  -1   6    0.75    0.17
   8  -1   6    0.55    0.25
  -9   1  -6    1.90    0.34
 -11   0   6    0.10    0.17
 -11   0   6    0.03    0.12
 -10   0   6    2.81    0.39
 -10   0   6    2.65    0.30
  -9   0   6    4.64    0.46
  -9   0   6    4.70    0.38
  -8   0   6    2.58    0.33
  -8   0   6    3.47    0.30
  -7   0   6    0.29    0.14
  -7   0   6    0.29    0.14
  -7   0   6    0.40    0.13
   6   0  -6   33.16    1.28
   6   0  -6   31.29    1.32
  -6   0   6   30.50    1.32
  -6   0   6   31.51    1.45
  -6   0   6   32.22    1.50
   5   0  -6   16.31    0.71
   5   0  -6   16.72    0.80
   5   0  -6   16.12    0.75
  -5   0   6   15.72    0.84
  -5   0   6   16.20    0.80
  -5   0   6   15.79    0.74
  -5   0   6   16.58    0.71
   4   0  -6  172.94    5.84
   4   0  -6  166.33    6.05
   4   0  -6  165.85    6.74
  -4   0   6  173.89    5.85
  -4   0   6  162.69    6.77
  -4   0   6  166.19    6.79
   3   0  -6    0.65    0.13
   3   0  -6    0.73    0.09
   3   0  -6    0.48    0.10
  -3   0   6    1.04    0.16
  -3   0   6    1.02    0.12
  -3   0   6    1.00    0.12
  -3   0   6    0.75    0.11
   2   0  -6   95.26    3.90
   2   0  -6   92.03    3.44
  -2   0   6   97.41    3.89
  -2   0   6   93.98    3.90
  -2   0   6   97.77    3.34
   1   0  -6    0.32    0.06
   1   0  -6    0.18    0.09
   1   0  -6    0.23    0.05
   1   0  -6    0.23    0.10
  -1   0   6    0.21    0.08
  -1   0   6    0.25    0.10
  -1   0   6    0.27    0.07
   0   0  -6  102.18    4.04
   0   0  -6  105.81    3.49
   0   0  -6  104.14    4.07
   0   0  -6   98.26    3.49
   0   0   6   92.54    3.42
   0   0   6   98.64    3.43
   0   0   6   91.61    4.04
   0   0   6   96.13    4.05
  -1   0  -6    1.94    0.20
  -1   0  -6    1.96    0.22
   1   0   6    1.79    0.12
   1   0   6    1.77    0.12
   1   0   6    1.72    0.19
  -2   0  -6    8.62    0.53
  -2   0  -6    8.27    0.46
   2   0   6    7.51    0.33
   2   0   6    7.83    0.34
   2   0   6    6.73    0.47
  -3   0  -6    1.48    0.18
  -3   0  -6    1.15    0.23
  -3   0  -6    1.41    0.21
   3   0   6    1.06    0.18
   3   0   6    0.89    0.10
  -4   0  -6    0.70    0.19
  -4   0  -6    1.15    0.24
   4   0   6    0.72    0.11
   4   0   6    1.11    0.23
  -5   0  -6   29.01    1.52
  -5   0  -6   31.36    1.53
   5   0   6   30.82    1.17
   5   0   6   29.13    1.53
  -6   0  -6   11.66    0.82
  -6   0  -6   11.85    0.83
   6   0   6   13.02    0.60
   6   0   6   13.63    0.87
  -7   0  -6    0.08    0.15
  -7   0  -6    0.02    0.13
   7   0   6    0.03    0.08
   7   0   6    0.34    0.17
  -8   0  -6    0.99    0.30
   8   0   6    1.29    0.19
   8   0   6    1.19    0.32
 -11   1   6   -0.02    0.12
 -11   1   6   -0.05    0.15
 -10   1   6    0.15    0.14
 -10   1   6    0.06    0.15
  -9   1   6    2.11    0.32
  -9   1   6    2.40    0.27
  -8   1   6    2.07    0.30
  -8   1   6    2.73    0.27
   7  -1  -6    3.53    0.30
  -7   1   6    3.09    0.33
  -7   1   6    3.76    0.30
   6  -1  -6   13.14    0.72
   6  -1  -6   14.75    0.71
  -6   1   6   14.99    0.67
  -6   1   6   15.16    0.71
  -6   1   6   14.45    0.81
  -6   1   6   15.29    0.74
   5  -1  -6   14.57    0.65
   5  -1  -6   15.11    0.69
   5  -1  -6   14.53    0.74
  -5   1   6   15.25    0.79
  -5   1   6   14.26    0.70
  -5   1   6   14.27    0.68
   4  -1  -6  108.41    3.87
   4  -1  -6  105.61    4.48
   4  -1  -6  108.84    4.02
  -4   1   6  108.68    3.88
  -4   1   6  112.01    4.52
  -4   1   6  114.34    4.47
  -4   1   6  113.38    4.03
   3  -1  -6    1.02    0.15
   3  -1  -6    0.91    0.11
  -3   1   6    0.88    0.15
  -3   1   6    1.02    0.11
  -3   1   6    0.99    0.11
  -3   1   6    0.86    0.09
   2  -1  -6   67.44    2.29
   2  -1  -6   60.84    2.27
   2  -1  -6   59.86    2.62
  -2   1   6   64.55    2.57
  -2   1   6   62.54    2.22
  -2   1   6   59.15    2.61
   1  -1  -6   52.09    1.89
   1  -1  -6   54.00    2.25
   1  -1  -6   50.30    2.26
   1  -1  -6   59.00    1.90
  -1   1   6   47.85    2.24
  -1   1   6   53.77    1.88
  -1   1   6   53.02    1.87
  -1   1   6   52.51    2.21
   0  -1  -6    2.00    0.21
   0  -1  -6    2.50    0.24
   0   1   6    1.98    0.13
   0   1   6    2.23    0.20
   0   1   6    2.19    0.12
   0   1   6    1.93    0.21
  -1  -1  -6    1.63    0.21
  -1  -1  -6    1.77    0.19
   1   1   6    1.38    0.17
   1   1   6    1.41    0.09
   1   1   6    1.50    0.09
  -2  -1  -6   29.91    1.32
  -2  -1  -6   29.70    1.37
  -2  -1  -6   30.03    1.40
   2   1   6   28.56    1.05
   2   1   6   28.13    1.04
   2   1   6   29.31    1.37
  -3  -1  -6   -0.06    0.07
  -3  -1  -6    0.10    0.10
  -3  -1  -6   -0.05    0.08
   3   1   6    0.04    0.09
   3   1   6    0.04    0.04
  -4  -1  -6    8.86    0.62
   4   1   6   10.01    0.65
   4   1   6    9.09    0.41
  -5  -1  -6    0.88    0.24
  -5  -1  -6    0.81    0.22
   5   1   6    1.23    0.27
   5   1   6    1.07    0.13
  -6  -1  -6   11.56    0.84
   6   1   6   13.75    0.61
   6   1   6   13.65    0.89
  -7  -1  -6    0.32    0.20
  -7  -1  -6    0.17    0.17
   7   1   6    0.11    0.16
   7   1   6    0.30    0.11
  -8  -1  -6    2.33    0.38
  -8  -1  -6    2.33    0.39
   8   1   6    2.93    0.27
   8   1   6    3.98    0.48
 -11   2   6    0.64    0.24
 -11   2   6    0.52    0.18
 -10   2   6    0.24    0.17
 -10   2   6    0.27    0.13
  -9   2   6    2.97    0.36
  -9   2   6    3.03    0.30
  -8   2   6   -0.04    0.10
  -8   2   6   -0.06    0.08
   7  -2  -6    1.33    0.18
  -7   2   6    1.39    0.22
  -7   2   6    0.67    0.15
   6  -2  -6  124.41    5.07
   6  -2  -6  123.56    4.59
  -6   2   6  118.93    5.14
  -6   2   6  127.99    4.43
  -6   2   6  128.83    4.60
   5  -2  -6    4.01    0.31
   5  -2  -6    3.85    0.27
  -5   2   6    4.34    0.29
  -5   2   6    4.49    0.28
  -5   2   6    4.31    0.35
   4  -2  -6   41.69    1.94
   4  -2  -6   44.21    1.72
  -4   2   6   47.68    1.74
  -4   2   6   45.18    1.66
  -4   2   6   42.94    1.96
  -4   2   6   47.95    1.84
   3  -2  -6    9.78    0.55
   3  -2  -6    9.08    0.43
  -3   2   6    8.77    0.53
  -3   2   6   10.08    0.43
   2  -2  -6   16.21    0.85
   2  -2  -6   19.25    0.68
   2  -2  -6   17.61    0.67
  -2   2   6   15.98    0.84
  -2   2   6   16.31    0.67
  -2   2   6   17.19    0.75
   1  -2  -6    6.09    0.40
   1  -2  -6    6.82    0.42
  -1   2   6    6.11    0.33
  -1   2   6    5.80    0.26
  -1   2   6    5.64    0.26
  -1   2   6    5.83    0.39
   0  -2  -6  284.02   10.91
   0  -2  -6  268.97   10.89
   0  -2  -6  284.52   11.00
   0   2   6  270.94    9.31
   0   2   6  265.57   10.89
   0   2   6  274.81    9.31
   0   2   6  265.43   10.99
  -1  -2  -6   13.82    0.76
  -1  -2  -6   14.98    0.74
  -1  -2  -6   14.59    0.73
   1   2   6   12.70    0.71
  -2  -2  -6   76.98    3.09
  -2  -2  -6   78.73    3.18
  -2  -2  -6   72.19    3.15
   2   2   6   72.59    2.55
   2   2   6   72.48    3.16
   2   2   6   71.41    2.54
  -3  -2  -6    2.92    0.25
  -3  -2  -6    2.43    0.29
  -3  -2  -6    2.66    0.30
   3   2   6    3.32    0.32
   3   2   6    2.46    0.15
  -4  -2  -6   21.74    1.16
  -4  -2  -6   20.92    1.14
   4   2   6   21.35    1.16
   4   2   6   21.66    0.83
  -5  -2  -6    0.27    0.16
  -5  -2  -6    0.29    0.15
   5   2   6    0.67    0.21
  -6  -2  -6    7.81    0.66
  -6  -2  -6    8.43    0.66
   6   2   6    8.45    0.44
   6   2   6    8.79    0.69
  -7  -2  -6    3.03    0.39
  -7  -2  -6    2.88    0.41
   7   2   6    3.41    0.45
   7   2   6    2.88    0.25
  -8  -2  -6    0.05    0.17
 -11   3   6    0.02    0.14
 -11   3   6    0.08    0.17
 -10   3   6    1.78    0.27
 -10   3   6    1.53    0.32
  -9   3   6    0.92    0.23
  -9   3   6    0.64    0.17
   8  -3  -6   14.64    0.74
  -8   3   6   11.44    0.80
  -8   3   6   14.87    0.74
   7  -3  -6   16.24    0.79
  -7   3   6   15.19    0.89
  -7   3   6   17.11    0.80
   6  -3  -6    0.99    0.18
   6  -3  -6    0.67    0.14
  -6   3   6    1.01    0.15
  -6   3   6    0.84    0.18
  -6   3   6    0.65    0.14
   5  -3  -6   12.96    0.63
   5  -3  -6   13.10    0.72
  -5   3   6   15.03    0.66
  -5   3   6   15.19    0.63
  -5   3   6   12.54    0.74
   4  -3  -6   20.38    1.01
   4  -3  -6   19.88    0.85
  -4   3   6   21.25    0.84
  -4   3   6   21.77    0.88
   3  -3  -6   56.19    2.51
   3  -3  -6   64.99    2.18
   3  -3  -6   60.66    2.17
  -3   3   6   56.77    2.11
  -3   3   6   56.76    2.50
   2  -3  -6   43.08    1.79
  -2   3   6   38.15    1.44
  -2   3   6   40.34    1.45
  -2   3   6   40.98    1.67
  -2   3   6   39.47    1.76
   1  -3  -6    9.18    0.45
   1  -3  -6    9.57    0.53
   1  -3  -6    9.13    0.52
  -1   3   6    8.20    0.34
  -1   3   6    8.17    0.44
  -1   3   6    8.51    0.51
  -1   3   6    8.41    0.34
   0  -3  -6   87.17    3.58
   0  -3  -6   90.27    3.57
   0  -3  -6   88.23    3.57
   0   3   6   81.47    3.55
   0   3   6   82.19    3.56
  -1  -3  -6    5.84    0.39
  -1  -3  -6    5.29    0.40
  -1  -3  -6    5.69    0.39
   1   3   6    4.86    0.37
  -2  -3  -6   42.06    1.82
  -2  -3  -6   40.56    1.75
  -2  -3  -6   39.15    1.80
   2   3   6   35.78    1.79
  -3  -3  -6    9.17    0.61
  -3  -3  -6    8.80    0.61
   3   3   6    9.25    0.37
   3   3   6    8.72    0.61
  -4  -3  -6   87.11    3.79
  -4  -3  -6   85.70    3.73
   4   3   6   85.76    3.02
   4   3   6   87.02    3.79
  -5  -3  -6    5.41    0.50
  -5  -3  -6    3.73    0.42
   5   3   6    5.11    0.28
   5   3   6    4.93    0.48
  -6  -3  -6    0.10    0.15
  -6  -3  -6    0.10    0.16
   6   3   6   -0.05    0.16
   6   3   6    0.09    0.08
  -7  -3  -6   -0.06    0.13
  -7  -3  -6    0.02    0.15
   7   3   6    0.00    0.15
 -12   4   6   11.68    0.73
 -11   4   6    0.64    0.19
 -11   4   6    0.41    0.22
 -10   4   6   17.90    0.90
 -10   4   6   15.09    1.02
  -9   4   6    5.44    0.51
  -9   4   6    5.92    0.44
   8  -4  -6    7.04    0.46
  -8   4   6    6.33    0.53
   7  -4  -6    0.59    0.15
   7  -4  -6    0.63    0.15
  -7   4   6    0.96    0.17
  -7   4   6    0.59    0.18
  -7   4   6    0.74    0.15
   6  -4  -6   34.04    1.41
   6  -4  -6   33.66    1.58
  -6   4   6   35.67    1.63
  -6   4   6   36.04    1.37
   5  -4  -6    6.11    0.36
   5  -4  -6    6.49    0.44
  -5   4   6    6.54    0.45
  -5   4   6    6.91    0.37
   4  -4  -6  137.82    4.92
   4  -4  -6  136.16    5.58
  -4   4   6  131.84    5.55
  -4   4   6  140.82    4.78
   3  -4  -6    3.79    0.33
   3  -4  -6    4.55    0.23
   3  -4  -6    4.61    0.23
  -3   4   6    5.26    0.26
  -3   4   6    4.00    0.32
   2  -4  -6   15.09    0.62
   2  -4  -6   13.82    0.74
  -2   4   6   13.43    0.54
  -2   4   6   13.19    0.62
  -2   4   6   13.44    0.54
  -2   4   6   13.17    0.71
   1  -4  -6    2.20    0.18
   1  -4  -6    2.02    0.23
   1  -4  -6    2.11    0.23
  -1   4   6    1.91    0.11
  -1   4   6    1.63    0.17
  -1   4   6    1.88    0.11
  -1   4   6    1.76    0.21
   0  -4  -6   11.31    0.61
   0  -4  -6   12.09    0.65
   0  -4  -6   10.80    0.63
   0   4   6   10.67    0.63
  -1  -4  -6   11.90    0.71
  -1  -4  -6   13.16    0.71
  -1  -4  -6   13.08    0.71
  -2  -4  -6   19.76    0.95
  -2  -4  -6   18.08    0.98
  -2  -4  -6   19.36    0.99
   2   4   6   17.66    0.93
  -3  -4  -6    6.58    0.52
  -3  -4  -6    6.44    0.50
   3   4   6    6.56    0.51
   3   4   6    6.69    0.28
  -4  -4  -6   26.92    1.43
  -4  -4  -6   26.45    1.38
   4   4   6   26.96    1.02
   4   4   6   28.64    1.46
  -5  -4  -6    4.79    0.48
  -5  -4  -6    4.02    0.42
   5   4   6    4.94    0.49
   5   4   6    4.69    0.27
  -6  -4  -6    6.68    0.63
   6   4   6    8.07    0.68
   6   4   6    7.37    0.39
  -7  -4  -6    0.08    0.17
   7   4   6    0.26    0.19
   7   4   6    0.07    0.08
 -12   5   6    3.39    0.36
 -11   5   6    9.12    0.76
 -10   5   6    0.51    0.23
   9  -5  -6   23.33    1.09
  -9   5   6   21.69    1.25
   8  -5  -6   44.45    1.83
  -8   5   6   44.35    2.08
   7  -5  -6    9.90    0.55
   7  -5  -6    8.79    0.58
  -7   5   6    9.61    0.52
  -7   5   6    9.69    0.58
  -7   5   6   10.27    0.65
   6  -5  -6   19.09    1.04
   6  -5  -6   21.19    0.93
  -6   5   6   21.31    0.90
  -6   5   6   21.98    1.08
  -6   5   6   21.26    1.04
   5  -5  -6   72.09    2.75
   5  -5  -6   74.50    3.14
  -5   5   6   70.29    3.13
  -5   5   6   76.48    2.68
  -5   5   6   76.92    3.15
   4  -5  -6   26.68    1.04
   4  -5  -6   25.00    1.25
  -4   5   6   24.90    1.23
  -4   5   6   28.09    1.04
   3  -5  -6   20.74    0.71
   3  -5  -6   16.58    0.93
   3  -5  -6   19.76    0.71
  -3   5   6   17.71    0.73
  -3   5   6   15.92    0.89
   2  -5  -6   49.54    2.12
   2  -5  -6   50.37    1.99
  -2   5   6   44.67    1.70
  -2   5   6   46.62    2.06
   1  -5  -6    0.77    0.17
   1  -5  -6    0.78    0.13
  -1   5   6    0.69    0.06
  -1   5   6    0.61    0.14
  -1   5   6    0.75    0.07
   0  -5  -6    6.09    0.38
   0  -5  -6    5.36    0.40
   0  -5  -6    4.99    0.37
   0   5   6    4.38    0.36
   0   5   6    4.65    0.37
  -1  -5  -6    3.03    0.31
  -1  -5  -6    3.42    0.31
  -1  -5  -6    3.79    0.33
   1   5   6    3.48    0.31
   1   5   6    2.93    0.28
  -2  -5  -6    0.96    0.19
  -2  -5  -6    1.34    0.23
  -2  -5  -6    1.44    0.23
   2   5   6    1.43    0.20
  -3  -5  -6    1.78    0.27
  -3  -5  -6    2.52    0.29
   3   5   6    2.16    0.13
  -4  -5  -6    3.30    0.39
   4   5   6    3.53    0.20
  -5  -5  -6    5.16    0.53
   5   5   6    5.95    0.56
   5   5   6    5.45    0.30
  -6  -5  -6    0.57    0.25
   6   5   6    1.19    0.31
   6   5   6    1.03    0.14
 -11   6   6   31.83    1.74
 -10   6   6   12.38    0.87
   9  -6  -6   27.20    1.25
  -9   6   6   26.10    1.42
   8  -6  -6    3.71    0.33
  -8   6   6    3.91    0.40
   7  -6  -6    0.65    0.17
   7  -6  -6    0.71    0.16
  -7   6   6    0.51    0.16
  -7   6   6    0.69    0.20
  -7   6   6    0.65    0.14
   6  -6  -6    4.32    0.30
   6  -6  -6    3.71    0.35
  -6   6   6    4.29    0.30
  -6   6   6    4.16    0.37
  -6   6   6    4.56    0.37
   5  -6  -6    4.23    0.28
   5  -6  -6    3.60    0.35
  -5   6   6    4.17    0.36
  -5   6   6    4.80    0.38
  -5   6   6    5.18    0.30
   4  -6  -6    1.61    0.14
   4  -6  -6    1.50    0.22
  -4   6   6    1.53    0.15
  -4   6   6    1.48    0.22
  -4   6   6    1.26    0.19
   3  -6  -6    0.11    0.10
  -3   6   6    0.08    0.08
  -3   6   6    0.03    0.05
  -3   6   6    0.01    0.08
   2  -6  -6    0.77    0.18
  -2   6   6    0.64    0.09
  -2   6   6    0.64    0.14
  -2   6   6    0.66    0.17
   1  -6  -6    4.21    0.36
   1  -6  -6    3.73    0.28
  -1   6   6    3.47    0.32
  -1   6   6    3.35    0.29
  -1   6   6    3.68    0.18
   0  -6  -6   29.72    1.37
   0  -6  -6   28.57    1.32
   0  -6  -6   28.68    1.32
   0   6   6   27.78    1.31
   0   6   6   27.31    0.99
   0   6   6   25.71    1.33
  -1  -6  -6   15.68    0.81
  -1  -6  -6   14.31    0.81
  -1  -6  -6   14.66    0.81
   1   6   6   13.72    0.80
   1   6   6   13.59    0.78
  -2  -6  -6    0.40    0.15
  -2  -6  -6    0.32    0.14
   2   6   6    0.27    0.13
  -3  -6  -6   -0.06    0.11
   3   6   6   -0.02    0.05
  -4  -6  -6    0.14    0.16
   4   6   6   -0.09    0.05
  -5  -6  -6    7.01    0.64
   5   6   6    7.87    0.68
   5   6   6    7.89    0.39
  -6  -6  -6    2.08    0.36
   6   6   6    2.35    0.37
   6   6   6    2.18    0.19
 -11   7   6    2.71    0.41
  10  -7  -6    0.39    0.18
 -10   7   6    0.33    0.20
   9  -7  -6   -0.07    0.10
  -9   7   6   -0.12    0.11
   8  -7  -6    5.38    0.39
  -8   7   6    5.57    0.47
  -8   7   6    4.62    0.40
   7  -7  -6   11.20    0.69
   7  -7  -6   11.37    0.60
  -7   7   6   11.55    0.59
  -7   7   6   10.50    0.68
  -7   7   6    9.26    0.64
   6  -7  -6    4.58    0.39
   6  -7  -6    3.77    0.29
  -6   7   6    3.61    0.28
  -6   7   6    3.95    0.36
  -6   7   6    3.65    0.36
   5  -7  -6    3.26    0.23
   5  -7  -6    3.24    0.33
  -5   7   6    2.41    0.27
  -5   7   6    3.01    0.31
  -5   7   6    3.31    0.24
   4  -7  -6    0.12    0.12
   4  -7  -6    0.31    0.07
  -4   7   6    0.18    0.12
  -4   7   6    0.26    0.09
  -4   7   6    0.13    0.09
   3  -7  -6   27.97    1.38
  -3   7   6   27.82    1.07
  -3   7   6   27.69    1.37
  -3   7   6   28.07    1.29
   2  -7  -6   34.25    1.60
  -2   7   6   32.80    1.50
  -2   7   6   32.53    1.23
  -2   7   6   33.83    1.59
   1  -7  -6   42.55    2.07
   1  -7  -6   47.55    2.01
  -1   7   6   43.93    1.99
  -1   7   6   46.62    1.63
  -1   7   6   47.64    2.09
   0  -7  -6   33.05    1.60
   0  -7  -6   34.45    1.57
   0   7   6   32.26    1.19
   0   7   6   34.14    1.60
  -1  -7  -6    5.71    0.44
  -1  -7  -6    4.95    0.42
   1   7   6    4.93    0.23
   1   7   6    5.28    0.43
  -2  -7  -6    0.29    0.14
   2   7   6    0.35    0.07
  -3  -7  -6   16.39    1.00
   3   7   6   16.58    0.65
  -4  -7  -6    5.05    0.52
   4   7   6    6.03    0.30
  -5  -7  -6   13.78    1.00
   5   7   6   15.85    0.66
 -11   8   6   13.41    0.96
  10  -8  -6    9.18    0.62
 -10   8   6    9.61    0.74
   9  -8  -6   18.95    0.96
  -9   8   6   18.68    1.11
   8  -8  -6    0.35    0.14
  -8   8   6    0.21    0.11
  -8   8   6    0.63    0.18
  -8   8   6    0.53    0.20
   7  -8  -6    3.75    0.30
  -7   8   6    4.00    0.37
  -7   8   6    3.41    0.36
  -7   8   6    3.62    0.30
   6  -8  -6    6.89    0.41
   6  -8  -6    7.00    0.54
  -6   8   6    6.89    0.42
  -6   8   6    7.72    0.53
  -6   8   6    7.11    0.53
   5  -8  -6   15.21    0.68
   5  -8  -6   15.84    0.91
  -5   8   6   14.86    0.88
  -5   8   6   15.38    0.71
  -5   8   6   16.13    0.84
   4  -8  -6    1.13    0.25
   4  -8  -6    1.02    0.09
  -4   8   6    0.95    0.14
  -4   8   6    0.80    0.20
  -4   8   6    0.94    0.17
   3  -8  -6   69.77    3.08
  -3   8   6   70.80    2.53
  -3   8   6   70.51    3.08
  -3   8   6   70.01    2.96
   2  -8  -6    0.33    0.16
  -2   8   6    0.43    0.17
  -2   8   6    0.39    0.09
   1  -8  -6    3.08    0.35
  -1   8   6    2.79    0.33
  -1   8   6    2.99    0.19
   0  -8  -6   11.00    0.68
   0   8   6   11.54    0.48
   0   8   6   12.18    0.75
  -1  -8  -6    2.71    0.31
   1   8   6    2.88    0.32
   1   8   6    2.77    0.17
  -2  -8  -6    0.59    0.19
   2   8   6    0.74    0.10
  -3  -8  -6   23.48    1.35
   3   8   6   24.84    0.94
  -4  -8  -6    0.32    0.21
   4   8   6    0.46    0.09
  11  -9  -6    5.59    0.50
 -11   9   6    7.29    0.65
  10  -9  -6    2.05    0.28
 -10   9   6    1.87    0.38
   9  -9  -6   28.24    1.33
  -9   9   6   30.11    1.55
   8  -9  -6    0.02    0.10
  -8   9   6    0.07    0.13
  -8   9   6    0.01    0.10
  -8   9   6    0.05    0.09
   7  -9  -6    6.44    0.41
  -7   9   6    5.52    0.40
  -7   9   6    6.84    0.50
  -7   9   6    6.43    0.52
   6  -9  -6    3.78    0.29
  -6   9   6    4.25    0.41
  -6   9   6    5.13    0.41
  -6   9   6    3.99    0.31
   5  -9  -6    7.17    0.36
  -5   9   6    6.70    0.41
  -5   9   6    7.25    0.49
  -5   9   6    7.57    0.57
  -4   9   6    4.86    0.31
  -4   9   6    4.39    0.42
  -3   9   6   68.46    3.05
  -3   9   6   68.96    2.49
  -2   9   6    2.12    0.18
  -2   9   6    1.80    0.29
  -1   9   6    1.13    0.13
  -1   9   6    1.25    0.26
   0   9   6   11.35    0.50
   0   9   6   10.79    0.74
  -1  -9  -6    4.16    0.40
   1   9   6    5.05    0.45
   1   9   6    4.47    0.26
  -2  -9  -6    0.59    0.21
   2   9   6    0.88    0.12
  -3  -9  -6    0.12    0.18
   3   9   6    0.41    0.10
  -4  -9  -6    0.26    0.21
   4   9   6    0.66    0.11
  11 -10  -6    8.99    0.64
 -11  10   6    8.97    0.75
  10 -10  -6    0.91    0.22
 -10  10   6    1.33    0.31
   9 -10  -6    8.60    0.56
  -9  10   6    8.25    0.66
   8 -10  -6    3.88    0.34
  -8  10   6    3.66    0.40
  -8  10   6    4.43    0.44
  -8  10   6    4.14    0.36
   7 -10  -6    4.55    0.33
  -7  10   6    4.00    0.42
  -7  10   6    3.61    0.32
   6 -10  -6    0.41    0.11
  -6  10   6    0.69    0.20
  -6  10   6    0.66    0.15
   5 -10  -6   29.11    1.16
  -5  10   6   30.76    1.25
  -5  10   6   31.17    1.56
  -4  10   6    0.42    0.18
  -4  10   6    0.13    0.09
  -3  10   6    8.77    0.64
  -3  10   6    7.59    0.43
  -2  10   6    7.03    0.56
  -2  10   6    5.94    0.35
  -1  10   6    0.08    0.08
  -1  10   6    0.00    0.12
   0  10   6    6.71    0.56
   0  10   6    6.27    0.35
   1  10   6    1.78    0.17
   2  10   6    0.85    0.12
  -3 -10  -6    0.32    0.18
   3  10   6    0.46    0.11
  11 -11  -6    6.40    0.52
 -11  11   6    7.51    0.66
  10 -11  -6    0.02    0.12
 -10  11   6   -0.23    0.11
   9 -11  -6    5.38    0.43
  -9  11   6    5.53    0.52
   8 -11  -6    0.09    0.10
  -8  11   6   -0.10    0.11
  -8  11   6    0.05    0.11
   7 -11  -6   39.82    1.67
  -7  11   6   40.76    2.04
  -7  11   6   43.74    1.72
   6 -11  -6    0.16    0.08
  -6  11   6    0.10    0.16
  -6  11   6    0.25    0.13
   5 -11  -6   19.76    0.78
  -5  11   6   21.80    1.21
  -5  11   6   21.66    0.95
  -4  11   6    1.29    0.29
  -4  11   6    0.92    0.18
  -3  11   6   -0.12    0.07
  -3  11   6    0.07    0.15
  -2  11   6    2.54    0.22
  -2  11   6    1.80    0.32
  -1  11   6    0.62    0.21
  -1  11   6    0.41    0.11
   0  11   6    0.03    0.08
   0  11   6    0.09    0.15
   1  11   6    8.21    0.43
   2  11   6   10.74    0.52
  10 -12  -6    1.55    0.25
   9 -12  -6    0.65    0.18
  -9  12   6    0.46    0.22
   8 -12  -6    1.86    0.23
  -8  12   6    1.79    0.32
  -8  12   6    2.25    0.28
   7 -12  -6    3.02    0.25
  -7  12   6    2.88    0.40
  -7  12   6    2.70    0.29
   6 -12  -6   12.91    0.59
  -6  12   6   13.63    0.71
  -6  12   6   13.86    0.92
  -5  12   6    3.21    0.42
  -5  12   6    3.30    0.29
  -4  12   6   21.45    0.99
  -4  12   6   23.37    1.32
  -3  12   6   -0.02    0.08
  -3  12   6    0.05    0.15
  -2  12   6   16.44    1.04
  -2  12   6   15.87    0.75
  -1  12   6   -0.15    0.10
  -1  12   6    0.06    0.09
   0  12   6    7.24    0.43
   0  12   6    7.99    0.65
   1  12   6   10.52    0.54
   9 -13  -6    2.13    0.26
  -9  13   6    2.11    0.34
   8 -13  -6   11.15    0.64
  -8  13   6   12.91    0.91
  -8  13   6   13.61    0.75
   7 -13  -6    2.37    0.22
  -7  13   6    2.77    0.30
  -7  13   6    2.63    0.39
   6 -13  -6   10.21    0.44
  -6  13   6   11.95    0.65
  -6  13   6   10.52    0.81
  -5  13   6    3.04    0.42
  -5  13   6    3.14    0.30
  -4  13   6   13.02    0.93
  -4  13   6   12.88    0.68
  -3  13   6    1.66    0.37
  -3  13   6    1.49    0.21
  -2  13   6   10.18    0.57
  -2  13   6   11.04    0.83
  -1  13   6    0.02    0.10
  -1  13   6    0.03    0.17
  -9  14   6   -0.03    0.17
   8 -14  -6    0.62    0.13
  -8  14   6    0.62    0.25
  -8  14   6    0.90    0.21
   7 -14  -6    0.10    0.07
  -7  14   6   -0.02    0.15
  -7  14   6    0.00    0.12
  -6  14   6    3.65    0.46
  -6  14   6    3.29    0.34
  -5  14   6    1.37    0.36
  -5  14   6    1.16    0.21
  -4  14   6    0.70    0.17
  -4  14   6    0.56    0.25
  -3  14   6    3.64    0.47
  -3  14   6    2.71    0.28
  -2  14   6    0.29    0.16
   2 -15   7    2.15    0.27
   3 -15   7    2.11    0.30
   4 -15   7    0.13    0.14
   1  14  -7    2.37    0.39
   0  14  -7    2.32    0.37
   0 -14   7    1.03    0.33
   0 -14   7    1.64    0.25
  -1  14  -7    1.26    0.32
   1 -14   7    1.21    0.24
   1 -14   7    1.23    0.33
  -2  14  -7    3.13    0.44
   2 -14   7    3.28    0.46
   2 -14   7    3.02    0.34
  -3  14  -7   25.51    1.50
   3 -14   7   24.98    1.52
   3 -14   7   27.00    1.30
  -4  14  -7    3.16    0.44
   4 -14   7    2.92    0.43
  -5  14  -7    2.78    0.40
   5 -14   7    2.34    0.38
  -6  14  -7   13.32    0.96
   6 -14   7   13.50    0.99
   2  13  -7    2.31    0.37
  -2 -13   7    2.29    0.39
  -2 -13   7    2.42    0.28
   1  13  -7    0.76    0.26
  -1 -13   7    0.25    0.21
  -1 -13   7    0.27    0.14
   0  13  -7    0.03    0.15
   0 -13   7    0.07    0.19
   0 -13   7    0.21    0.13
  -1  13  -7    3.06    0.40
   1 -13   7    1.88    0.28
   1 -13   7    2.36    0.39
  -2  13  -7   12.18    0.86
   2 -13   7   10.42    0.84
   2 -13   7   10.42    0.68
  -3  13  -7    4.06    0.49
   3 -13   7    4.79    0.51
   3 -13   7    3.55    0.37
  -4  13  -7   31.37    1.71
   4 -13   7   32.23    1.76
  -5  13  -7    0.32    0.18
   5 -13   7    0.43    0.20
  -6  13  -7    4.92    0.52
   6 -13   7    4.67    0.54
  -7  13  -7    1.12    0.25
   7 -13   7    1.18    0.32
  -3 -12   7    1.36    0.22
  -3 -12   7    1.60    0.36
   2  12  -7    0.44    0.21
  -2 -12   7    0.40    0.22
  -2 -12   7    0.28    0.14
   1  12  -7    2.58    0.37
  -1 -12   7    2.20    0.38
  -1 -12   7    2.25    0.28
   0  12  -7    3.57    0.44
   0 -12   7    3.97    0.48
   0 -12   7    4.57    0.39
  -1  12  -7    9.74    0.74
   1 -12   7    8.65    0.74
   1 -12   7   10.04    0.63
  -2  12  -7    9.50    0.73
   2 -12   7    8.69    0.59
   2 -12   7    8.77    0.72
  -3  12  -7    2.60    0.37
   3 -12   7    2.81    0.39
   3 -12   7    2.18    0.29
  -4  12  -7    6.89    0.60
   4 -12   7    6.96    0.63
  -5  12  -7    2.22    0.33
  -5  12  -7    2.09    0.28
   5 -12   7    1.19    0.32
  -6  12  -7    5.66    0.46
  -6  12  -7    5.81    0.54
   6 -12   7    5.29    0.56
  -7  12  -7    0.99    0.22
   7 -12   7    0.88    0.30
  -8  12  -7    7.00    0.51
   8 -12   7    6.19    0.64
  -4 -11   7    0.03    0.19
  -4 -11   7    0.00    0.11
  -3 -11   7    2.00    0.26
  -3 -11   7    1.98    0.40
   2  11  -7   23.45    1.27
  -2 -11   7   21.39    1.05
  -2 -11   7   20.79    1.31
   1  11  -7   10.83    0.78
  -1 -11   7   10.92    0.65
  -1 -11   7   10.34    0.80
   0  11  -7    3.48    0.42
   0 -11   7    3.67    0.35
   0 -11   7    3.70    0.45
  -1  11  -7    0.03    0.13
   1 -11   7    0.31    0.15
   1 -11   7    0.23    0.19
  -2  11  -7    3.92    0.43
   2 -11   7    4.12    0.37
   2 -11   7    3.78    0.45
  -3  11  -7    5.28    0.51
   3 -11   7    5.37    0.54
  -4  11  -7    7.41    0.60
  -4  11  -7    7.68    0.52
   4 -11   7    7.12    0.62
  -5  11  -7   -0.03    0.11
  -5  11  -7    0.14    0.13
   5 -11   7   -0.01    0.13
  -6  11  -7    0.52    0.15
  -6  11  -7    0.26    0.17
   6 -11   7    0.32    0.18
  -7  11  -7    0.06    0.11
   7 -11   7    0.06    0.17
  -8  11  -7   11.74    0.69
   8 -11   7   10.63    0.87
  -5 -10   7    2.20    0.39
  -5 -10   7    1.88    0.25
  -4 -10   7   18.85    1.20
   3  10  -7    0.70    0.23
  -3 -10   7    0.68    0.17
  -3 -10   7    0.83    0.26
   2  10  -7    8.06    0.63
  -2 -10   7    8.60    0.54
  -2 -10   7    7.92    0.67
   1  10  -7    7.36    0.59
  -1 -10   7    7.09    0.49
  -1 -10   7    6.85    0.60
   0  10  -7    0.04    0.11
   0 -10   7    0.01    0.11
   0 -10   7   -0.05    0.13
  -1  10  -7   12.72    0.82
   1 -10   7   12.52    0.85
   1 -10   7   12.51    0.71
  -2  10  -7   17.85    1.08
  -2  10  -7   21.59    0.98
   2 -10   7   19.46    0.97
   2 -10   7   18.58    1.13
  -3  10  -7   14.19    0.90
  -3  10  -7   16.23    0.80
   3 -10   7   13.82    0.92
  -4  10  -7   23.99    1.11
  -4  10  -7   22.84    1.26
   4 -10   7   22.68    1.31
  -5  10  -7    3.95    0.36
  -5  10  -7    3.53    0.39
   5 -10   7    4.58    0.48
  -6  10  -7   20.38    1.15
  -6  10  -7   21.25    1.01
   6 -10   7   19.73    1.23
  -7  10  -7    0.47    0.20
  -7  10  -7    0.46    0.16
   7 -10   7    0.82    0.27
  -8  10  -7   29.68    1.33
  -8  10  -7   28.82    1.60
   8 -10   7   28.19    1.65
  -9  10  -7    1.58    0.36
  -6  -9   7   25.20    1.13
  -6  -9   7   23.83    1.46
  -5  -9   7    3.17    0.30
  -5  -9   7    3.81    0.48
  -4  -9   7    2.46    0.26
  -4  -9   7    2.37    0.36
   3   9  -7    8.32    0.61
  -3  -9   7    7.31    0.49
  -3  -9   7    7.47    0.65
   2   9  -7    1.11    0.25
  -2  -9   7    1.46    0.31
  -2  -9   7    1.46    0.22
   1   9  -7    7.74    0.58
  -1  -9   7    7.99    0.51
  -1  -9   7    6.74    0.59
   0   9  -7    1.54    0.26
   0  -9   7    1.63    0.29
   0  -9   7    1.98    0.24
  -1   9  -7   37.53    1.85
  -1   9  -7   39.23    1.63
   1  -9   7   40.52    1.66
   1  -9   7   37.57    1.91
  -2   9  -7    1.34    0.24
  -2   9  -7    2.27    0.25
   2  -9   7    1.49    0.26
  -3   9  -7    0.09    0.11
  -3   9  -7    0.05    0.12
   3  -9   7    0.11    0.15
  -4   9  -7   19.90    0.96
  -4   9  -7   21.25    1.12
   4  -9   7   19.57    1.16
  -5   9  -7    4.82    0.38
  -5   9  -7    5.06    0.46
  -5   9  -7    5.01    0.45
   5  -9   7    4.86    0.49
  -6   9  -7    9.03    0.62
  -6   9  -7    7.89    0.63
  -6   9  -7    7.98    0.51
   6  -9   7    7.25    0.64
  -7   9  -7    0.22    0.12
  -7   9  -7    0.17    0.17
   7  -9   7    0.27    0.18
  -8   9  -7    1.27    0.33
  -8   9  -7    1.08    0.20
   8  -9   7    0.86    0.27
   9  -9   7    2.68    0.41
  -7  -8   7   -0.01    0.10
  -7  -8   7    0.32    0.21
  -6  -8   7    1.06    0.20
  -6  -8   7    1.17    0.30
   5   8  -7    2.05    0.25
  -5  -8   7    2.32    0.35
  -5  -8   7    2.18    0.25
   4   8  -7    0.07    0.09
  -4  -8   7   -0.04    0.10
  -4  -8   7    0.08    0.16
   3   8  -7    2.54    0.25
   3   8  -7    2.77    0.33
  -3  -8   7    2.73    0.37
  -3  -8   7    2.02    0.25
   2   8  -7    0.19    0.12
   2   8  -7    0.18    0.12
  -2  -8   7    0.32    0.13
  -2  -8   7    0.05    0.13
   1   8  -7   77.97    3.32
  -1  -8   7   78.67    2.96
  -1  -8   7   72.17    3.38
   0   8  -7    0.59    0.18
   0   8  -7    0.73    0.16
   0  -8   7    0.62    0.20
   0  -8   7    0.44    0.13
  -1   8  -7    3.12    0.34
  -1   8  -7    2.43    0.25
   1  -8   7    2.79    0.27
   1  -8   7    3.06    0.36
  -2   8  -7   50.80    1.97
  -2   8  -7   46.06    2.21
   2  -8   7   49.70    2.29
  -3   8  -7   11.83    0.71
  -3   8  -7   11.73    0.74
  -3   8  -7   12.14    0.64
   3  -8   7   12.48    0.79
   3  -8   7   11.70    0.63
  -4   8  -7   15.00    0.76
  -4   8  -7   14.27    0.87
  -4   8  -7   16.87    0.91
   4  -8   7   14.67    0.93
   4  -8   7   15.30    0.76
  -5   8  -7   11.23    0.71
  -5   8  -7   11.37    0.61
  -5   8  -7   10.88    0.73
   5  -8   7   11.57    0.63
   5  -8   7    9.87    0.75
  -6   8  -7    9.59    0.56
  -6   8  -7   10.19    0.72
   6  -8   7    8.77    0.71
   6  -8   7    9.51    0.57
  -7   8  -7    1.05    0.28
  -7   8  -7    0.95    0.19
   7  -8   7    0.96    0.27
   7  -8   7    1.92    0.25
  -8   8  -7    8.78    0.51
  -8   8  -7    8.30    0.70
   8  -8   7    9.24    0.58
   8  -8   7    7.11    0.69
  -9   8  -7    2.08    0.42
   9  -8   7    2.18    0.39
   9  -8   7    2.24    0.30
  -8  -7   7    0.04    0.19
  -7  -7   7    0.72    0.26
  -7  -7   7    0.83    0.19
  -6  -7   7    0.07    0.11
  -6  -7   7   -0.01    0.15
   5   7  -7    3.21    0.30
  -5  -7   7    2.86    0.38
  -5  -7   7    4.15    0.34
   4   7  -7    2.48    0.26
   4   7  -7    2.47    0.30
  -4  -7   7    2.72    0.36
  -4  -7   7    2.52    0.27
   3   7  -7    0.13    0.13
   3   7  -7    0.17    0.11
  -3  -7   7    0.23    0.16
  -3  -7   7    0.20    0.12
   2   7  -7    0.26    0.15
   2   7  -7   -0.09    0.08
  -2  -7   7   -0.06    0.09
  -2  -7   7   -0.06    0.08
   1   7  -7   10.38    0.66
   1   7  -7    9.80    0.56
  -1  -7   7    9.96    0.56
  -1  -7   7    9.90    0.67
   0   7  -7   43.68    1.97
   0   7  -7   41.89    1.73
   0  -7   7   45.05    1.86
   0  -7   7   42.20    1.75
   0  -7   7   40.90    2.01
  -1   7  -7    2.40    0.28
  -1   7  -7    2.21    0.24
  -1   7  -7    2.14    0.23
   1  -7   7    2.54    0.24
   1  -7   7    2.64    0.25
   1  -7   7    2.68    0.31
   1  -7   7    2.52    0.24
  -2   7  -7    3.66    0.35
  -2   7  -7    3.77    0.33
  -2   7  -7    3.47    0.29
   2  -7   7    3.76    0.29
   2  -7   7    3.99    0.39
  -3   7  -7    4.37    0.40
  -3   7  -7    5.21    0.43
  -3   7  -7    4.96    0.34
   3  -7   7    5.48    0.36
   3  -7   7    4.78    0.45
  -4   7  -7    4.35    0.38
  -4   7  -7    3.74    0.30
  -4   7  -7    4.56    0.40
   4  -7   7    3.83    0.31
   4  -7   7    3.65    0.40
  -5   7  -7   43.61    1.74
  -5   7  -7   42.16    1.98
  -5   7  -7   45.00    2.06
   5  -7   7   42.63    1.73
   5  -7   7   42.61    2.10
  -6   7  -7    0.37    0.12
  -6   7  -7    0.23    0.19
   6  -7   7    0.24    0.18
   6  -7   7    0.45    0.14
  -7   7  -7    5.71    0.38
  -7   7  -7    5.90    0.56
   7  -7   7    5.89    0.44
   7  -7   7    5.89    0.57
  -8   7  -7   11.20    0.82
  -8   7  -7    9.23    0.53
   8  -7   7   10.43    0.83
   8  -7   7   10.34    0.63
  -9   7  -7    0.38    0.20
  -9   7  -7    0.33    0.11
   9  -7   7    0.46    0.18
   9  -7   7    0.40    0.24
  -9  -6   7    2.65    0.38
  -8  -6   7   -0.14    0.15
  -8  -6   7    0.08    0.12
  -7  -6   7    3.92    0.34
  -7  -6   7    4.68    0.50
   6   6  -7    3.83    0.33
  -6  -6   7    3.93    0.33
  -6  -6   7    3.79    0.42
   5   6  -7    5.67    0.40
  -5  -6   7    6.13    0.53
  -5  -6   7    6.24    0.43
   4   6  -7    0.45    0.16
   4   6  -7    0.30    0.13
  -4  -6   7    0.20    0.16
  -4  -6   7    0.39    0.14
   3   6  -7    0.78    0.19
   3   6  -7    0.71    0.15
  -3  -6   7    0.78    0.21
  -3  -6   7    0.82    0.17
   2   6  -7   11.61    0.57
   2   6  -7   10.41    0.58
   2   6  -7    9.98    0.65
  -2  -6   7   11.52    0.59
  -2  -6   7   11.47    0.71
  -2  -6   7   10.41    0.58
   1   6  -7   37.68    1.79
   1   6  -7   37.61    1.57
  -1  -6   7   40.54    1.53
  -1  -6   7   37.54    1.82
  -1  -6   7   39.47    1.60
  -1  -6   7   40.34    1.70
   0   6  -7    4.55    0.32
   0   6  -7    5.20    0.36
   0   6  -7    4.83    0.39
   0  -6   7    4.31    0.33
   0  -6   7    4.71    0.41
   0  -6   7    4.85    0.34
   0  -6   7    4.89    0.32
  -1   6  -7   66.95    2.94
  -1   6  -7   66.52    2.60
  -1   6  -7   70.73    2.91
   1  -6   7   67.05    2.52
   1  -6   7   72.52    2.90
   1  -6   7   65.07    3.00
   1  -6   7   69.41    2.63
  -2   6  -7    1.11    0.19
  -2   6  -7    1.24    0.20
  -2   6  -7    1.08    0.15
   2  -6   7    1.70    0.25
   2  -6   7    1.13    0.17
  -3   6  -7    6.22    0.47
  -3   6  -7    6.23    0.38
  -3   6  -7    5.89    0.46
   3  -6   7    7.00    0.41
   3  -6   7    6.50    0.51
  -4   6  -7    5.07    0.34
  -4   6  -7    5.99    0.47
  -4   6  -7    5.33    0.42
   4  -6   7    5.67    0.48
   4  -6   7    4.94    0.35
  -5   6  -7    2.84    0.34
  -5   6  -7    3.23    0.26
  -5   6  -7    3.07    0.31
   5  -6   7    3.36    0.38
   5  -6   7    3.47    0.29
  -6   6  -7    0.28    0.10
  -6   6  -7    0.17    0.17
   6  -6   7    0.61    0.21
   6  -6   7    0.48    0.15
  -7   6  -7    2.88    0.39
  -7   6  -7    2.86    0.23
   7  -6   7    2.76    0.29
   7  -6   7    2.72    0.38
  -8   6  -7    2.64    0.22
  -8   6  -7    2.64    0.39
   8  -6   7    2.49    0.39
   8  -6   7    3.37    0.33
  -9   6  -7    2.71    0.43
  -9   6  -7    2.36    0.18
   9  -6   7    2.16    0.38
   9  -6   7    2.54    0.30
  -9  -5   7    1.99    0.34
  -9  -5   7    2.64    0.28
  -8  -5   7    5.17    0.51
  -8  -5   7    3.88    0.34
  -7  -5   7    4.22    0.46
  -7  -5   7    4.00    0.34
   6   5  -7   22.36    1.01
  -6  -5   7   21.84    1.01
  -6  -5   7   21.20    1.20
   5   5  -7    0.25    0.12
  -5  -5   7    0.24    0.11
  -5  -5   7    0.18    0.14
   4   5  -7    8.89    0.50
   4   5  -7    8.76    0.57
  -4  -5   7    8.86    0.62
  -4  -5   7    8.79    0.53
  -4  -5   7    9.45    0.53
   3   5  -7   15.13    0.70
   3   5  -7   14.93    0.73
   3   5  -7   14.70    0.82
  -3  -5   7   13.76    0.83
  -3  -5   7   16.08    0.76
  -3  -5   7   13.96    0.72
[truncated: 271,938 more chars]
