# Supplementary material for: 1-Acetyl-5-meth­oxy-4-(phenyl­sulfan­yl)imidazolidin-2-one
Source: Acta Crystallogr Sect E Struct Rep Online. 2014 Jan 15;70(Pt 2):o145–6. doi: 10.1107/S1600536814000117 (PMC3998308; doi:10.1107/S1600536814000117)
Supplement: Supplementary file 2 [file e-70-0o145-Isup2.hkl]

# 
# h,k,l, Fc-squared, Fo-squared, sigma(Fo-squared) and status flag 
# 
data_I
_shelx_title ' JTM367_0m in P-1' 
_shelx_refln_list_code          4 
_shelx_F_calc_maximum      172.11 
_exptl_crystal_F_000       560.00 
_reflns_d_resolution_high  0.7304 
 
loop_ 
 _symmetry_equiv_pos_as_xyz 
 'x, y, z' 
 '-x, -y, -z' 
 
_cell_length_a     9.0371 
_cell_length_b    12.0642 
_cell_length_c    12.8369 
_cell_angle_alpha  93.066 
_cell_angle_beta  105.869 
_cell_angle_gamma 111.574 
 
_shelx_F_squared_multiplier     1.000 
 
loop_ 
 _refln_index_h 
 _refln_index_k 
 _refln_index_l 
 _refln_F_squared_calc 
 _refln_F_squared_meas 
 _refln_F_squared_sigma 
 _refln_observed_status 
   1   0   0       17.78        6.01      0.86 o 
   2   0   0    10632.67    11047.45    203.88 o 
   3   0   0     1562.91     1679.11     32.06 o 
   4   0   0      532.19      559.17     11.83 o 
   5   0   0        2.40        1.93      0.89 o 
   6   0   0      471.61      472.64     10.98 o 
   7   0   0        0.35        1.12      1.01 o 
   8   0   0       18.08       13.41      1.70 o 
   9   0   0      114.25      112.11      4.29 o 
  10   0   0       28.19       29.11      2.37 o 
 -11   1   0        2.10       -1.09      1.56 o 
 -10   1   0        9.32        9.60      1.93 o 
  -9   1   0      145.20      138.81      4.95 o 
  -8   1   0        6.60        6.87      1.47 o 
  -7   1   0      273.02      285.12      7.15 o 
  -6   1   0       34.38       32.90      1.96 o 
  -5   1   0       36.71       30.05      1.72 o 
  -4   1   0      872.03      876.32     17.65 o 
  -3   1   0       29.60       21.93      1.30 o 
  -2   1   0    20712.54    18590.36    359.75 o 
  -1   1   0       11.07       12.04      1.13 o 
   0   1   0     7386.17     6024.00    211.69 o 
   1   1   0       52.09       49.24      2.03 o 
   2   1   0     3578.72     3640.50     69.63 o 
   3   1   0      251.82      275.22      5.47 o 
   4   1   0       59.72       83.46      3.05 o 
   5   1   0       57.89       52.91      2.50 o 
   6   1   0      477.75      462.93     10.83 o 
   7   1   0        0.51       -0.22      0.94 o 
   8   1   0      566.18      537.34     13.76 o 
   9   1   0      226.29      218.56      6.27 o 
  10   1   0      181.44      202.73     10.23 o 
 -11   2   0        2.33        0.76      1.50 o 
 -10   2   0        5.89        2.24      1.46 o 
  -9   2   0      730.07      732.26     15.67 o 
  -8   2   0        7.29        5.72      1.35 o 
  -7   2   0       85.73       94.79      4.16 o 
  -6   2   0      819.89      735.81     18.11 o 
  -5   2   0      873.16      930.67     14.44 o 
  -4   2   0      430.27      416.84      8.17 o 
  -3   2   0      177.30      167.70      3.37 o 
  -2   2   0      593.41      563.23      8.41 o 
  -1   2   0      685.39      716.15     12.41 o 
   0   2   0       59.71       46.85      1.43 o 
   1   2   0      432.67      415.16     10.39 o 
   2   2   0      415.85      409.38     10.82 o 
   3   2   0       12.84       17.88      0.95 o 
   4   2   0       53.93       41.59      1.65 o 
   5   2   0        1.77        1.09      0.81 o 
   6   2   0     1704.34     1567.50     31.31 o 
   7   2   0        8.31       13.63      1.70 o 
   8   2   0      602.99      572.48     13.45 o 
   9   2   0        8.34        8.11      2.35 o 
  10   2   0      138.59      144.57      8.67 o 
 -11   3   0       42.72       42.85      3.45 o 
 -10   3   0      207.45      224.72      7.64 o 
  -9   3   0      179.62      165.78      6.50 o 
  -8   3   0      869.98      813.38     16.66 o 
  -7   3   0      330.12      311.92      7.57 o 
  -6   3   0      178.24      194.03      6.57 o 
  -5   3   0      126.62      142.97      3.94 o 
  -4   3   0      363.26      397.66      6.57 o 
  -3   3   0     2208.31     2203.85     31.15 o 
  -2   3   0      347.20      403.24      6.28 o 
  -1   3   0      618.85      626.20     11.18 o 
   0   3   0     1628.21     1671.04     31.41 o 
   1   3   0       75.90       75.91      1.71 o 
   2   3   0      577.22      548.94      9.92 o 
   3   3   0        9.98       11.72      0.74 o 
   4   3   0     3735.89     4004.93     66.31 o 
   5   3   0      140.34      135.91      4.18 o 
   6   3   0      247.10      222.60      6.08 o 
   7   3   0      789.53      715.31     19.53 o 
   8   3   0       97.22      101.40      5.62 o 
   9   3   0      191.48      208.14     10.72 o 
 -11   4   0       47.08       50.67      4.28 o 
 -10   4   0      152.68      148.04      5.96 o 
  -9   4   0       86.59       74.74      3.94 o 
  -8   4   0        5.59        5.14      1.49 o 
  -7   4   0     1002.80     1009.56     21.50 o 
  -6   4   0        2.07        3.27      1.16 o 
  -5   4   0     2030.34     2202.94     31.68 o 
  -4   4   0     1507.24     1643.55     23.81 o 
  -3   4   0     2377.52     2541.43     35.97 o 
  -2   4   0        0.25        0.80      0.41 o 
  -1   4   0      767.46      809.18     14.58 o 
   0   4   0     1629.38     1680.36     28.23 o 
   1   4   0       72.61       84.34      3.39 o 
   2   4   0      194.07      188.19      5.60 o 
   3   4   0      153.60      139.82      4.23 o 
   4   4   0      298.80      309.59      9.37 o 
   5   4   0      910.75      843.97     21.44 o 
   6   4   0       89.28       84.55      8.27 o 
   7   4   0      240.44      232.79     10.45 o 
   8   4   0       21.34       15.32      3.38 o 
   9   4   0      112.20      109.16      7.43 o 
 -11   5   0        2.23        0.40      2.17 o 
 -10   5   0       93.03       91.91      5.62 o 
  -9   5   0       84.93       95.91      7.10 o 
  -8   5   0      161.19      162.52      5.77 o 
  -7   5   0      191.82      196.86      6.22 o 
  -6   5   0       26.82       27.40      2.12 o 
  -5   5   0      725.79      741.35     11.77 o 
  -4   5   0       14.07       22.97      1.24 o 
  -3   5   0      574.69      707.07     10.90 o 
  -2   5   0      474.39      500.27      8.66 o 
  -1   5   0      761.42      926.52     20.44 o 
   0   5   0     3181.75     3635.03     60.15 o 
   1   5   0     1409.89     1472.09     25.55 o 
   2   5   0        0.12        0.75      0.52 o 
   3   5   0     1283.66     1307.77     23.22 o 
   4   5   0        4.93        2.04      1.60 o 
   5   5   0      361.55      352.20     13.08 o 
   6   5   0       76.47       80.27      5.47 o 
   7   5   0       19.72       13.53      3.14 o 
   8   5   0      294.64      312.88     16.70 o 
 -11   6   0      203.67      193.16     10.53 o 
 -10   6   0        0.13        0.10      1.99 o 
  -9   6   0      585.66      613.37     18.05 o 
  -8   6   0       63.09       62.97      3.42 o 
  -7   6   0        0.21        0.80      1.15 o 
  -6   6   0       17.30       15.93      1.46 o 
  -5   6   0      626.44      708.06     11.40 o 
  -4   6   0       32.79       36.93      1.76 o 
  -3   6   0      250.78      371.95      6.41 o 
  -2   6   0      321.44      362.44      7.22 o 
  -1   6   0       18.59       18.87      1.85 o 
   0   6   0      267.40      284.25      5.91 o 
   1   6   0      143.23      135.78      3.88 o 
   2   6   0        0.58        1.53      0.50 o 
   3   6   0     1184.39     1111.69     28.59 o 
   4   6   0      155.34      133.12      6.73 o 
   5   6   0       61.97       49.54      4.13 o 
   6   6   0        0.25        1.12      1.71 o 
   7   6   0       82.00       75.24      5.85 o 
   8   6   0        6.03        5.78      2.76 o 
 -11   7   0       59.88       67.15      6.21 o 
 -10   7   0       21.76       23.72      4.04 o 
  -9   7   0        3.60        3.36      1.84 o 
  -8   7   0      125.37      132.32      8.29 o 
  -7   7   0      254.08      251.95      8.83 o 
  -6   7   0        1.45        0.36      0.84 o 
  -5   7   0      414.48      460.17      8.88 o 
  -4   7   0       82.96       83.14      2.41 o 
  -3   7   0      663.46      639.82     11.26 o 
  -2   7   0       20.97       15.99      1.09 o 
  -1   7   0     1160.63     1393.98     27.57 o 
   0   7   0      112.79      107.93      4.06 o 
   1   7   0       59.77       62.86      3.17 o 
   2   7   0        7.41        5.02      1.46 o 
   3   7   0     1468.90     1388.97     54.12 o 
   4   7   0        0.07       -1.25      1.25 o 
   5   7   0       24.91       18.52      3.19 o 
   6   7   0      135.84      140.60      7.90 o 
   7   7   0      252.02      255.47     11.84 o 
 -11   8   0      213.65      243.57     12.37 o 
 -10   8   0       81.22       84.36      8.16 o 
  -9   8   0      227.92      240.81     11.39 o 
  -8   8   0      164.57      169.40      7.25 o 
  -7   8   0      289.70      268.97      7.18 o 
  -6   8   0      125.48      118.74      4.08 o 
  -5   8   0       70.09       69.19      2.69 o 
  -4   8   0       93.43       96.02      3.45 o 
  -3   8   0      116.61      115.87      6.92 o 
  -2   8   0      265.19      258.62     10.47 o 
  -1   8   0       64.12       51.59      2.68 o 
   0   8   0       57.58       53.14      2.90 o 
   1   8   0      172.00      164.19      4.01 o 
   2   8   0        9.07        6.82      1.67 o 
   3   8   0      213.19      204.24      9.01 o 
   4   8   0       94.31       91.15      6.15 o 
   5   8   0        1.38        2.51      2.04 o 
   6   8   0        2.01        5.81      2.39 o 
 -11   9   0       25.30       30.13      4.82 o 
 -10   9   0        1.60       -1.81      1.81 o 
  -9   9   0     1434.63     1524.97     46.51 o 
  -8   9   0       10.96       11.14      3.00 o 
  -7   9   0     1813.13     1881.51     39.42 o 
  -6   9   0      746.24      756.67     17.61 o 
  -5   9   0     2457.21     2496.25     44.15 o 
  -4   9   0      290.95      286.97      7.82 o 
  -3   9   0     1069.16     1005.23     21.16 o 
  -2   9   0      761.45      768.31     16.73 o 
  -1   9   0      635.97      642.26     14.29 o 
   0   9   0      385.64      378.79      9.21 o 
   1   9   0       36.26       40.55      3.20 o 
   2   9   0        7.92        4.86      1.77 o 
   3   9   0       34.57       37.89      3.95 o 
   4   9   0       20.38       20.81      3.43 o 
   5   9   0       48.24       47.91      6.15 o 
   6   9   0        7.37        6.35      6.28 o 
 -11  10   0       97.37      122.99      8.43 o 
 -10  10   0       10.39       10.47      3.25 o 
  -9  10   0      182.21      207.92     16.32 o 
  -8  10   0      141.44      140.33      8.42 o 
  -7  10   0      851.37      865.70     23.14 o 
  -6  10   0      609.43      600.11     18.16 o 
  -5  10   0       10.58        9.32      1.78 o 
  -4  10   0      344.87      352.46      9.36 o 
  -3  10   0      531.40      525.24     12.48 o 
  -2  10   0      130.73      138.24      4.85 o 
  -1  10   0      920.33      840.60     18.23 o 
   0  10   0        5.83        9.51      1.33 o 
   1  10   0      373.55      354.57     17.93 o 
   2  10   0        7.50        5.88      2.81 o 
   3  10   0       73.65       73.45      7.28 o 
   4  10   0       25.62       28.34      4.07 o 
   5  10   0        6.72        4.80      2.59 o 
 -11  11   0       63.88       72.32     10.04 o 
 -10  11   0      125.92      121.79     12.56 o 
  -8  11   0      219.58      242.70     11.50 o 
  -7  11   0      115.54      120.00      8.16 o 
  -6  11   0        1.55        1.91      2.11 o 
  -5  11   0      126.87      125.61      5.04 o 
  -4  11   0      591.08      538.93     13.09 o 
  -3  11   0      564.03      501.41     14.64 o 
  -2  11   0      363.57      322.53     10.14 o 
  -1  11   0       49.11       53.04      2.87 o 
   0  11   0       60.27       63.63      3.30 o 
   1  11   0      304.93      305.16     10.56 o 
   2  11   0      257.02      222.10     10.35 o 
   3  11   0       16.07       13.06      5.90 o 
   4  11   0       68.34       53.52      5.36 o 
  -8  12   0       96.12       92.77      7.00 o 
  -7  12   0        9.39        5.15      3.39 o 
  -6  12   0      101.71      102.42      6.82 o 
  -5  12   0      298.39      257.98     10.58 o 
  -4  12   0      311.71      304.31      8.85 o 
  -3  12   0       64.22       60.25      3.38 o 
  -2  12   0      306.80      341.42     10.11 o 
  -1  12   0      247.99      214.27      8.08 o 
   0  12   0      541.46      542.83     21.53 o 
   1  12   0       54.07       52.46      4.21 o 
   2  12   0      183.82      180.80      9.51 o 
   3  12   0      225.29      203.91     10.50 o 
  -9  13   0       21.55       24.11      5.78 o 
  -8  13   0       18.82       26.29      4.25 o 
  -7  13   0       34.28       32.03      4.64 o 
  -6  13   0     1015.12     1043.41     33.53 o 
  -5  13   0        0.33        1.80      1.62 o 
  -4  13   0      208.98      230.56      8.56 o 
  -3  13   0        0.34       -0.57      1.20 o 
  -2  13   0      723.71      682.17     22.47 o 
  -1  13   0        0.06       -0.51      2.07 o 
   0  13   0      401.35      403.16     15.24 o 
   1  13   0       21.15       18.43      5.27 o 
   2  13   0        0.06        0.58      2.39 o 
  -9  14   0      107.76      139.87     12.05 o 
  -8  14   0      251.06      284.93     13.63 o 
  -7  14   0        3.74        2.74      2.46 o 
  -6  14   0     1061.16     1037.80     33.87 o 
  -5  14   0       20.94       22.13      3.11 o 
  -4  14   0      714.49      658.67     18.24 o 
  -3  14   0       73.51       81.96      4.64 o 
  -2  14   0      114.25      113.62      4.65 o 
  -1  14   0       65.04       64.38      4.91 o 
   0  14   0       12.95        8.28      2.54 o 
   1  14   0       46.04       46.96      8.54 o 
  -8  15   0        4.18        5.34      2.46 o 
  -7  15   0        4.26        2.74      2.32 o 
  -6  15   0      454.32      432.92     28.38 o 
  -5  15   0       23.33       23.10      3.20 o 
  -4  15   0      106.10      108.50      5.64 o 
  -3  15   0       96.58       89.86      6.86 o 
  -2  15   0       22.71       15.07      3.61 o 
  -1  15   0        0.81       -0.42      2.46 o 
   0  15   0      586.57      593.51     51.35 o 
  -4  16   0       48.15       43.59      3.99 o 
  -3  16   0        0.80       -0.01      2.76 o 
   3 -16   1       45.22       47.96      7.03 o 
   4 -16   1      110.26      126.31     11.05 o 
   0 -15   1       50.64       59.10      6.74 o 
   1 -15   1        6.77        4.87      2.25 o 
   2 -15   1      550.04      641.82     30.26 o 
   3 -15   1       31.95       38.16      3.51 o 
   4 -15   1      329.82      328.97     11.41 o 
   5 -15   1      117.54      128.10     14.44 o 
   6 -15   1       44.26       50.94      5.42 o 
   7 -15   1       18.81       20.60      4.65 o 
   8 -15   1      490.01      541.45     21.56 o 
  -1 -14   1        0.35        2.50      3.39 o 
   0 -14   1       44.54       52.47      4.68 o 
   1 -14   1       11.28        9.67      1.76 o 
   2 -14   1      307.72      276.55     11.69 o 
   3 -14   1       93.85       89.46      5.89 o 
   4 -14   1       20.55       18.12      2.74 o 
   5 -14   1       16.24       11.89      5.15 o 
   6 -14   1       40.08       38.49      4.82 o 
   7 -14   1       55.47       67.26      6.15 o 
   8 -14   1      456.78      467.39     47.08 o 
   9 -14   1        0.96       -3.01      3.01 o 
  -2 -13   1      274.46      267.01     14.94 o 
  -1 -13   1       95.42      104.94      6.20 o 
   0 -13   1       18.78       15.88      1.73 o 
   1 -13   1        0.76       -0.71      1.14 o 
   2 -13   1      521.43      456.67     12.54 o 
   3 -13   1        5.30        3.22      1.52 o 
   4 -13   1      449.88      411.92     11.35 o 
   5 -13   1      141.46      142.71      8.33 o 
   6 -13   1       26.66       15.37      3.50 o 
   7 -13   1       14.06       10.05      5.40 o 
   8 -13   1      203.92      226.93     13.06 o 
  -3 -12   1       56.64       55.32     14.19 o 
  -2 -12   1       96.02       90.24      6.50 o 
  -1 -12   1        1.58        1.48      1.84 o 
   0 -12   1      437.43      402.42     10.47 o 
   1 -12   1       15.62       14.72      2.08 o 
   2 -12   1      348.41      341.74      9.56 o 
   3 -12   1      686.50      635.56     15.29 o 
   4 -12   1      344.34      308.32      9.01 o 
   5 -12   1        0.92       -0.01      1.33 o 
   6 -12   1        0.83        3.53      2.23 o 
   7 -12   1       41.52       40.35      5.52 o 
   8 -12   1      365.22      409.16     16.82 o 
  -4 -11   1        1.08        2.73      2.46 o 
  -3 -11   1       93.10       86.93      6.31 o 
  -2 -11   1       78.69       83.23      6.03 o 
  -1 -11   1      153.29      148.63     12.32 o 
   0 -11   1       74.70       88.18      4.93 o 
   1 -11   1       73.82       50.57      5.06 o 
   2 -11   1      195.41      185.38      6.18 o 
   3 -11   1       73.45       61.48      3.41 o 
   4 -11   1       78.03       84.83      4.00 o 
   5 -11   1      194.88      205.26      9.61 o 
   6 -11   1       90.26       82.42      4.87 o 
   7 -11   1      303.44      303.88     27.12 o 
  10 -11   1      167.19      186.08     16.32 o 
  11 -11   1        2.04        0.04      4.77 o 
  -5 -10   1      101.22       88.19      6.46 o 
  -4 -10   1      320.74      297.23     12.95 o 
  -3 -10   1       33.95       33.79      9.42 o 
  -2 -10   1      111.35      109.22      5.58 o 
  -1 -10   1      448.04      394.39     12.58 o 
   0 -10   1      130.98      126.57      4.55 o 
   1 -10   1       67.26       74.04      3.45 o 
   2 -10   1      107.70       87.34      3.84 o 
   3 -10   1       32.48       34.77      2.58 o 
   4 -10   1       15.63       21.98      2.33 o 
   5 -10   1     1134.48     1108.72     27.69 o 
   6 -10   1     1075.03     1082.73     27.97 o 
   7 -10   1       24.40       39.02      3.19 o 
   8 -10   1     1462.57     1547.87     70.06 o 
   9 -10   1       41.22       41.60      5.65 o 
  10 -10   1       53.82       56.27      5.67 o 
  11 -10   1       44.76       48.80     11.93 o 
  -6  -9   1      241.79      234.47     20.59 o 
  -5  -9   1      167.36      165.84      9.01 o 
  -4  -9   1      485.06      468.07     17.31 o 
  -3  -9   1     1091.68     1029.73     31.55 o 
  -2  -9   1       56.52       58.27      3.01 o 
  -1  -9   1      535.59      551.24     12.70 o 
   0  -9   1       11.78        8.01      1.49 o 
   1  -9   1      149.49      139.54      4.75 o 
   2  -9   1      155.77      167.66      5.37 o 
   3  -9   1      650.93      641.35     14.58 o 
   4  -9   1     1438.10     1422.55     29.12 o 
   5  -9   1     2748.70     2720.08     47.88 o 
   6  -9   1      849.47      818.81     16.66 o 
   7  -9   1      817.94      791.83     16.51 o 
   8  -9   1      864.35      871.67     23.78 o 
   9  -9   1       42.00       36.82      4.77 o 
  10  -9   1       23.51       26.69      4.46 o 
  11  -9   1       93.81      109.45      7.96 o 
  -7  -8   1      102.37       98.19      8.54 o 
  -6  -8   1      459.26      466.92     17.84 o 
  -5  -8   1      717.17      676.50     29.13 o 
  -4  -8   1        6.11        5.31      2.28 o 
  -3  -8   1     1002.15      931.74     21.86 o 
  -2  -8   1      413.75      355.62      8.73 o 
  -1  -8   1     1920.02     1889.34     37.23 o 
   0  -8   1       94.11       93.11      3.59 o 
   1  -8   1       31.78       29.66      2.17 o 
   2  -8   1      171.95      161.20      5.98 o 
   3  -8   1      388.43      421.41      9.08 o 
   4  -8   1       10.04       11.10      1.26 o 
   5  -8   1      409.89      381.37     10.74 o 
   6  -8   1        0.77        0.54      0.97 o 
   7  -8   1       22.21       24.67      2.62 o 
   8  -8   1        0.63        0.27      1.64 o 
   9  -8   1       29.81       24.89      3.41 o 
  10  -8   1       51.00       54.65      5.42 o 
  11  -8   1        3.90        2.89      9.67 o 
  -7  -7   1      356.00      345.30     14.59 o 
  -6  -7   1      120.59      108.70     11.80 o 
  -5  -7   1      370.99      352.82     17.33 o 
  -4  -7   1       56.12       55.55      4.51 o 
  -3  -7   1      316.28      293.81      7.36 o 
  -2  -7   1      257.86      247.40      9.17 o 
  -1  -7   1      425.12      401.37     18.20 o 
   0  -7   1      204.43      209.74      5.75 o 
   1  -7   1       75.09       84.93      3.24 o 
   2  -7   1        6.76        5.15      0.99 o 
   3  -7   1       14.51       18.76      1.23 o 
   4  -7   1       32.21       31.94      1.64 o 
   5  -7   1     1404.93     1507.76     22.63 o 
   6  -7   1       45.80       47.65      2.29 o 
   7  -7   1       14.73        7.22      1.65 o 
   8  -7   1       32.26       36.83      3.57 o 
   9  -7   1       20.69       17.39      2.93 o 
  10  -7   1        0.06       -1.18      2.68 o 
  11  -7   1       11.71        9.94      3.20 o 
  -8  -6   1       11.71        6.34      3.01 o 
  -7  -6   1      150.44      161.22      8.83 o 
  -6  -6   1       82.45       78.83      9.92 o 
  -5  -6   1      630.15      555.35     18.88 o 
  -4  -6   1       30.69       30.96      2.04 o 
  -3  -6   1      333.04      308.10      7.56 o 
  -2  -6   1        6.14        2.70      0.86 o 
  -1  -6   1      146.93      131.13      6.71 o 
   0  -6   1      112.82      118.25      3.73 o 
   1  -6   1     9097.00    10356.15    169.49 o 
   2  -6   1       20.06       24.29      1.20 o 
   3  -6   1     1398.46     1575.17     23.07 o 
   4  -6   1        9.57        9.73      0.97 o 
   5  -6   1      211.18      199.86      4.33 o 
   6  -6   1        9.13       10.67      1.29 o 
   7  -6   1       27.49       29.35      2.41 o 
   8  -6   1       16.31       17.36      2.22 o 
   9  -6   1       32.42       27.60      2.86 o 
  10  -6   1      133.60      137.14     10.53 o 
  11  -6   1       35.65       50.25      5.24 o 
  -8  -5   1        1.47       -1.40      2.51 o 
  -7  -5   1        0.03        0.02      1.86 o 
  -6  -5   1      192.37      173.84      5.61 o 
  -5  -5   1      230.18      217.02      6.69 o 
  -4  -5   1       55.80       48.68      2.32 o 
  -3  -5   1      219.44      202.67      5.12 o 
  -2  -5   1      129.21      127.56      3.05 o 
  -1  -5   1     4872.21     5431.89     89.60 o 
   0  -5   1       37.95       38.21      2.88 o 
   1  -5   1     6784.24     7396.18    112.00 o 
   2  -5   1       23.03       28.53      1.24 o 
   3  -5   1      944.08     1017.82     15.29 o 
   4  -5   1      247.16      248.62      4.76 o 
   5  -5   1     2024.28     2193.60     34.79 o 
   6  -5   1      358.92      367.03      8.20 o 
   7  -5   1       64.86       63.64      3.34 o 
   8  -5   1      114.31      109.29      4.78 o 
   9  -5   1      231.28      233.29      7.68 o 
  10  -5   1        5.49        4.24      1.71 o 
  11  -5   1      361.19      379.47     13.35 o 
  -9  -4   1      151.92      168.03     21.72 o 
  -8  -4   1      657.58      600.91     24.99 o 
  -7  -4   1        1.17        0.86      0.89 o 
  -6  -4   1       59.52       64.08      3.67 o 
  -5  -4   1      875.93      855.59     17.96 o 
  -4  -4   1        0.03        0.79      0.83 o 
  -3  -4   1     1431.87     1523.28     25.87 o 
  -2  -4   1     2127.78     2240.54     37.02 o 
  -1  -4   1     1787.43     1836.29     31.60 o 
   0  -4   1       95.61       94.42      2.81 o 
   1  -4   1      112.59      117.68      2.60 o 
   2  -4   1     1462.77     1573.64     24.09 o 
   3  -4   1     5126.51     5804.71     80.85 o 
   4  -4   1      465.32      479.76      7.89 o 
   5  -4   1      620.84      694.68     12.12 o 
   6  -4   1       12.90       13.22      1.68 o 
   7  -4   1        1.45       -0.58      0.97 o 
   8  -4   1       49.40       45.47      3.08 o 
   9  -4   1     1297.72     1245.71     26.85 o 
  10  -4   1      132.38      122.45      5.40 o 
  11  -4   1      156.28      166.89      7.50 o 
  -9  -3   1        3.20        6.82      3.26 o 
  -8  -3   1       73.98       64.62      3.16 o 
  -7  -3   1      949.69      883.76     19.18 o 
  -6  -3   1      221.51      184.57      5.55 o 
  -5  -3   1      981.99      936.67     34.00 o 
  -4  -3   1      523.63      486.84     13.63 o 
  -3  -3   1      702.47      659.41     11.05 o 
  -2  -3   1      213.28      217.75      5.00 o 
  -1  -3   1      365.20      364.02     13.12 o 
   0  -3   1     3385.69     3465.95     64.63 o 
   1  -3   1       88.61      111.02      2.18 o 
   2  -3   1     5407.40     5649.60     78.36 o 
   3  -3   1       32.49       31.20      1.98 o 
   4  -3   1      369.98      395.58      6.59 o 
   5  -3   1      225.18      183.54      4.15 o 
   6  -3   1       31.06       17.50      1.67 o 
   7  -3   1        2.33       -0.59      0.93 o 
   8  -3   1      129.61      123.74      4.46 o 
   9  -3   1       64.37       68.03      3.80 o 
  10  -3   1       42.89       42.20      5.15 o 
  11  -3   1       20.05       15.95      2.17 o 
 -10  -2   1      359.29      395.71     19.35 o 
  -9  -2   1      136.67      131.72      5.04 o 
  -8  -2   1      346.48      302.22      8.50 o 
  -7  -2   1      123.06      117.14      5.00 o 
  -6  -2   1        6.52        5.91      1.18 o 
  -5  -2   1      224.04      227.08      6.10 o 
  -4  -2   1      179.23      203.37      4.15 o 
  -3  -2   1      135.82      147.42      4.17 o 
  -2  -2   1     1829.00     1962.78     37.59 o 
  -1  -2   1      495.70      482.27      8.70 o 
   0  -2   1     3923.95     4080.91     95.76 o 
   1  -2   1      196.33      210.62      3.44 o 
   2  -2   1     1063.64     1102.43     17.24 o 
   3  -2   1        6.81        8.29      0.76 o 
   4  -2   1     1068.01     1127.85     17.04 o 
   5  -2   1      290.03      271.53      6.30 o 
   6  -2   1     1988.89     1976.85     35.34 o 
   7  -2   1      145.39      140.18      4.51 o 
   8  -2   1      894.18      843.39     17.18 o 
   9  -2   1        8.00        4.92      1.41 o 
  10  -2   1      356.54      360.07     14.14 o 
  11  -2   1       38.70       38.20      6.68 o 
 -10  -1   1      210.73      209.62      9.03 o 
  -9  -1   1      117.96      115.80      4.74 o 
  -8  -1   1        9.82        7.73      1.96 o 
  -7  -1   1       17.69       17.69      1.83 o 
  -6  -1   1       39.99       39.19      2.40 o 
  -5  -1   1      167.99      167.88      5.87 o 
  -4  -1   1      919.73      858.92     17.49 o 
  -3  -1   1      333.91      364.20      7.92 o 
  -2  -1   1     4015.32     4293.48     71.97 o 
  -1  -1   1      112.44      104.28      2.24 o 
   0  -1   1     1391.39     1382.65     39.24 o 
   1  -1   1     2532.54     2471.28     45.28 o 
   2  -1   1     2974.12     3171.73     49.27 o 
   3  -1   1        2.47        5.51      0.75 o 
   4  -1   1     1270.02     1203.82     21.60 o 
   5  -1   1        0.49       -0.68      0.68 o 
   6  -1   1     2306.87     2298.08     40.68 o 
   7  -1   1      504.92      498.30     10.86 o 
   8  -1   1      327.22      313.49      8.50 o 
   9  -1   1      143.52      144.70      5.04 o 
  10  -1   1        0.76        1.45      1.17 o 
 -11   0   1      251.97      248.42     14.43 o 
 -10   0   1      213.08      233.13     10.81 o 
  -9   0   1      289.31      262.95      7.39 o 
  -8   0   1      302.16      310.45      8.67 o 
  -7   0   1      184.58      194.68      6.07 o 
  -6   0   1      336.66      343.47      8.57 o 
  -5   0   1        4.00        5.01      1.07 o 
  -4   0   1     1297.95     1406.37     24.24 o 
  -3   0   1      305.02      309.30      6.86 o 
  -2   0   1    10567.12    10786.27    198.70 o 
  -1   0   1       73.03       45.70      4.27 o 
   1   0   1      171.22      170.04      5.04 o 
   2   0   1     6578.63     6973.03    209.62 o 
   3   0   1        1.46        1.26      0.53 o 
   4   0   1     5905.97     6077.59     99.91 o 
   5   0   1      148.79      164.28      4.72 o 
   6   0   1      652.12      645.34     14.25 o 
   7   0   1        9.01        6.38      1.17 o 
   8   0   1       68.82       62.50      2.93 o 
   9   0   1       19.48       17.42      1.73 o 
  10   0   1       63.86       52.49      4.53 o 
 -11   1   1      160.72      187.04      7.91 o 
 -10   1   1      227.10      218.90     10.29 o 
  -9   1   1        1.85        1.29      1.19 o 
  -8   1   1      994.60     1012.62     21.31 o 
  -7   1   1      185.64      181.25      5.27 o 
  -6   1   1      464.80      485.13     11.24 o 
  -5   1   1        0.12       -0.55      0.55 o 
  -4   1   1      124.59      154.88      3.77 o 
  -3   1   1      517.84      544.33      7.74 o 
  -1   1   1      202.99      192.69      3.96 o 
   0   1   1     1437.01     1586.73     45.01 o 
   1   1   1       10.98        5.60      1.05 o 
   2   1   1     3987.46     3995.84     56.70 o 
   3   1   1        0.79        0.49      0.29 o 
   4   1   1       13.19       23.64      1.20 o 
   5   1   1      116.31      127.41      3.33 o 
   6   1   1      252.46      262.10      6.90 o 
   7   1   1       21.56       25.78      1.95 o 
   8   1   1       41.50       39.62      2.77 o 
   9   1   1       95.37       95.14      5.98 o 
  10   1   1      335.86      385.80     12.27 o 
 -11   2   1        7.36        6.85      1.77 o 
 -10   2   1      193.16      195.53      8.77 o 
  -9   2   1        0.19       -1.10      1.10 o 
  -8   2   1      341.30      324.36      8.18 o 
  -7   2   1      281.26      308.54     11.28 o 
  -6   2   1      259.76      274.54      6.59 o 
  -5   2   1      224.65      232.61      4.88 o 
  -4   2   1     1234.02     1171.61     16.22 o 
  -3   2   1      980.85      976.28     14.22 o 
  -2   2   1       72.68       69.85      1.42 o 
  -1   2   1       24.75       19.89      1.16 o 
   0   2   1      553.20      547.37     17.15 o 
   1   2   1      211.79      197.67      3.89 o 
   2   2   1     1548.72     1721.87     29.29 o 
   3   2   1      491.58      483.53      9.85 o 
   4   2   1        6.23        2.73      0.75 o 
   5   2   1       36.29       42.80      2.37 o 
   6   2   1        8.68        7.30      1.13 o 
   7   2   1        7.53        8.78      2.01 o 
   8   2   1      142.57      147.86      7.82 o 
   9   2   1       75.61       89.31      5.01 o 
 -11   3   1      217.16      226.10     15.95 o 
 -10   3   1        5.02        8.90      1.86 o 
  -9   3   1       52.95       59.41      3.18 o 
  -8   3   1      212.60      213.30      6.44 o 
  -7   3   1       45.58       32.23      2.18 o 
  -6   3   1      995.39      947.29     16.17 o 
  -5   3   1     1919.76     2052.09     27.85 o 
  -4   3   1     2939.36     2952.37     41.63 o 
  -3   3   1     1689.43     1896.13     26.93 o 
  -2   3   1     1204.54     1407.27     24.18 o 
  -1   3   1       18.11       19.28      1.00 o 
   0   3   1      352.94      333.76      8.15 o 
   1   3   1      203.12      214.30      6.02 o 
   2   3   1        0.69       -0.02      0.42 o 
   3   3   1      401.08      359.71      7.35 o 
   4   3   1       14.89       27.54      4.01 o 
   5   3   1      243.17      222.84      8.32 o 
   6   3   1      543.31      473.56     13.66 o 
   7   3   1       66.00       60.54      4.97 o 
   8   3   1      176.08      181.80      7.87 o 
   9   3   1       30.14       25.81      4.63 o 
 -11   4   1       12.18       12.76      3.38 o 
 -10   4   1       29.08       27.67      3.53 o 
  -9   4   1        0.61       -0.60      1.17 o 
  -8   4   1      273.63      263.02      7.80 o 
  -7   4   1      297.87      303.32      8.22 o 
  -6   4   1      488.30      481.26      9.05 o 
  -5   4   1      433.93      423.35      7.22 o 
  -4   4   1      167.41      161.71      3.31 o 
  -3   4   1     3132.00     3312.75     46.54 o 
  -2   4   1      773.21      821.97     16.10 o 
  -1   4   1     3851.36     4057.87     68.03 o 
   0   4   1        6.43       12.44      0.52 o 
   1   4   1       71.31       72.39      3.35 o 
   2   4   1     1752.27     1698.68     29.26 o 
   3   4   1       16.68       16.60      1.67 o 
   4   4   1        2.70        1.96      1.03 o 
   5   4   1        0.76       -1.34      1.34 o 
   6   4   1      374.37      374.43     11.65 o 
   7   4   1      401.38      367.94     14.25 o 
   8   4   1        1.05        3.19      2.20 o 
 -11   5   1      333.39      308.65     13.93 o 
 -10   5   1        3.82        3.52      3.39 o 
  -9   5   1      690.27      636.66     18.33 o 
  -8   5   1        0.89        0.69      1.19 o 
  -7   5   1     1162.07     1177.33     24.53 o 
  -6   5   1        9.00        6.41      1.01 o 
  -5   5   1      613.20      604.63      9.84 o 
  -4   5   1        7.95       13.05      1.00 o 
  -3   5   1     1846.85     1940.32     27.76 o 
  -2   5   1     2342.59     2607.61     44.52 o 
  -1   5   1     5125.54     5636.82    108.46 o 
   0   5   1       59.94       64.32      1.79 o 
   1   5   1       14.55       11.94      0.98 o 
   2   5   1     1110.85     1133.13     20.13 o 
   3   5   1       64.66       61.22      2.69 o 
   4   5   1     1038.05     1015.86     46.07 o 
   5   5   1      366.76      345.05     12.76 o 
   6   5   1        4.72        5.12      2.13 o 
   7   5   1        7.03        8.54      2.76 o 
   8   5   1      133.24      137.17      8.25 o 
 -11   6   1       56.41       46.34      9.54 o 
 -10   6   1       19.37       12.69      3.32 o 
  -9   6   1      453.16      466.49     17.95 o 
  -8   6   1       37.59       44.28      4.16 o 
  -7   6   1     1800.91     1793.98     34.06 o 
  -6   6   1       70.93       70.40      3.43 o 
  -5   6   1       12.83       28.46      1.43 o 
  -4   6   1        0.30        1.45      0.63 o 
  -3   6   1      678.11      704.68     11.96 o 
  -2   6   1      220.30      251.51      5.42 o 
  -1   6   1     1124.79     1273.69     21.79 o 
   0   6   1      234.25      229.07      3.89 o 
   1   6   1       21.75       27.55      3.12 o 
   2   6   1       43.19       36.24      2.48 o 
   3   6   1     1494.21     1377.00     40.30 o 
   4   6   1        4.64        3.91      1.81 o 
   5   6   1        0.74        2.05      1.74 o 
   6   6   1       70.08       62.37      4.87 o 
   7   6   1       20.28       27.25      4.52 o 
 -11   7   1      253.56      263.36     12.85 o 
 -10   7   1       18.23       16.39      3.68 o 
  -9   7   1       13.89       12.82      3.01 o 
  -8   7   1      194.60      211.04      9.94 o 
  -7   7   1       11.78       14.40      1.65 o 
  -6   7   1       30.19       28.76      1.78 o 
  -5   7   1       50.74       50.54      2.67 o 
  -4   7   1       43.67       46.66      1.88 o 
  -3   7   1      736.62      931.33     15.59 o 
  -2   7   1        2.45        0.93      0.54 o 
  -1   7   1     3894.00     4287.15     80.48 o 
   0   7   1       24.59       21.79      1.31 o 
   1   7   1     2630.41     2584.93     79.62 o 
   2   7   1      559.32      533.03     16.71 o 
   3   7   1        7.45        6.88      3.14 o 
   4   7   1      285.04      284.15     11.24 o 
   5   7   1       29.17       25.33      7.28 o 
   6   7   1       60.37       53.40      4.71 o 
   7   7   1       85.97       78.84     12.56 o 
 -11   8   1        6.72        7.19      2.96 o 
 -10   8   1       61.82       77.36      7.16 o 
  -9   8   1      166.46      169.72      9.29 o 
  -8   8   1        3.68        6.75      2.28 o 
  -7   8   1     1482.30     1504.95     36.75 o 
  -6   8   1       31.43       28.46      2.06 o 
  -5   8   1     1330.52     1361.87     25.05 o 
  -4   8   1      214.71      231.53      6.03 o 
  -3   8   1      109.84      111.87      5.29 o 
  -2   8   1       27.23       27.49      1.89 o 
  -1   8   1      569.15      610.85     23.31 o 
   0   8   1      291.92      269.29      8.46 o 
   1   8   1       29.62       36.54      2.93 o 
   2   8   1      706.51      686.93     18.06 o 
   3   8   1       47.94       54.21      4.22 o 
   4   8   1      647.24      562.79     19.23 o 
   5   8   1      283.45      270.78     11.57 o 
   6   8   1        4.12        9.68      2.65 o 
 -11   9   1        6.61        8.54      3.43 o 
 -10   9   1      328.58      361.54     29.63 o 
  -9   9   1       29.29       41.43      7.53 o 
  -8   9   1      504.58      543.28     19.65 o 
  -7   9   1     1003.36     1012.87     26.08 o 
  -6   9   1      210.40      219.29      6.77 o 
  -5   9   1      476.65      445.31      9.80 o 
  -4   9   1      137.49      150.04      5.00 o 
  -3   9   1      772.00      759.81     21.28 o 
  -2   9   1      286.27      275.00      7.29 o 
  -1   9   1       21.06       27.40      1.89 o 
   0   9   1      402.03      399.42     15.96 o 
   1   9   1      139.68      116.16      5.26 o 
   2   9   1      194.71      199.46     11.91 o 
   3   9   1      658.22      607.40     20.31 o 
   4   9   1       81.43       72.67      6.78 o 
   5   9   1       43.96       35.06      6.78 o 
 -11  10   1       61.24       75.59     10.55 o 
 -10  10   1      298.59      316.66     22.10 o 
  -9  10   1       71.23       59.26      8.54 o 
  -8  10   1       57.00       57.25      5.29 o 
  -7  10   1      208.14      202.89      8.04 o 
  -6  10   1       48.88       45.38      5.43 o 
  -5  10   1       44.55       43.26      2.79 o 
  -4  10   1     1025.27     1003.82     21.41 o 
  -3  10   1      180.17      191.62      5.94 o 
  -2  10   1      312.42      316.94      8.28 o 
  -1  10   1      535.75      449.85     10.59 o 
   0  10   1      195.94      206.35      7.68 o 
   1  10   1      261.70      265.77      9.23 o 
   2  10   1      202.95      185.67     21.85 o 
   3  10   1      686.48      660.41     28.63 o 
   4  10   1       53.75       61.95      5.39 o 
   5  10   1      294.54      293.78     18.33 o 
 -11  11   1       53.43       58.01      9.04 o 
 -10  11   1        3.77        3.52      4.02 o 
  -9  11   1      251.96      305.86     18.83 o 
  -8  11   1       77.23       85.25      9.42 o 
  -7  11   1       81.29       76.69      5.85 o 
  -6  11   1      531.65      523.18     14.87 o 
  -5  11   1      161.04      160.48      6.56 o 
  -4  11   1      195.59      179.86      6.00 o 
  -3  11   1      152.84      140.72      5.66 o 
  -2  11   1       19.32       19.02      1.91 o 
  -1  11   1        3.80        5.92      0.90 o 
   0  11   1       14.01       10.86      2.21 o 
   1  11   1       55.82       56.18      6.38 o 
   2  11   1       71.20       76.84      7.03 o 
   3  11   1      226.88      229.32     10.72 o 
   4  11   1      345.96      351.23     14.72 o 
  -9  12   1      137.48      153.68     12.30 o 
  -8  12   1      156.36      162.36     11.68 o 
  -7  12   1      143.86      148.34     12.43 o 
  -6  12   1       12.92       11.74      2.68 o 
  -5  12   1       12.75       13.35      2.44 o 
  -4  12   1      154.09      148.37      6.16 o 
  -3  12   1       13.25        6.41      1.60 o 
  -2  12   1       14.20       16.56      1.82 o 
  -1  12   1        3.82        0.98      1.63 o 
   0  12   1      476.24      486.44     15.04 o 
   1  12   1       86.09      106.47     10.42 o 
   2  12   1      680.62      651.68     22.68 o 
   3  12   1      115.35      119.07      7.66 o 
 -10  13   1      166.31      196.37     14.82 o 
  -9  13   1      104.42      129.32     11.30 o 
  -8  13   1       86.57      107.38      7.53 o 
  -7  13   1      139.87      149.21      8.75 o 
  -6  13   1       81.14       89.05      5.17 o 
  -5  13   1       23.85       19.71      2.81 o 
  -4  13   1       84.87       87.78      4.68 o 
  -3  13   1        0.63        0.31      1.33 o 
  -2  13   1      144.42      144.95      4.87 o 
  -1  13   1        2.71        0.28      1.76 o 
   0  13   1      659.34      663.94     34.90 o 
   1  13   1        0.98        2.77      2.46 o 
   2  13   1      215.37      178.04     16.32 o 
  -9  14   1      147.29      154.94     12.56 o 
  -8  14   1       56.89       53.77      8.66 o 
  -7  14   1        6.96        4.82      2.51 o 
  -6  14   1        4.18        3.28      1.76 o 
  -5  14   1        0.94        2.52      1.74 o 
  -4  14   1      603.30      592.10     16.55 o 
  -3  14   1       22.14       16.05      2.25 o 
  -2  14   1      304.40      286.88     13.02 o 
  -1  14   1      137.08      138.50     17.33 o 
   0  14   1       38.88       31.82      3.96 o 
   1  14   1        4.27        2.51      4.27 o 
  -8  15   1        3.70       16.57      6.03 o 
  -7  15   1       18.97       20.54      4.03 o 
  -6  15   1      113.34      115.64      7.66 o 
  -5  15   1        0.34        0.49      1.84 o 
  -4  15   1      233.00      250.63     10.89 o 
  -3  15   1       45.70       42.56      5.16 o 
  -2  15   1      231.51      253.30     13.06 o 
  -1  15   1        0.40        3.26      4.77 o 
  -5  16   1      116.57      116.02     10.80 o 
  -4  16   1      242.29      265.14     10.42 o 
   2 -16   2      130.25      151.17     12.30 o 
   0 -15   2      149.17      164.06      8.39 o 
   1 -15   2       78.54       75.04      4.39 o 
   2 -15   2      118.81      135.98      5.82 o 
   3 -15   2       22.26       29.69      3.06 o 
   4 -15   2      375.53      411.62     21.85 o 
   5 -15   2       42.53       46.32      5.34 o 
   6 -15   2      571.37      637.22     24.48 o 
   7 -15   2      138.79      158.96      9.83 o 
   8 -15   2       24.05       26.24      4.53 o 
  -1 -14   2      134.13      132.84      8.57 o 
   0 -14   2      203.82      230.84      9.90 o 
   1 -14   2        0.44        2.07      1.32 o 
   2 -14   2       68.89       60.85      3.76 o 
   3 -14   2        0.15        2.88      1.58 o 
   4 -14   2      556.31      582.21     17.83 o 
   5 -14   2      200.39      203.21      8.93 o 
   6 -14   2       30.52       34.61      4.89 o 
   7 -14   2       51.79       51.42      5.36 o 
   8 -14   2       18.14       27.58      4.68 o 
  -2 -13   2      167.70      173.70      9.77 o 
  -1 -13   2       15.71       16.09      1.85 o 
   0 -13   2      508.84      457.18     11.98 o 
   1 -13   2        1.88        1.81      1.38 o 
   2 -13   2      440.76      426.32     13.01 o 
   3 -13   2        5.16        4.20      1.63 o 
   4 -13   2      141.67      133.57      6.16 o 
   5 -13   2       95.71      103.10      6.00 o 
   6 -13   2      633.87      619.69     18.82 o 
   7 -13   2      111.88      112.33      7.79 o 
   8 -13   2       74.44       62.78      8.79 o 
  -3 -12   2       12.81        9.44      3.16 o 
  -2 -12   2      716.12      700.76     24.31 o 
  -1 -12   2       75.05       66.62      3.41 o 
   0 -12   2      343.26      350.79      9.80 o 
   1 -12   2        0.41       -0.70      1.18 o 
   2 -12   2      143.13      134.64      5.41 o 
   3 -12   2       36.11       43.60      4.24 o 
   4 -12   2       49.80       53.22      3.45 o 
   5 -12   2        9.55        5.68      1.94 o 
   6 -12   2      172.79      161.64      7.42 o 
   7 -12   2      538.33      567.77     17.52 o 
  -4 -11   2      358.70      365.45     15.43 o 
  -3 -11   2       39.09       42.02      4.97 o 
  -2 -11   2       75.91       68.57      3.27 o 
  -1 -11   2        0.18       -0.26      1.09 o 
   0 -11   2       28.24       21.57      4.57 o 
   1 -11   2        0.18        1.14      1.22 o 
   2 -11   2        0.58        1.22      1.17 o 
   3 -11   2      605.82      619.39     15.66 o 
   4 -11   2       35.02       34.14      2.79 o 
   5 -11   2       33.66       29.41      3.37 o 
   6 -11   2        0.07       -0.50      1.54 o 
   7 -11   2      263.32      269.85     10.21 o 
   9 -11   2       19.07       23.60      5.52 o 
  10 -11   2       39.25       54.87      5.97 o 
  -5 -10   2      103.13      111.07      7.60 o 
  -4 -10   2       20.37       20.31      9.04 o 
  -3 -10   2      334.71      290.80      8.65 o 
  -2 -10   2      233.31      234.08     12.14 o 
  -1 -10   2        9.34        7.09      1.49 o 
   0 -10   2        1.51        4.48      1.39 o 
   1 -10   2      283.32      240.96      7.21 o 
   2 -10   2       84.94       69.86      4.24 o 
   3 -10   2     1134.34     1149.92     25.34 o 
   4 -10   2     1394.56     1388.62     33.56 o 
   5 -10   2      834.28      894.24     40.37 o 
   6 -10   2      504.36      474.92     14.56 o 
   7 -10   2      390.18      408.93     11.43 o 
   8 -10   2        1.48        1.32      1.78 o 
   9 -10   2       24.42       28.69      4.40 o 
  10 -10   2      205.08      205.48     11.04 o 
  -6  -9   2        3.71        0.04      2.13 o 
  -5  -9   2       44.74       43.25      4.83 o 
  -4  -9   2      112.68      109.54      4.24 o 
  -3  -9   2        8.80        8.95      1.80 o 
  -2  -9   2      188.69      198.87      9.42 o 
  -1  -9   2       14.72       17.21      1.93 o 
   0  -9   2      645.37      603.72     13.95 o 
   1  -9   2      462.89      482.91     11.64 o 
   2  -9   2      204.77      197.91      6.18 o 
   3  -9   2      731.04      736.03     16.48 o 
   4  -9   2      315.86      302.63     17.29 o 
   5  -9   2      265.81      250.91      6.72 o 
   6  -9   2        2.32        0.34      1.00 o 
   7  -9   2      229.76      244.28     12.30 o 
   8  -9   2       46.76       40.45      5.45 o 
   9  -9   2       23.75       28.35      3.52 o 
  10  -9   2      166.48      183.86     10.08 o 
  11  -9   2        2.60        4.52      4.27 o 
  -7  -8   2       10.15       16.22      3.49 o 
  -6  -8   2       89.91       81.53      6.18 o 
  -5  -8   2       48.47       46.54      4.69 o 
  -4  -8   2        8.23        6.90      1.42 o 
  -3  -8   2       22.10       18.30      1.72 o 
  -2  -8   2      246.62      225.89      8.68 o 
  -1  -8   2       22.85       17.89      1.83 o 
   0  -8   2      205.93      208.24     10.04 o 
   1  -8   2      703.68      648.37     14.42 o 
   2  -8   2        2.69        4.18      1.17 o 
   3  -8   2      113.86       91.29      2.95 o 
   4  -8   2      153.33      152.48      4.10 o 
   5  -8   2      134.20      127.57      4.24 o 
   6  -8   2       32.94       25.46      2.15 o 
   7  -8   2       52.34       55.42      3.98 o 
   8  -8   2        8.47        9.52      3.26 o 
   9  -8   2       84.05       78.19      5.12 o 
  10  -8   2        0.48        2.10      1.87 o 
  11  -8   2       39.49       39.68      8.54 o 
  -7  -7   2        1.40        1.08      5.15 o 
  -6  -7   2       13.90       11.34      2.81 o 
  -5  -7   2      171.19      172.40      6.00 o 
  -4  -7   2      158.78      144.28      7.48 o 
  -3  -7   2        0.97        1.79      0.96 o 
  -2  -7   2       15.93       14.05      1.58 o 
  -1  -7   2      109.22      136.12      5.62 o 
   0  -7   2      421.53      416.60      9.87 o 
   1  -7   2        0.13        4.43      0.89 o 
   2  -7   2        0.38        0.20      0.59 o 
   3  -7   2     1457.68     1559.41     23.17 o 
   4  -7   2        4.51        5.81      1.17 o 
   5  -7   2       28.48       26.92      1.87 o 
   6  -7   2       42.45       32.28      2.13 o 
   7  -7   2      251.02      229.47      7.76 o 
   8  -7   2        3.75        2.64      1.41 o 
   9  -7   2       92.98       95.36      5.62 o 
  10  -7   2        0.36       -1.58      1.58 o 
  -8  -6   2       78.69       77.46      9.29 o 
  -7  -6   2      145.49      147.44      8.45 o 
  -6  -6   2      328.33      322.04      9.56 o 
  -5  -6   2      190.31      164.27      6.64 o 
  -4  -6   2      231.16      210.03      7.61 o 
  -3  -6   2     1352.86     1231.66     24.96 o 
  -2  -6   2      161.27      143.57      4.47 o 
  -1  -6   2      282.61      256.20     10.00 o 
   0  -6   2      488.71      513.63     10.23 o 
   1  -6   2       13.12        8.51      0.83 o 
   2  -6   2       52.99       62.26      2.20 o 
   3  -6   2     5639.54     6249.43     95.33 o 
   4  -6   2       35.47       39.92      1.86 o 
   5  -6   2      610.90      565.47     12.09 o 
   6  -6   2      103.26      117.53      3.93 o 
   7  -6   2      311.34      331.93      9.12 o 
   8  -6   2        0.02        1.08      1.30 o 
   9  -6   2       12.42        5.80      1.78 o 
  10  -6   2       50.37       58.75      5.09 o 
  11  -6   2      117.25      130.58     14.06 o 
  -9  -5   2        9.38        5.52      4.77 o 
  -8  -5   2      103.83      110.32      7.41 o 
  -7  -5   2      117.85      118.97      4.81 o 
  -6  -5   2       68.85       67.56      3.50 o 
  -5  -5   2      569.28      532.56     13.88 o 
  -4  -5   2       23.96       21.21      1.69 o 
  -3  -5   2       92.94       91.50      2.91 o 
  -2  -5   2      625.25      644.53     12.24 o 
  -1  -5   2      108.69      114.12      3.50 o 
   0  -5   2       37.58       44.33      1.85 o 
   1  -5   2     2798.25     3118.79     43.96 o 
   2  -5   2      435.20      519.95      8.36 o 
   3  -5   2     3246.73     3218.95     45.60 o 
   4  -5   2       48.91       46.96      1.75 o 
   5  -5   2     2348.97     2416.23     38.26 o 
   6  -5   2      264.80      278.84      8.73 o 
   7  -5   2      197.58      200.24      6.42 o 
   8  -5   2       40.83       39.67      2.97 o 
   9  -5   2        7.45        3.70      1.92 o 
  10  -5   2       52.01       51.14      3.56 o 
  11  -5   2       34.69       33.40      8.54 o 
  -9  -4   2       77.82       86.72      6.73 o 
  -8  -4   2      142.15      128.19      5.23 o 
  -7  -4   2      504.94      481.06     13.26 o 
  -6  -4   2     1116.63     1166.72     24.27 o 
  -5  -4   2        0.01       -0.91      0.91 o 
  -4  -4   2     1400.70     1424.04     28.28 o 
  -3  -4   2      173.51      172.54      4.27 o 
  -2  -4   2      644.45      601.04     11.33 o 
  -1  -4   2     5151.59     5648.33     85.98 o 
   0  -4   2     1761.39     1920.62     27.32 o 
   1  -4   2     3959.46     4227.85     59.02 o 
   2  -4   2      721.93      802.52     12.12 o 
   3  -4   2      209.35      177.53      3.84 o 
   4  -4   2       10.12       18.04      1.10 o 
   5  -4   2      275.30      238.85      5.75 o 
   6  -4   2      101.23      100.14      5.28 o 
   7  -4   2      258.45      226.39      6.89 o 
   8  -4   2      127.60      131.67      5.11 o 
   9  -4   2        4.08        4.77      1.64 o 
  10  -4   2      109.48      112.05      5.09 o 
  11  -4   2       67.93       80.00      6.76 o 
 -10  -3   2      151.07      149.57     12.05 o 
  -9  -3   2      346.92      333.94     10.46 o 
  -8  -3   2      627.43      640.60     15.11 o 
  -7  -3   2       24.65       14.55      1.85 o 
  -6  -3   2      851.22      831.68     18.01 o 
  -5  -3   2      109.80      106.55      5.55 o 
  -4  -3   2      419.69      425.95     10.60 o 
  -3  -3   2     1091.39     1090.83     19.51 o 
  -2  -3   2     1505.82     1506.68     26.32 o 
  -1  -3   2      782.35      764.15     12.39 o 
   0  -3   2       12.95       10.14      0.81 o 
   1  -3   2     4204.29     4392.49     65.12 o 
   2  -3   2        5.51        8.51      0.73 o 
   3  -3   2      682.70      795.47     13.18 o 
   4  -3   2      930.76      924.16     15.33 o 
   5  -3   2      939.97     1085.34     26.09 o 
   6  -3   2      147.23      132.62      4.53 o 
   7  -3   2     1902.28     1883.72     37.74 o 
   8  -3   2       86.16       75.19      3.70 o 
   9  -3   2       10.86        6.30      1.57 o 
  10  -3   2       23.46       19.25      2.39 o 
  11  -3   2       19.76       15.89      2.08 o 
 -10  -2   2      333.24      373.84     12.59 o 
  -9  -2   2        2.06        2.17      1.39 o 
  -8  -2   2      747.20      714.07     16.54 o 
  -7  -2   2      273.94      240.89      7.04 o 
  -6  -2   2      119.99      121.94      4.32 o 
  -5  -2   2      453.91      440.70     11.63 o 
  -4  -2   2      381.26      403.33      8.72 o 
  -3  -2   2      193.92      171.94      3.60 o 
  -2  -2   2     1294.61     1366.25     21.48 o 
  -1  -2   2       48.20       57.27      1.38 o 
   0  -2   2     1394.81     1408.84     18.81 o 
   1  -2   2       59.46       63.42      1.89 o 
   2  -2   2     1087.80     1102.13     19.30 o 
   3  -2   2     1078.80     1082.18     19.18 o 
   4  -2   2      191.71      179.48      5.40 o 
   5  -2   2     1439.91     1380.40     25.04 o 
   6  -2   2      200.23      193.23      5.26 o 
   7  -2   2      710.26      693.66     14.20 o 
   8  -2   2       34.35       31.19      2.34 o 
   9  -2   2        0.87       -1.39      1.39 o 
  10  -2   2       98.27       98.96      4.31 o 
 -10  -1   2       62.15       57.41      4.79 o 
  -9  -1   2       64.29       61.66      3.88 o 
  -8  -1   2       28.61       31.12      3.81 o 
  -7  -1   2      160.64      167.18      5.54 o 
  -6  -1   2        0.05       -0.49      0.83 o 
  -5  -1   2       15.62       15.36      1.56 o 
  -4  -1   2      532.79      451.49      8.01 o 
  -3  -1   2      786.09      809.72     13.18 o 
  -2  -1   2    26283.70    23542.06    351.49 o 
  -1  -1   2      385.39      373.69      6.19 o 
   0  -1   2     7784.05     7915.61    145.58 o 
   1  -1   2        1.27        2.41      0.47 o 
   2  -1   2        8.61       18.82      0.94 o 
   3  -1   2       20.61       14.31      0.79 o 
   4  -1   2      164.38      185.63      4.39 o 
   5  -1   2      159.93      164.13      7.77 o 
   6  -1   2      570.91      566.77     11.75 o 
   7  -1   2       17.58       20.42      2.04 o 
   8  -1   2      103.96      106.23      4.65 o 
   9  -1   2      189.85      201.07      6.96 o 
  10  -1   2       96.09      100.67      5.56 o 
 -11   0   2        1.24        2.70      1.88 o 
 -10   0   2      123.65      114.72      5.33 o 
  -9   0   2        0.01       -1.16      1.16 o 
  -8   0   2       15.19        8.70      2.06 o 
  -7   0   2        5.39        3.09      1.17 o 
  -6   0   2      449.38      420.34     10.81 o 
  -5   0   2       31.79       28.97      1.60 o 
  -4   0   2     3094.51     3054.98     43.02 o 
  -3   0   2      621.28      635.68     11.57 o 
  -2   0   2    29622.26    24093.51    331.07 o 
  -1   0   2        1.57       -0.49      0.49 o 
   0   0   2     7350.40     7426.52    158.91 o 
   1   0   2      719.41      738.09     14.37 o 
   2   0   2     1017.57     1162.01     15.60 o 
   3   0   2      132.75      130.56      3.03 o 
   4   0   2     1957.34     2104.56     28.39 o 
   5   0   2      468.26      494.24     10.48 o 
   6   0   2      605.17      581.54     11.93 o 
   7   0   2      225.68      223.84      5.87 o 
   8   0   2      824.84      792.95     19.35 o 
   9   0   2        6.07        4.27      2.58 o 
  10   0   2      133.46      141.85      6.69 o 
 -11   1   2       41.13       41.29      5.18 o 
 -10   1   2        0.06       -0.97      1.19 o 
  -9   1   2       18.91       14.20      1.95 o 
  -8   1   2       95.64       89.89      4.54 o 
  -7   1   2        2.29        0.86      1.09 o 
  -6   1   2      733.20      715.23     15.56 o 
  -5   1   2      136.30      146.15      3.32 o 
  -4   1   2     2961.44     3065.87     43.17 o 
  -3   1   2     1648.53     1738.33     24.71 o 
  -2   1   2     3295.21     3356.74     46.64 o 
  -1   1   2      228.69      216.68      4.52 o 
   0   1   2     6694.44     7386.51    172.25 o 
   1   1   2        4.67       -0.81      0.81 o 
   2   1   2     1693.70     1730.65     36.91 o 
   3   1   2       25.74       28.50      1.24 o 
   4   1   2     1803.45     1725.97     48.49 o 
   5   1   2        1.02        0.25      0.99 o 
   6   1   2      620.20      570.50     15.70 o 
   7   1   2       14.78       11.12      1.94 o 
   8   1   2      822.84      854.60     20.69 o 
   9   1   2       87.93       81.45      4.81 o 
  10   1   2        0.22        9.79      5.02 o 
 -11   2   2       95.01       98.53      8.79 o 
 -10   2   2      133.46      143.90      5.37 o 
  -9   2   2      102.70      113.52      4.40 o 
  -8   2   2       13.54       10.95      1.59 o 
  -7   2   2       14.81       15.55      1.69 o 
  -6   2   2        1.46        0.32      0.72 o 
  -5   2   2     1188.17     1241.19     17.38 o 
  -4   2   2      524.77      556.28      7.77 o 
  -3   2   2     3563.24     3845.36     55.68 o 
  -2   2   2     1009.99     1073.17     20.57 o 
  -1   2   2       20.48       24.57      0.95 o 
   0   2   2     1632.25     1694.80     39.58 o 
   1   2   2      111.99      128.89      4.29 o 
   2   2   2     2953.88     3099.25     47.89 o 
   3   2   2      215.56      206.12      6.33 o 
   4   2   2      223.33      170.56      5.73 o 
   5   2   2      188.01      192.48      6.76 o 
   6   2   2       18.35        9.64      2.04 o 
   7   2   2        3.85        3.66      1.93 o 
   8   2   2       33.13       32.10      3.18 o 
   9   2   2       33.92       33.82      3.45 o 
 -11   3   2      329.28      328.44     14.23 o 
 -10   3   2      206.02      200.53     15.89 o 
  -9   3   2        0.11        0.40      1.21 o 
  -8   3   2       67.26       65.31      3.18 o 
  -7   3   2      378.18      398.07      9.55 o 
  -6   3   2      665.77      625.58     11.28 o 
  -5   3   2       63.79       44.38      1.78 o 
  -4   3   2      976.47      943.04     13.23 o 
  -3   3   2     1359.17     1464.32     19.78 o 
  -2   3   2      136.30      125.81      2.64 o 
  -1   3   2      900.55      941.48     17.69 o 
   0   3   2      698.39      720.62     10.82 o 
   1   3   2      183.17      178.18      5.26 o 
   2   3   2       81.01       83.06      3.66 o 
   3   3   2      304.29      265.61      7.12 o 
   4   3   2       45.19       45.23      2.66 o 
   5   3   2      246.09      242.89      8.00 o 
   6   3   2       25.34       25.14      2.72 o 
   7   3   2      201.53      185.56      7.64 o 
   8   3   2      224.32      241.07     11.36 o 
 -11   4   2        5.22        1.77      2.46 o 
 -10   4   2       24.97       17.18      3.38 o 
  -9   4   2        6.79        8.50      1.68 o 
  -8   4   2      671.98      663.77     15.40 o 
  -7   4   2      482.25      496.77     11.82 o 
  -6   4   2      340.51      351.92      6.51 o 
  -5   4   2      936.13      978.69     14.87 o 
  -4   4   2     1054.07     1054.68     15.67 o 
  -3   4   2      696.25      734.33     11.32 o 
  -2   4   2     5382.71     5607.19    121.25 o 
  -1   4   2      581.32      606.66      8.47 o 
   0   4   2      227.20      262.35      5.75 o 
   1   4   2     2119.17     2138.93     38.04 o 
   2   4   2      438.02      387.64      7.55 o 
   3   4   2      738.71      715.28     15.39 o 
   4   4   2      422.36      431.87     11.96 o 
   5   4   2      399.04      365.79     13.69 o 
   6   4   2       47.48       36.68      2.98 o 
   7   4   2        0.81        3.48      1.94 o 
   8   4   2      147.82      159.82      8.73 o 
 -11   5   2       92.93      103.75      7.47 o 
 -10   5   2       67.49       72.48      5.91 o 
  -9   5   2       10.04       16.38      3.62 o 
  -8   5   2        0.70        1.43      1.53 o 
  -7   5   2       93.18       80.05      3.18 o 
  -6   5   2      181.01      173.97      4.74 o 
  -5   5   2      561.56      573.63      9.37 o 
  -4   5   2      156.39      189.58      4.97 o 
  -3   5   2      774.43      907.73     14.86 o 
  -2   5   2       37.73       32.55      1.78 o 
  -1   5   2      235.40      242.16      5.38 o 
   0   5   2      130.73      114.37      2.73 o 
   1   5   2     2064.53     2186.02     40.27 o 
   2   5   2      162.62      149.38      4.22 o 
   3   5   2      560.05      541.29     14.10 o 
   4   5   2      141.91      141.43      6.79 o 
   5   5   2      379.82      352.18     12.91 o 
   6   5   2        5.87        3.65      1.97 o 
   7   5   2       30.89       33.29      4.07 o 
   8   5   2        7.92        8.79      2.76 o 
 -11   6   2      159.18      154.48      9.28 o 
 -10   6   2       15.37       12.92      3.50 o 
  -9   6   2       58.33       57.37      5.19 o 
  -8   6   2      170.55      174.48      8.86 o 
  -7   6   2        1.04        4.25      1.14 o 
  -6   6   2        3.45        7.04      1.03 o 
  -5   6   2      375.55      323.32      6.52 o 
  -4   6   2       88.44       89.65      2.36 o 
  -3   6   2        5.01        2.97      0.75 o 
  -2   6   2     1040.02     1089.59     17.47 o 
  -1   6   2      559.68      627.72      9.52 o 
   0   6   2        0.56        3.84      0.72 o 
   1   6   2        8.41        8.76      1.17 o 
   2   6   2      322.14      299.95      8.72 o 
   3   6   2      368.71      329.22     11.47 o 
   4   6   2        3.66        7.43      2.09 o 
   5   6   2       80.14       81.26      5.29 o 
   6   6   2        0.64        0.23      1.61 o 
   7   6   2      156.91      166.79     18.08 o 
 -11   7   2      333.45      342.70     15.32 o 
 -10   7   2      152.81      148.69      9.42 o 
  -9   7   2      343.59      359.71     14.80 o 
  -8   7   2        4.98        3.96      1.77 o 
  -7   7   2       64.28       51.81      3.52 o 
  -6   7   2       19.69       19.83      1.57 o 
  -5   7   2     1369.26     1423.11     25.84 o 
  -4   7   2        1.91        2.40      0.83 o 
  -3   7   2      185.64      162.08      4.15 o 
  -2   7   2      532.03      583.66     11.15 o 
  -1   7   2      222.28      231.04      6.49 o 
   0   7   2      100.81       88.13      5.09 o 
   1   7   2      995.80      922.83     22.54 o 
   2   7   2        8.56        9.06      2.72 o 
   3   7   2      121.36      102.57      5.32 o 
   4   7   2      746.91      725.48     22.97 o 
   5   7   2      389.01      383.78     14.35 o 
   6   7   2       11.14       12.59      7.41 o 
 -12   8   2        3.39        3.26      3.01 o 
 -11   8   2      603.00      667.22     34.90 o 
 -10   8   2        1.59       -0.21      2.21 o 
  -9   8   2     1016.30     1076.03     34.18 o 
  -8   8   2       80.90       92.66      7.91 o 
  -7   8   2     2292.03     2243.08     52.69 o 
  -6   8   2       49.67       51.50      2.88 o 
  -5   8   2      157.04      149.20      4.34 o 
  -4   8   2       44.58       48.98      2.21 o 
  -3   8   2     3380.77     3459.34     65.58 o 
  -2   8   2       12.38       13.60      1.37 o 
  -1   8   2      565.82      509.98     20.71 o 
   0   8   2        6.07        6.14      1.55 o 
   1   8   2        8.57       10.20      1.86 o 
   2   8   2       60.17       60.36      4.28 o 
   3   8   2      158.95      152.11      7.20 o 
   4   8   2       36.55       40.67      4.07 o 
   5   8   2       54.18       53.90     10.17 o 
   6   8   2      126.29      142.64      8.79 o 
 -12   9   2       28.76       36.16      5.78 o 
 -11   9   2      196.11      232.67     12.24 o 
 -10   9   2        0.57        1.51      3.52 o 
  -9   9   2      834.37      856.05     43.19 o 
  -8   9   2       42.80       53.83      4.86 o 
  -7   9   2      115.99      121.21      5.74 o 
  -6   9   2       15.59       19.80      2.19 o 
  -5   9   2     1349.28     1379.75     28.10 o 
  -4   9   2      600.50      610.83     13.75 o 
  -3   9   2     1720.43     1652.94     56.07 o 
  -2   9   2        4.87        3.39      1.02 o 
  -1   9   2     1802.39     1638.56     38.66 o 
   0   9   2        0.64        2.37      1.33 o 
   1   9   2       22.74       26.90      3.43 o 
   2   9   2       13.91       13.06      2.58 o 
   3   9   2       53.01       47.47      7.03 o 
   4   9   2        9.68       11.38      2.81 o 
   5   9   2       14.56       12.16      2.88 o 
 -11  10   2      107.94      108.23     12.81 o 
 -10  10   2       75.09       87.89     10.55 o 
  -9  10   2       38.08       40.12      5.78 o 
  -8  10   2      405.46      423.20     13.49 o 
  -7  10   2      285.24      306.51     10.46 o 
  -6  10   2       98.21       94.02      4.79 o 
  -5  10   2     2791.51     2652.64     58.71 o 
  -4  10   2       99.35      107.44      4.72 o 
  -3  10   2      838.77      732.25     16.11 o 
  -2  10   2       35.94       36.33      3.28 o 
  -1  10   2     1331.78     1320.83     32.25 o 
   0  10   2      177.98      173.83      6.78 o 
   1  10   2      217.47      221.46     15.26 o 
   2  10   2       44.98       49.89      4.30 o 
   3  10   2        1.49        0.67      1.86 o 
   4  10   2       34.94       30.17      4.03 o 
 -11  11   2        0.17        0.25      3.52 o 
 -10  11   2      401.72      479.63     29.13 o 
  -9  11   2       21.15       17.33      5.02 o 
  -8  11   2        0.19       -1.76      1.81 o 
  -7  11   2      221.92      215.13     10.33 o 
  -6  11   2      153.71      166.27      6.77 o 
  -5  11   2      641.27      563.50     21.19 o 
  -4  11   2      268.85      258.26     15.84 o 
  -3  11   2      460.64      414.08     11.60 o 
  -2  11   2       99.16       94.08      4.41 o 
  -1  11   2       29.68       23.42      2.86 o 
   0  11   2       27.39       30.23      5.60 o 
   1  11   2      369.97      345.53     11.48 o 
   2  11   2       21.93       19.48      3.32 o 
   3  11   2       56.29       54.12     16.20 o 
   4  11   2        1.76       -3.52      3.77 o 
 -10  12   2      101.83       98.69     10.04 o 
  -9  12   2       68.97       64.03      7.78 o 
  -8  12   2      578.03      641.00     23.73 o 
  -7  12   2        9.48        9.62      2.69 o 
  -6  12   2      156.96      171.75      7.45 o 
  -5  12   2      275.54      271.27      9.23 o 
  -4  12   2        3.75        7.48      1.69 o 
  -3  12   2        0.67        1.01      1.21 o 
  -2  12   2       26.14       30.67      3.67 o 
  -1  12   2       12.15        4.91      2.69 o 
   0  12   2       18.99       22.65      3.07 o 
   1  12   2      254.65      254.12     13.56 o 
   2  12   2      128.36      131.03      7.76 o 
   3  12   2      107.15       89.65     11.30 o 
 -10  13   2       95.01      106.98     10.55 o 
  -9  13   2       22.73       31.64      6.03 o 
  -8  13   2     1303.86     1359.51     42.47 o 
  -7  13   2       54.97       49.31      4.95 o 
  -6  13   2      132.47      139.16      6.99 o 
  -5  13   2      422.05      371.21     11.64 o 
  -4  13   2      373.21      347.85     11.14 o 
  -3  13   2       19.26       18.67      2.05 o 
  -2  13   2       41.42       52.27      4.97 o 
  -1  13   2       71.44       54.75      5.16 o 
   0  13   2      164.11      191.80      9.28 o 
   1  13   2       30.33       33.58      4.26 o 
   2  13   2      236.12      231.03     18.83 o 
  -9  14   2        0.01        2.53      2.65 o 
  -8  14   2      174.91      167.48     16.95 o 
  -7  14   2        2.98        2.38      3.14 o 
  -6  14   2      453.77      434.83     13.49 o 
  -5  14   2       18.07       12.94      2.33 o 
  -4  14   2      180.79      178.85      6.85 o 
  -3  14   2       31.27       21.65      3.80 o 
  -2  14   2      306.72      310.47     13.57 o 
  -1  14   2       15.55        9.14      2.87 o 
   0  14   2      248.22      258.30     12.12 o 
  -8  15   2        8.13       11.55      5.27 o 
  -7  15   2       55.98       55.59      5.39 o 
  -6  15   2        0.48        2.51      1.69 o 
  -5  15   2        2.78        2.03      1.72 o 
  -4  15   2      132.65      109.71      4.80 o 
  -3  15   2       14.15       10.57      5.27 o 
  -2  15   2       59.23       47.91      5.24 o 
  -1  15   2       38.69       33.65      8.54 o 
  -6  16   2        5.04        8.29      3.77 o 
  -5  16   2        0.02       -3.30      3.77 o 
   2 -16   3      328.29      310.88     23.35 o 
   3 -16   3       26.90       16.32      6.78 o 
   0 -15   3      422.84      477.71     21.92 o 
   1 -15   3      319.85      342.13     13.08 o 
   2 -15   3       98.83       92.72      4.87 o 
   3 -15   3       69.35       64.11      4.98 o 
   4 -15   3      144.84      159.81      7.94 o 
   5 -15   3       78.03       84.51      5.75 o 
   6 -15   3      298.40      303.99     31.64 o 
   7 -15   3       37.30       35.24      5.31 o 
   8 -15   3      749.30      743.80     41.43 o 
  -1 -14   3       24.61       22.31      2.40 o 
   0 -14   3       59.49       53.34      3.52 o 
   1 -14   3      138.04      138.47      5.90 o 
   2 -14   3      165.23      149.99      6.22 o 
   3 -14   3       29.52       32.68      3.98 o 
   4 -14   3       39.18       33.52      4.02 o 
   5 -14   3        0.57        0.86      1.83 o 
   6 -14   3       66.56       59.85      4.84 o 
   7 -14   3        1.19        2.44      3.26 o 
   8 -14   3      175.19      167.74     15.32 o 
  -3 -13   3       72.84       68.81      7.78 o 
  -2 -13   3      221.45      213.41      7.41 o 
  -1 -13   3        1.89        1.32      1.97 o 
   0 -13   3      389.30      358.76     11.47 o 
   1 -13   3       59.20       52.77      3.49 o 
   2 -13   3      686.98      641.04     15.99 o 
   3 -13   3       55.90       56.12      3.69 o 
   4 -13   3       92.80       76.19      5.25 o 
   5 -13   3       89.13       85.59      5.46 o 
   6 -13   3      374.85      386.26     13.57 o 
   7 -13   3      144.16      146.22      7.86 o 
  -4 -12   3       26.20       20.84      5.27 o 
  -3 -12   3       25.33       16.79      2.06 o 
  -2 -12   3      676.01      651.26     17.40 o 
  -1 -12   3      111.92      114.91      8.01 o 
   0 -12   3      746.19      683.80     16.44 o 
   1 -12   3      246.63      223.74      7.48 o 
   2 -12   3        7.12        4.52      2.61 o 
   3 -12   3       43.81       48.99      3.28 o 
   4 -12   3        0.09        0.35      1.64 o 
   5 -12   3        2.65        4.43      2.00 o 
   6 -12   3       55.61       52.10      4.30 o 
   7 -12   3       58.01       52.19      9.04 o 
   8 -12   3       14.51       15.57      5.27 o 
  10 -12   3      148.28      173.52     13.31 o 
  -5 -11   3        9.36        6.28      3.26 o 
  -4 -11   3      123.87      119.16      8.04 o 
  -3 -11   3      266.97      271.34      8.78 o 
  -2 -11   3      320.21      310.93     10.97 o 
  -1 -11   3       19.42       14.80      2.07 o 
   0 -11   3        1.02        2.64      1.26 o 
   1 -11   3      139.58      115.47      4.83 o 
   2 -11   3       53.42       68.52      4.49 o 
   3 -11   3       97.83       90.89      4.32 o 
   4 -11   3      738.63      768.44     30.25 o 
   5 -11   3       29.68       22.24      3.29 o 
   6 -11   3      139.38      160.19      7.37 o 
   7 -11   3       44.99       39.66      4.88 o 
   8 -11   3      110.63      122.98      8.04 o 
   9 -11   3        1.87        5.52      3.77 o 
  10 -11   3      124.95      148.44     11.55 o 
  -5 -10   3      506.37      476.62     23.60 o 
  -4 -10   3       46.56       42.37      3.89 o 
  -3 -10   3       75.01       72.72      4.18 o 
  -2 -10   3       56.86       51.88      3.04 o 
  -1 -10   3       32.83       25.96      2.47 o 
   0 -10   3        0.36        0.17      1.38 o 
   1 -10   3      113.93      100.63      4.31 o 
   2 -10   3      414.62      429.86     11.11 o 
   3 -10   3      624.56      627.67     17.40 o 
   4 -10   3        3.98        6.35      1.95 o 
   5 -10   3      359.42      324.15     15.62 o 
   6 -10   3     1086.39     1122.96     34.14 o 
   7 -10   3        1.65        3.21      1.60 o 
   8 -10   3       49.16       52.33      4.76 o 
   9 -10   3      181.87      217.48      9.31 o 
  10 -10   3       58.87       52.75      5.66 o 
  -6  -9   3       18.70       16.51      6.91 o 
  -5  -9   3     1135.56     1101.34     26.69 o 
  -4  -9   3       13.19        8.18      2.27 o 
  -3  -9   3      847.43      771.88     19.65 o 
  -2  -9   3      201.63      216.31      6.66 o 
  -1  -9   3       70.07       56.79      3.10 o 
   0  -9   3      996.27      988.35     21.25 o 
   1  -9   3       75.92       78.17      4.26 o 
   2  -9   3      403.61      398.06     11.92 o 
   3  -9   3      710.35      666.98     20.70 o 
   4  -9   3     1255.14     1239.07     26.28 o 
   5  -9   3      255.49      264.20      7.04 o 
   6  -9   3       37.88       43.37      5.05 o 
   7  -9   3       24.19       18.08      2.75 o 
   8  -9   3        7.82        4.60      2.10 o 
   9  -9   3       39.17       39.86      5.02 o 
  10  -9   3       12.90       19.69      3.20 o 
  -7  -8   3      592.33      570.53     21.47 o 
  -6  -8   3       11.11       10.03      2.42 o 
  -5  -8   3      508.10      465.83     13.00 o 
  -4  -8   3       30.08       25.70      3.24 o 
  -3  -8   3       80.97       66.73      3.27 o 
  -2  -8   3      351.41      329.12      8.67 o 
  -1  -8   3      139.23      159.35      6.42 o 
   0  -8   3      326.59      320.23      8.44 o 
   1  -8   3        0.73        3.58      1.21 o 
   2  -8   3     1015.49     1024.00     19.15 o 
   3  -8   3     2234.42     2270.86     36.25 o 
   4  -8   3       50.39       46.22      2.48 o 
   5  -8   3      437.36      443.19      9.06 o 
   6  -8   3       30.49       19.85      2.46 o 
   7  -8   3      224.32      190.91      7.79 o 
   8  -8   3      169.71      166.62      7.46 o 
   9  -8   3       19.91       29.59      3.46 o 
  10  -8   3       17.29       14.06      2.92 o 
  11  -8   3        0.95        6.28      3.77 o 
  -8  -7   3        3.52        2.76      2.76 o 
  -7  -7   3      383.90      391.07     11.40 o 
  -6  -7   3      188.63      185.39      6.76 o 
  -5  -7   3      174.04      177.55      6.48 o 
  -4  -7   3       34.44       33.38      2.63 o 
  -3  -7   3        3.48        1.38      1.10 o 
  -2  -7   3      674.31      645.12     14.39 o 
  -1  -7   3     2692.30     2823.83     54.33 o 
   0  -7   3       38.85       31.87      1.82 o 
   1  -7   3     1100.29     1152.16     22.20 o 
   2  -7   3        6.29        8.59      1.00 o 
   3  -7   3      352.53      362.71      6.65 o 
   4  -7   3        0.04        0.14      0.68 o 
   5  -7   3      129.04      150.00      4.16 o 
   6  -7   3       33.71       33.99      3.10 o 
   7  -7   3       24.36       23.30      2.49 o 
   8  -7   3      114.14      103.20      4.73 o 
   9  -7   3       53.32       53.21      3.46 o 
  10  -7   3       54.47       64.99      4.95 o 
  11  -7   3        4.71        1.00      4.02 o 
  -8  -6   3      181.43      187.04      6.67 o 
  -7  -6   3      206.50      200.16      7.13 o 
  -6  -6   3      154.04      152.49      5.98 o 
  -5  -6   3      278.11      256.14      8.18 o 
  -4  -6   3      632.52      606.36     15.57 o 
  -3  -6   3      187.27      195.60      6.16 o 
  -2  -6   3      610.11      613.11     13.55 o 
  -1  -6   3     1945.74     1897.87     43.74 o 
   0  -6   3      206.35      214.56      5.03 o 
   1  -6   3     3437.13     3788.24     53.45 o 
   2  -6   3       97.05      100.70      2.64 o 
   3  -6   3      430.14      419.57      8.49 o 
   4  -6   3       30.88       27.35      1.63 o 
   5  -6   3     2337.80     2316.61     40.90 o 
   6  -6   3       20.48       21.83      1.88 o 
   7  -6   3     1034.96      968.32     21.24 o 
   8  -6   3       84.38       78.55      4.93 o 
   9  -6   3      772.90      747.90     25.07 o 
  10  -6   3       78.14       73.85      4.32 o 
  11  -6   3      174.57      193.61     17.33 o 
  -9  -5   3       18.01       16.50      3.36 o 
  -8  -5   3       10.31        9.09      1.94 o 
  -7  -5   3        0.07       -1.60      1.60 o 
  -6  -5   3       61.86       62.74      3.60 o 
  -5  -5   3     1060.13     1006.64     24.08 o 
  -4  -5   3        5.38        8.67      1.36 o 
  -3  -5   3     1297.78     1230.30     25.41 o 
  -2  -5   3        1.13        1.18      0.59 o 
  -1  -5   3     1333.79     1435.47     21.00 o 
   0  -5   3      114.60      122.01      2.72 o 
   1  -5   3      859.41      926.88     14.05 o 
   2  -5   3       18.77       17.10      1.09 o 
   3  -5   3      584.16      684.52     10.85 o 
   4  -5   3      103.74       95.90      2.99 o 
   5  -5   3      337.73      285.00      6.76 o 
   6  -5   3        6.30        6.00      1.39 o 
   7  -5   3     3023.42     2826.14     55.38 o 
   8  -5   3        0.72        0.34      1.24 o 
   9  -5   3     1939.32     1891.63     39.13 o 
  10  -5   3      206.41      211.40      7.76 o 
  11  -5   3        9.43       18.33      5.02 o 
  -9  -4   3        8.14        6.60      1.78 o 
  -8  -4   3        7.68        8.37      2.39 o 
  -7  -4   3      346.64      357.67     10.80 o 
  -6  -4   3       80.53       82.46      3.64 o 
  -5  -4   3      907.62      903.85     19.16 o 
  -4  -4   3     1188.43     1206.83     26.24 o 
  -3  -4   3     2007.98     2047.59     43.67 o 
  -2  -4   3      621.56      682.64     11.63 o 
  -1  -4   3      519.39      574.90      9.02 o 
   0  -4   3     2807.21     2953.50     39.17 o 
   1  -4   3      606.31      683.69     10.53 o 
   2  -4   3      124.82      146.69      3.11 o 
   3  -4   3       66.27      131.74      4.40 o 
   4  -4   3       52.34       61.94      2.19 o 
   5  -4   3      425.02      434.30     15.36 o 
   6  -4   3      213.38      222.56      6.57 o 
   7  -4   3     1294.34     1230.03     25.83 o 
   8  -4   3      173.03      182.76      6.71 o 
   9  -4   3      172.55      163.09      7.39 o 
  10  -4   3        2.72        1.50      1.48 o 
 -10  -3   3      462.26      506.75     14.73 o 
  -9  -3   3      611.39      613.90     16.87 o 
  -8  -3   3        4.96        3.38      1.88 o 
  -7  -3   3      615.01      569.32     13.53 o 
  -6  -3   3       48.47       49.38      2.80 o 
  -5  -3   3      210.70      224.21     10.05 o 
  -4  -3   3       44.19       41.65      1.87 o 
  -3  -3   3      155.10      165.47      4.13 o 
  -2  -3   3      127.18      121.89      2.62 o 
  -1  -3   3       90.63       97.84      3.03 o 
   0  -3   3     1596.15     1714.97     22.99 o 
   1  -3   3        0.98       -0.32      0.41 o 
   2  -3   3      283.07      302.60      7.49 o 
   3  -3   3     5709.73     6028.28     91.57 o 
   4  -3   3      230.74      219.43      6.73 o 
   5  -3   3      136.63      138.54      5.84 o 
   6  -3   3       98.39      100.86      3.90 o 
   7  -3   3      372.34      349.94      9.21 o 
   8  -3   3      217.36      200.73      6.50 o 
   9  -3   3      223.51      232.84      7.32 o 
  10  -3   3        8.83        9.66      1.77 o 
 -10  -2   3       55.19       58.11      4.53 o 
  -9  -2   3      133.25      121.65      5.11 o 
  -8  -2   3      138.06      124.96      4.94 o 
  -7  -2   3      118.46      129.56      4.82 o 
  -6  -2   3      310.02      284.93      7.69 o 
  -5  -2   3      352.94      337.10      8.31 o 
  -4  -2   3       56.04       74.52      2.28 o 
  -3  -2   3      442.12      409.73      6.68 o 
  -2  -2   3      297.04      312.35      5.23 o 
  -1  -2   3     2176.10     2252.06     31.75 o 
   0  -2   3       14.41       16.15      1.25 o 
   1  -2   3     1103.55     1111.27     19.43 o 
   2  -2   3     1922.84     1841.20     31.78 o 
   3  -2   3       73.22       83.05      2.90 o 
   4  -2   3      608.28      586.98     14.21 o 
   5  -2   3        5.27        4.74      0.97 o 
   6  -2   3     1189.74     1130.08     21.35 o 
   7  -2   3       42.25       43.22      2.41 o 
   8  -2   3       29.12       27.27      2.98 o 
   9  -2   3      180.13      201.20      6.35 o 
  10  -2   3       11.11        7.99      2.38 o 
 -11  -1   3       90.89       95.57      6.49 o 
 -10  -1   3        9.98        8.73      1.91 o 
  -9  -1   3       45.38       38.55      3.01 o 
  -8  -1   3        3.09        1.06      1.23 o 
  -7  -1   3       14.19       11.31      1.74 o 
  -6  -1   3       42.48       39.49      3.44 o 
  -5  -1   3       10.37        6.24      1.00 o 
  -4  -1   3       37.68       41.69      1.44 o 
  -3  -1   3     1444.30     1471.57     21.25 o 
  -2  -1   3    10793.95    11857.44    163.78 o 
  -1  -1   3       41.16       37.45      1.12 o 
   0  -1   3     1100.64     1081.08     18.81 o 
   1  -1   3       33.45       45.60      1.48 o 
   2  -1   3     3685.47     3698.30     58.94 o 
   3  -1   3       13.37       14.77      0.94 o 
   4  -1   3     3546.47     3629.44     58.46 o 
   5  -1   3       15.15       10.85      1.20 o 
   6  -1   3      248.18      230.44      5.83 o 
   7  -1   3       58.46       59.41      3.25 o 
   8  -1   3      163.48      155.22      6.28 o 
   9  -1   3       78.60       74.73      4.59 o 
  10  -1   3      127.82      141.92      7.00 o 
 -11   0   3        5.76        2.26      4.27 o 
 -10   0   3      163.88      169.57      5.93 o 
  -9   0   3      118.92      122.68      6.63 o 
  -8   0   3      131.40      118.42      4.75 o 
  -7   0   3        2.12        2.60      1.12 o 
  -6   0   3       61.39       42.40      2.40 o 
  -5   0   3      471.84      505.02      8.28 o 
  -4   0   3       32.67       60.27      1.75 o 
  -3   0   3     1525.84     1614.71     23.11 o 
  -2   0   3     6491.82     7223.83     99.83 o 
  -1   0   3     1643.81     1726.32     29.43 o 
   0   0   3     6230.41     6652.42    146.44 o 
   1   0   3      349.45      341.21      7.70 o 
   2   0   3     1693.81     1702.91     26.90 o 
   3   0   3       24.42       25.74      1.20 o 
   4   0   3     1757.48     1803.67     52.55 o 
   5   0   3       10.02        9.55      1.53 o 
   6   0   3        1.24        1.78      1.17 o 
   7   0   3      613.63      593.53     15.02 o 
   8   0   3      174.96      184.66      7.67 o 
   9   0   3       89.26       92.74      5.13 o 
 -11   1   3       28.83       30.96      9.17 o 
 -10   1   3       24.00       22.50      2.49 o 
  -9   1   3       35.17       39.83      2.65 o 
  -8   1   3       53.59       53.12      4.82 o 
  -7   1   3       93.84       92.23      5.40 o 
  -6   1   3      377.84      319.57      7.20 o 
  -5   1   3     1435.56     1566.95     22.87 o 
  -4   1   3     1666.57     1639.03     28.58 o 
  -3   1   3      874.98      966.78     17.18 o 
  -2   1   3    13577.60    14062.17    258.32 o 
  -1   1   3     2182.79     2175.98     36.75 o 
   0   1   3     2184.91     2252.19     87.46 o 
   1   1   3        7.04        5.88      1.03 o 
   2   1   3      239.56      265.69      5.25 o 
   3   1   3      686.19      748.22     13.58 o 
   4   1   3      275.65      268.04      8.01 o 
   5   1   3       65.52       66.13      4.17 o 
   6   1   3      131.61      124.66      4.95 o 
   7   1   3       70.80       59.54      3.56 o 
   8   1   3       10.75        9.78      2.17 o 
   9   1   3       41.89       44.42      3.97 o 
 -11   2   3        0.02        1.90      2.41 o 
 -10   2   3        0.18       -0.43      1.81 o 
  -9   2   3        1.00        1.03      1.17 o 
  -8   2   3      522.51      534.98     11.77 o 
  -7   2   3      443.13      416.65      9.32 o 
  -6   2   3     1592.36     1553.25     27.40 o 
  -5   2   3      209.43      219.62      3.97 o 
  -4   2   3      105.20      101.05      2.34 o 
  -3   2   3      228.25      245.79      5.59 o 
  -2   2   3     5349.93     5288.92     97.68 o 
  -1   2   3     1693.65     1759.41     37.94 o 
   0   2   3       24.01       17.88      1.48 o 
   1   2   3       77.35       94.65      3.66 o 
   2   2   3      233.27      296.02      7.50 o 
   3   2   3       39.47       44.64      2.10 o 
   4   2   3       87.11      121.08      9.05 o 
   5   2   3       33.59       27.02      2.34 o 
   6   2   3       38.66       41.12      3.18 o 
   7   2   3       19.72       21.13      2.53 o 
   8   2   3        2.96        0.05      2.50 o 
   9   2   3       18.70       19.48      2.86 o 
 -11   3   3        1.68        1.58      2.39 o 
 -10   3   3      230.23      234.47     11.16 o 
  -9   3   3        2.82        0.62      2.17 o 
  -8   3   3     1139.96     1136.40     21.83 o 
  -7   3   3       11.53       11.07      1.71 o 
  -6   3   3     1825.54     1861.68     27.85 o 
  -5   3   3       64.64       76.04      2.40 o 
  -4   3   3     3856.49     4132.33     54.65 o 
  -3   3   3      622.25      647.86     11.66 o 
  -2   3   3     2912.70     2997.93     55.83 o 
  -1   3   3     1744.96     1899.88     36.82 o 
   0   3   3     3810.89     4066.45     81.23 o 
   1   3   3       10.97       10.90      1.25 o 
   2   3   3      679.91      883.92     17.65 o 
   3   3   3      229.09      225.62      4.53 o 
   4   3   3      412.78      375.60     12.53 o 
   5   3   3      229.43      220.44     14.57 o 
   6   3   3        4.57        2.20      1.76 o 
   7   3   3       69.42       64.13      6.63 o 
   8   3   3       39.79       39.14      4.27 o 
 -11   4   3      440.81      414.33     34.90 o 
 -10   4   3      242.06      249.22     26.12 o 
  -9   4   3        0.87        0.11      1.93 o 
  -8   4   3       35.15       44.49      4.53 o 
  -7   4   3       72.89       68.86      2.88 o 
  -6   4   3      269.32      273.87      6.80 o 
  -5   4   3      120.82      102.51      2.45 o 
  -4   4   3      180.22      188.29      5.41 o 
  -3   4   3     1411.81     1461.99     26.62 o 
  -2   4   3      927.61      942.43     16.70 o 
  -1   4   3       49.14       62.67      1.68 o 
   0   4   3     5881.66     6112.93     96.51 o 
   1   4   3      209.16      203.88      5.74 o 
   2   4   3     1421.87     1471.12     23.60 o 
   3   4   3       85.55       77.14      4.89 o 
   4   4   3       20.21       23.71      2.15 o 
   5   4   3      726.06      656.69     17.50 o 
   6   4   3     1007.50      919.97     23.79 o 
   7   4   3       93.54      101.36      9.04 o 
   8   4   3       15.33       12.62      2.61 o 
 -11   5   3      273.26      276.06     13.03 o 
 -10   5   3        2.14        3.59      2.53 o 
  -9   5   3     1779.78     1835.44     61.27 o 
  -8   5   3      208.42      206.42      9.65 o 
  -7   5   3        6.22        5.72      1.58 o 
  -6   5   3      189.02      193.84      4.56 o 
  -5   5   3      182.63      175.50      3.79 o 
  -4   5   3       35.07       39.32      1.49 o 
  -3   5   3     1020.86     1128.64     18.53 o 
  -2   5   3        0.75        0.17      0.40 o 
  -1   5   3      110.96      112.83      3.93 o 
   0   5   3     1113.53     1223.73     18.43 o 
   1   5   3       26.94       26.01      1.09 o 
   2   5   3      328.05      318.25     10.17 o 
   3   5   3      340.61      353.42     10.62 o 
   4   5   3        0.32        2.01      1.19 o 
   5   5   3       34.07       31.67      3.32 o 
   6   5   3       84.28       76.83      8.16 o 
   7   5   3        3.14        5.38      2.22 o 
 -12   6   3        4.73        1.26      3.26 o 
 -11   6   3      221.64      222.91     11.64 o 
 -10   6   3        0.26       -0.25      2.41 o 
  -9   6   3       45.85       37.80      4.55 o 
  -8   6   3       27.77       24.95      2.92 o 
  -7   6   3      194.16      198.28      6.18 o 
  -6   6   3       19.98       13.86      1.48 o 
  -5   6   3       92.97      119.18      4.62 o 
  -4   6   3        0.03        0.48      0.54 o 
  -3   6   3     2273.83     2555.19     41.38 o 
  -2   6   3      316.36      364.16      5.65 o 
  -1   6   3      810.88      831.45     15.04 o 
   0   6   3       82.50       76.20      2.53 o 
   1   6   3     1200.77     1197.11     30.54 o 
   2   6   3      408.65      429.48     11.54 o 
   3   6   3       52.71       46.61      3.39 o 
   4   6   3      125.94      137.94      6.58 o 
   5   6   3      184.03      184.63      8.40 o 
   6   6   3        8.15        6.95      2.45 o 
   7   6   3      223.85      228.41     10.72 o 
 -12   7   3       19.07       26.87      5.52 o 
 -11   7   3      183.19      185.38     10.50 o 
 -10   7   3       83.92       81.83      6.54 o 
  -9   7   3      116.72      121.36     14.69 o 
  -8   7   3       66.01       65.44      5.29 o 
  -7   7   3      472.47      512.04     12.34 o 
  -6   7   3       57.67       55.90      3.23 o 
  -5   7   3      126.80      128.46      4.36 o 
  -4   7   3      119.33      135.18      3.77 o 
  -3   7   3     2094.09     2290.22     43.15 o 
  -2   7   3      190.32      215.21      5.98 o 
  -1   7   3      484.57      464.68     12.26 o 
   0   7   3      173.36      172.30     10.59 o 
   1   7   3        7.60        9.22      1.53 o 
   2   7   3        1.71        1.61      1.24 o 
   3   7   3     1626.44     1526.54     43.14 o 
   4   7   3        2.29        0.92      1.57 o 
   5   7   3      570.36      523.58     18.11 o 
   6   7   3       10.62       11.37      2.89 o 
 -12   8   3        2.41        2.26      3.01 o 
 -11   8   3       22.55       34.10      5.00 o 
 -10   8   3        0.98        0.00      3.26 o 
  -9   8   3        0.86       -1.99      1.99 o 
  -8   8   3       17.38       23.64      6.53 o 
  -7   8   3       35.19       37.75      2.70 o 
  -6   8   3      215.31      219.42      9.93 o 
  -5   8   3     1709.43     1804.43     35.73 o 
  -4   8   3       19.18       17.89      1.79 o 
  -3   8   3      556.32      563.50     11.12 o 
  -2   8   3      297.70      311.49      7.27 o 
  -1   8   3     1893.77     1914.16     52.33 o 
   0   8   3       91.10       85.56      4.05 o 
   1   8   3     4810.88     4800.76    106.64 o 
   2   8   3      784.21      785.17     26.38 o 
   3   8   3      862.84      790.12     33.40 o 
   4   8   3       15.44       12.58      2.58 o 
   5   8   3      277.88      280.12     32.02 o 
 -11   9   3        0.84       -3.26      3.26 o 
 -10   9   3       39.76       37.17      8.04 o 
  -9   9   3       71.05       68.47      5.79 o 
  -8   9   3        0.69       -1.39      1.39 o 
  -7   9   3       14.40       10.45      1.79 o 
  -6   9   3      111.45      104.86      4.27 o 
  -5   9   3      639.59      637.03     19.57 o 
  -4   9   3       96.29       94.83      4.21 o 
  -3   9   3        0.53        0.96      0.86 o 
  -2   9   3        1.04        0.73      1.47 o 
  -1   9   3      532.04      512.73     14.04 o 
   0   9   3      235.85      224.12      7.70 o 
   1   9   3      841.66      837.55     30.62 o 
   2   9   3      356.15      353.06     12.86 o 
   3   9   3      761.51      723.42     46.58 o 
   4   9   3       16.54       14.11      3.04 o 
   5   9   3        8.96        6.95      5.52 o 
 -11  10   3      222.95      257.39     20.09 o 
 -10  10   3        1.89       -0.50      4.02 o 
  -9  10   3      414.79      422.71     18.33 o 
  -8  10   3      151.58      154.10      9.86 o 
  -7  10   3        7.33        6.59      1.66 o 
  -6  10   3      344.65      320.60     10.03 o 
  -5  10   3       37.59       37.66      2.97 o 
  -4  10   3      471.29      447.94     12.27 o 
  -3  10   3      131.98      134.12      4.84 o 
  -2  10   3      388.46      399.89     11.86 o 
  -1  10   3      105.28      115.23      5.19 o 
   0  10   3        0.77       -0.31      1.30 o 
   1  10   3      762.54      764.68     30.89 o 
   2  10   3       42.41       40.03      3.84 o 
   3  10   3       71.86       72.41      7.28 o 
   4  10   3       99.30      100.84      6.50 o 
 -11  11   3       28.14       32.39      7.78 o 
 -10  11   3        0.44        2.75      2.39 o 
  -9  11   3       24.93       16.07      4.77 o 
  -8  11   3       54.97       51.34      5.00 o 
  -7  11   3       20.45       20.03      3.09 o 
  -6  11   3      843.57      819.73     21.09 o 
  -5  11   3       36.77       23.23      2.56 o 
  -4  11   3       59.10       50.32      3.17 o 
  -3  11   3       13.78       18.05      3.66 o 
  -2  11   3      122.84      120.50     11.43 o 
  -1  11   3        7.15        6.29      1.86 o 
   0  11   3       80.35       82.01      5.65 o 
   1  11   3       62.05       62.04      4.79 o 
   2  11   3      362.51      362.81     15.82 o 
   3  11   3       61.98       83.82      9.42 o 
 -10  12   3        6.06        9.29      4.27 o 
  -9  12   3      221.05      218.72     14.82 o 
  -8  12   3       48.63       52.10      5.07 o 
  -7  12   3        0.29        0.36      1.53 o 
  -6  12   3      864.96      821.77     21.32 o 
  -5  12   3       10.38        5.07      1.72 o 
  -4  12   3      265.91      243.87      8.00 o 
  -3  12   3       84.19       64.85     13.06 o 
  -2  12   3      527.59      515.61     18.46 o 
  -1  12   3      113.56      120.67     17.45 o 
   0  12   3      336.45      380.98     17.41 o 
   1  12   3        7.13        8.69      3.64 o 
   2  12   3       75.94       74.33      5.62 o 
   3  12   3      153.86      132.09     13.81 o 
 -10  13   3        3.10        1.00      3.26 o 
  -9  13   3      102.50      107.83      7.54 o 
  -8  13   3        1.33       -0.80      1.99 o 
  -7  13   3      131.05      128.56      6.29 o 
  -6  13   3      158.61      141.47      6.37 o 
  -5  13   3       17.79       18.43      3.28 o 
  -4  13   3      412.23      396.34     11.33 o 
  -3  13   3       10.06        5.53      2.55 o 
  -2  13   3      552.21      560.02     20.09 o 
  -1  13   3       67.98       82.21      6.13 o 
   0  13   3       91.14       91.65      6.55 o 
   1  13   3      290.41      342.77     17.83 o 
  -9  14   3       17.10       16.27      4.65 o 
  -8  14   3       43.37       44.76      5.19 o 
  -7  14   3       10.80        6.68      2.04 o 
  -6  14   3      226.14      222.13      8.42 o 
  -5  14   3       25.18       26.13      3.13 o 
  -4  14   3      283.21      287.51     13.15 o 
  -3  14   3      102.90      101.96      7.15 o 
  -2  14   3      304.71      272.21     20.84 o 
  -1  14   3       31.31       40.67     10.17 o 
  -8  15   3      120.39      132.34     14.06 o 
  -7  15   3       23.65       17.79      2.86 o 
  -6  15   3      201.19      191.91      7.68 o 
  -5  15   3        2.10        1.76      1.54 o 
  -4  15   3       17.15       16.78      3.85 o 
  -3  15   3       43.47       31.53      5.78 o 
  -2  15   3       33.65       40.43      9.04 o 
   3 -16   4        2.60       -2.76      3.77 o 
   4 -16   4       90.06       81.11     10.55 o 
   0 -15   4       30.19       34.50      5.19 o 
   1 -15   4        0.01       -0.02      1.81 o 
   2 -15   4        4.21        4.88      2.22 o 
   3 -15   4       57.84       52.39      4.75 o 
   4 -15   4      114.12      127.77      7.24 o 
   5 -15   4      185.72      195.19      9.15 o 
   6 -15   4      128.47      126.29      7.37 o 
   7 -15   4       76.61       90.37      7.12 o 
  -2 -14   4       82.74       87.47     11.05 o 
  -1 -14   4        2.45        2.00      1.52 o 
   0 -14   4      136.64      138.70      5.93 o 
   1 -14   4        5.04        5.01      1.86 o 
   2 -14   4       73.88       74.78      5.23 o 
   3 -14   4      632.68      649.68     19.87 o 
   4 -14   4      577.10      576.86     18.31 o 
   5 -14   4       74.04       74.85      5.31 o 
   6 -14   4      173.46      179.96      8.73 o 
   7 -14   4        3.25        9.21      3.46 o 
  -3 -13   4      168.84      189.08      7.71 o 
  -2 -13   4       72.01       63.48      4.25 o 
  -1 -13   4       38.18       37.54      3.11 o 
   0 -13   4       84.85       74.07      4.97 o 
   1 -13   4      151.02      155.96      6.23 o 
   2 -13   4      119.05      128.41      9.37 o 
   3 -13   4       89.22       93.06      7.38 o 
   4 -13   4      819.90      775.37     22.41 o 
   5 -13   4        8.60        7.43      2.46 o 
   6 -13   4       50.76       45.40      4.57 o 
   7 -13   4       11.94        8.96      4.27 o 
   8 -13   4        1.50        5.02      4.27 o 
  -4 -12   4      190.93      193.54      7.56 o 
  -3 -12   4       59.11       76.01      5.40 o 
  -2 -12   4      112.18      117.13      7.72 o 
  -1 -12   4       44.91       46.48      4.02 o 
   0 -12   4      381.65      377.29     10.75 o 
   1 -12   4      130.63      143.97      5.78 o 
   2 -12   4      414.87      411.58     12.94 o 
   3 -12   4       36.58       38.82      3.80 o 
   4 -12   4      391.14      368.27     12.76 o 
   5 -12   4       26.07       24.46      5.05 o 
   6 -12   4        4.90        3.72      2.89 o 
   7 -12   4        6.07        6.86      2.96 o 
   8 -12   4        4.20        3.48      4.27 o 
   9 -12   4       17.31       20.63      3.86 o 
  -5 -11   4      141.95      126.81     10.55 o 
  -4 -11   4        1.44        1.15      1.42 o 
  -3 -11   4       95.55       79.62      4.50 o 
  -2 -11   4      165.65      160.88      6.54 o 
  -1 -11   4        1.53       -0.05      1.29 o 
   0 -11   4       32.14       52.89      3.39 o 
   1 -11   4      459.51      437.41     11.66 o 
   2 -11   4      618.77      643.58     15.64 o 
   3 -11   4        4.25        7.07      2.01 o 
   4 -11   4       29.19       35.31      3.54 o 
   5 -11   4       97.37      102.95      5.79 o 
   6 -11   4       94.32       74.09      6.30 o 
   7 -11   4       82.80       82.35      7.81 o 
   8 -11   4      361.21      355.17     32.14 o 
   9 -11   4       32.16       31.04      4.82 o 
  10 -11   4      348.53      398.02     26.37 o 
  -6 -10   4       19.80       18.83      4.52 o 
  -5 -10   4        7.40        5.47      2.24 o 
  -4 -10   4      471.46      484.74     15.73 o 
  -3 -10   4       77.33       70.96      4.24 o 
  -2 -10   4        2.70        6.28      1.64 o 
  -1 -10   4      210.66      215.55      6.99 o 
   0 -10   4       21.63       17.89      2.26 o 
   1 -10   4      385.87      376.84     10.19 o 
   2 -10   4       32.03       34.13      2.74 o 
   3 -10   4      163.90      158.71     13.44 o 
   4 -10   4      781.08      754.49     20.91 o 
   5 -10   4        2.72        0.77      1.30 o 
   6 -10   4       30.60       31.02      3.46 o 
   7 -10   4      119.81      101.48      6.74 o 
   8 -10   4      297.27      299.08     11.21 o 
   9 -10   4        1.24        1.93      1.91 o 
  10 -10   4       75.72       75.31      5.61 o 
  -6  -9   4      290.88      298.04      9.66 o 
  -5  -9   4       12.45       10.81      2.15 o 
  -4  -9   4      149.25      154.88      6.32 o 
  -3  -9   4        0.09        3.05      1.72 o 
  -2  -9   4       59.52       56.26      3.21 o 
  -1  -9   4      762.69      746.73     17.00 o 
   0  -9   4       80.59       92.16      4.11 o 
   1  -9   4      635.91      579.28     13.77 o 
   2  -9   4       34.34       26.95      2.43 o 
   3  -9   4        0.11       -0.26      0.98 o 
   4  -9   4     1843.31     1799.27     36.83 o 
   5  -9   4      394.38      365.18     10.19 o 
   6  -9   4      327.28      327.38      9.61 o 
   7  -9   4      226.11      227.61      9.01 o 
   8  -9   4      226.92      211.69     13.08 o 
   9  -9   4      126.94      131.71      6.95 o 
  10  -9   4        0.02       -1.46      1.88 o 
  -7  -8   4       18.26       20.63      2.36 o 
  -6  -8   4       90.71       94.44      5.91 o 
  -5  -8   4      155.75      152.65      8.06 o 
  -4  -8   4        5.26        5.92      1.62 o 
  -3  -8   4      841.04      807.31     23.26 o 
  -2  -8   4      126.91      127.57      4.76 o 
  -1  -8   4      937.56      897.65     19.46 o 
   0  -8   4      299.38      292.70      8.56 o 
   1  -8   4      134.54      126.00      4.11 o 
   2  -8   4     1611.62     1586.67     28.43 o 
   3  -8   4      281.40      291.77      6.49 o 
   4  -8   4      346.43      329.98      7.21 o 
   5  -8   4       92.58       75.74      4.78 o 
   6  -8   4      417.78      375.01      9.14 o 
   7  -8   4      657.01      650.85     15.70 o 
   8  -8   4        9.01       10.66      2.47 o 
   9  -8   4      184.57      196.67      9.87 o 
  10  -8   4        1.25        2.29      2.09 o 
  -8  -7   4        2.99       -1.03      1.83 o 
  -7  -7   4       27.53       27.83      3.27 o 
  -6  -7   4        3.32        2.60      1.61 o 
  -5  -7   4      544.25      530.85     14.64 o 
  -4  -7   4      160.06      143.43      5.80 o 
  -3  -7   4      324.96      320.89      9.28 o 
  -2  -7   4       22.68       19.65      1.98 o 
  -1  -7   4      745.45      745.38     16.31 o 
   0  -7   4      114.34       95.96      3.34 o 
   1  -7   4      930.20      922.83     13.53 o 
   2  -7   4        4.56        5.72      0.89 o 
   3  -7   4      172.31      152.86      4.08 o 
   4  -7   4        4.68        3.83      0.95 o 
   5  -7   4      394.42      346.22      8.29 o 
   6  -7   4      130.68      123.68      5.04 o 
   7  -7   4       20.06       12.89      2.06 o 
   8  -7   4        4.89        4.77      1.65 o 
   9  -7   4       15.40       14.96      2.41 o 
  10  -7   4        0.00       -0.25      2.78 o 
  -8  -6   4       17.50       16.00      2.42 o 
  -7  -6   4       81.98       86.93      4.56 o 
  -6  -6   4      124.00      109.20      5.13 o 
  -5  -6   4        6.55        6.98      1.51 o 
  -4  -6   4      682.25      674.69     17.31 o 
  -3  -6   4      407.76      387.35      9.70 o 
  -2  -6   4        4.07        4.82      1.18 o 
  -1  -6   4      447.28      471.56      8.78 o 
   0  -6   4       85.17       83.24      3.10 o 
   1  -6   4     1592.49     1709.19     25.04 o 
   2  -6   4       48.84       51.74      3.08 o 
   3  -6   4     1941.18     1958.37     28.67 o 
   4  -6   4      213.25      221.47      5.65 o 
   5  -6   4      352.12      354.23      8.24 o 
   6  -6   4       35.25       36.01      2.63 o 
   7  -6   4      102.32       96.98      5.26 o 
   8  -6   4      219.98      210.47      7.05 o 
   9  -6   4        0.72        0.40      1.40 o 
  10  -6   4       64.73       58.86      4.24 o 
  -9  -5   4       14.41       23.43      2.64 o 
  -8  -5   4        1.34        0.24      1.45 o 
  -7  -5   4       37.44       37.48      3.14 o 
  -6  -5   4        4.92        3.21      1.46 o 
  -5  -5   4        0.66        3.26      1.32 o 
  -4  -5   4      185.62      192.52      5.15 o 
  -3  -5   4     1197.12     1187.93     21.91 o 
  -2  -5   4      491.03      516.80     12.54 o 
  -1  -5   4     3636.60     3912.66     55.05 o 
   0  -5   4      866.34      943.15     13.49 o 
   1  -5   4     1309.83     1341.16     19.81 o 
   2  -5   4      389.99      450.87      7.64 o 
   3  -5   4       18.16        4.09      0.77 o 
   4  -5   4      109.56      114.07      3.62 o 
   5  -5   4      446.74      419.85      9.20 o 
   6  -5   4        0.54        0.67      0.99 o 
   7  -5   4       83.75       81.97      3.94 o 
   8  -5   4       19.97       19.35      2.35 o 
   9  -5   4       43.30       45.75      3.26 o 
  10  -5   4        0.62        1.64      1.49 o 
  -9  -4   4       78.24       77.82      4.59 o 
  -8  -4   4      421.73      434.01     19.96 o 
  -7  -4   4       11.83       10.64      2.04 o 
  -6  -4   4       46.18       58.23      3.12 o 
  -5  -4   4      332.19      324.82      8.42 o 
  -4  -4   4      303.55      301.88      6.95 o 
  -3  -4   4     2801.52     3006.73     46.83 o 
  -2  -4   4      217.27      215.10      5.00 o 
  -1  -4   4     4612.55     4833.73     67.58 o 
   0  -4   4      469.91      496.92      8.25 o 
   1  -4   4      468.88      533.32      8.56 o 
   2  -4   4      752.85      777.24     11.98 o 
   3  -4   4      704.00      774.59     13.25 o 
   4  -4   4      147.49      152.58      5.24 o 
   5  -4   4      298.41      309.85      7.18 o 
   6  -4   4       15.79       13.45      2.21 o 
   7  -4   4      208.93      197.54      6.34 o 
   8  -4   4      122.66      116.12      4.80 o 
   9  -4   4      295.65      296.87      8.83 o 
  10  -4   4       84.82       85.59      4.04 o 
 -10  -3   4      205.34      201.54      7.98 o 
  -9  -3   4       29.50       31.05      4.95 o 
  -8  -3   4        0.64        4.23      1.47 o 
  -7  -3   4      276.36      280.92      8.05 o 
  -6  -3   4        2.90        1.40      1.14 o 
  -5  -3   4     1096.00     1052.94     21.93 o 
  -4  -3   4      412.84      429.42      8.14 o 
  -3  -3   4      367.02      361.39      6.26 o 
  -2  -3   4      844.08      910.33     13.76 o 
  -1  -3   4        2.02        1.31      0.69 o 
   0  -3   4       13.98       10.37      0.76 o 
   1  -3   4       45.65       63.08      1.95 o 
   2  -3   4      571.34      597.36     11.42 o 
   3  -3   4      339.22      319.16      6.88 o 
   4  -3   4      305.28      326.52      9.00 o 
   5  -3   4      390.03      383.47      9.32 o 
   6  -3   4       42.23       42.92      2.54 o 
   7  -3   4      348.63      358.15      9.40 o 
   8  -3   4       54.87       57.47      3.24 o 
   9  -3   4        3.64        1.53      1.67 o 
  10  -3   4       27.64       28.51      3.90 o 
 -10  -2   4        0.92       -1.74      1.74 o 
  -9  -2   4      326.73      319.56      9.46 o 
  -8  -2   4      134.36      137.79      5.33 o 
  -7  -2   4      575.23      547.08     13.13 o 
  -6  -2   4       11.64       11.16      1.60 o 
  -5  -2   4      193.75      185.26      6.13 o 
  -4  -2   4     1821.88     1921.02     27.83 o 
  -3  -2   4       84.29       93.40      2.52 o 
  -2  -2   4     1473.53     1571.51     22.67 o 
  -1  -2   4      274.02      305.32      5.14 o 
   0  -2   4      546.02      550.52      8.70 o 
   1  -2   4     3079.74     3080.32     57.72 o 
   2  -2   4      115.39      137.69      4.85 o 
   3  -2   4     1345.65     1377.08     28.61 o 
   4  -2   4       15.57       12.25      1.29 o 
   5  -2   4      343.31      336.61      8.27 o 
   6  -2   4       16.39       13.93      2.07 o 
   7  -2   4     1651.93     1552.65     31.56 o 
   8  -2   4       80.89       72.11      4.75 o 
   9  -2   4       62.11       65.72      4.87 o 
  10  -2   4      291.11      324.94     18.33 o 
 -11  -1   4        3.67        2.01      4.27 o 
 -10  -1   4        3.58        5.95      1.81 o 
  -9  -1   4      194.93      194.50      7.79 o 
  -8  -1   4      179.89      166.22      5.88 o 
  -7  -1   4       25.42       17.86      2.02 o 
  -6  -1   4       24.45       21.69      2.90 o 
  -5  -1   4      143.88      161.69      3.88 o 
  -4  -1   4       25.19       15.02      1.03 o 
  -3  -1   4       33.47       26.88      1.23 o 
  -2  -1   4     4361.51     4645.82     64.78 o 
  -1  -1   4      407.31      438.48      8.33 o 
   0  -1   4      517.61      469.19      8.73 o 
   1  -1   4      487.52      498.22      8.83 o 
   2  -1   4      716.03      763.71     13.70 o 
   3  -1   4     1032.43     1107.99     16.17 o 
   4  -1   4     1316.34     1284.11     22.78 o 
   5  -1   4      459.13      417.24      8.80 o 
   6  -1   4     1620.72     1530.44     32.55 o 
   7  -1   4      142.56      143.24      5.78 o 
   8  -1   4      378.94      383.32     11.39 o 
   9  -1   4      196.42      207.47      8.08 o 
 -11   0   4        9.61       12.19      3.07 o 
 -10   0   4      102.86       99.08      6.63 o 
  -9   0   4        6.12        8.14      1.76 o 
  -8   0   4      117.93      113.58      4.67 o 
  -7   0   4        2.97        3.33      1.24 o 
  -6   0   4       86.61       75.91      3.26 o 
  -5   0   4      221.51      226.93      4.43 o 
  -4   0   4       11.29       13.90      1.01 o 
  -3   0   4       20.12       11.32      0.95 o 
  -2   0   4    11147.03    11905.40    179.26 o 
  -1   0   4     2382.27     2477.95     42.13 o 
   0   0   4      189.55      175.32      4.82 o 
   1   0   4      377.50      370.18      9.47 o 
   2   0   4     1611.36     1633.77     28.37 o 
   3   0   4      623.82      707.02     13.53 o 
   4   0   4      857.19      813.53     22.13 o 
   5   0   4      252.46      232.20      8.94 o 
   6   0   4      856.91      840.10     19.44 o 
   7   0   4      207.30      183.94      6.79 o 
   8   0   4       46.06       50.64      3.68 o 
   9   0   4        2.42        2.87      1.80 o 
 -11   1   4       37.65       39.69      4.82 o 
 -10   1   4       25.27       25.81      4.16 o 
  -9   1   4       17.71       16.16      2.17 o 
  -8   1   4       19.84       21.32      2.34 o 
  -7   1   4        1.00        0.19      1.06 o 
  -6   1   4      154.28      162.74      5.07 o 
  -5   1   4       97.69      101.46      2.78 o 
  -4   1   4      405.59      409.82      6.78 o 
  -3   1   4       46.08       46.57      1.40 o 
  -2   1   4     2506.37     2579.06     43.82 o 
  -1   1   4     1975.89     2110.16     39.39 o 
   0   1   4     9678.45    10100.88    154.66 o 
   1   1   4      238.29      267.33      6.90 o 
   2   1   4     3617.35     3889.35     69.47 o 
   3   1   4       57.04       59.25      1.89 o 
   4   1   4      217.90      210.10      9.71 o 
   5   1   4        2.45        3.19      1.16 o 
   6   1   4        2.33        5.55      1.59 o 
   7   1   4      489.81      471.28     12.88 o 
   8   1   4       21.15       12.69      2.51 o 
   9   1   4       21.43       22.24      3.02 o 
 -11   2   4       42.94       50.86      5.34 o 
 -10   2   4      150.41      168.65      9.29 o 
  -9   2   4      259.68      253.64     13.18 o 
  -8   2   4       39.17       42.48      2.63 o 
  -7   2   4      657.44      638.42     14.46 o 
  -6   2   4      108.49      118.29      2.76 o 
  -5   2   4      607.61      607.45      9.74 o 
  -4   2   4     2539.45     2685.39     41.63 o 
  -3   2   4        4.56        3.78      0.71 o 
  -2   2   4      123.38      114.32      3.09 o 
  -1   2   4     1349.70     1377.56     20.29 o 
   0   2   4       80.05       82.18      2.90 o 
   1   2   4       94.59      111.40      4.39 o 
   2   2   4     2528.51     2942.39     69.34 o 
   3   2   4       84.41       84.95      3.25 o 
   4   2   4      347.69      338.44      9.72 o 
   5   2   4       14.81       14.64      1.89 o 
   6   2   4      238.09      233.33      7.54 o 
   7   2   4        3.04        3.67      1.74 o 
   8   2   4      471.95      485.44     13.74 o 
   9   2   4        8.49        4.02      4.02 o 
 -11   3   4        5.56        4.67      2.65 o 
 -10   3   4       76.18       89.55      9.29 o 
  -9   3   4       11.59       13.52      3.00 o 
  -8   3   4       71.44       87.59     15.69 o 
  -7   3   4       68.89       54.88      2.33 o 
  -6   3   4     2049.42     2065.41     28.80 o 
  -5   3   4     1798.97     1949.52     28.71 o 
  -4   3   4     1835.40     1894.10     27.18 o 
  -3   3   4      118.38      112.83      4.84 o 
  -2   3   4     1813.79     2018.12     48.71 o 
  -1   3   4      683.10      683.30     15.22 o 
   0   3   4     4712.74     5236.12    104.40 o 
   1   3   4      715.40      760.25     19.57 o 
   2   3   4     2561.10     2886.51     68.13 o 
   3   3   4        6.61        6.23      0.75 o 
   4   3   4      165.46      178.98      6.17 o 
   5   3   4        6.12        4.71      1.52 o 
   6   3   4      998.39      968.11     22.17 o 
   7   3   4       10.17       13.38      2.20 o 
   8   3   4       64.83       73.16      6.77 o 
 -11   4   4        5.95        1.92      2.65 o 
 -10   4   4      313.23      340.23     14.65 o 
  -9   4   4       21.77       22.90      3.61 o 
  -8   4   4     2133.47     2158.39    105.97 o 
  -7   4   4      246.20      246.25      8.27 o 
  -6   4   4       13.14       13.40      1.14 o 
  -5   4   4      101.38      121.31      2.68 o 
  -4   4   4        5.81        4.87      0.76 o 
  -3   4   4       64.15       57.36      2.01 o 
  -2   4   4     1136.80     1274.34     25.00 o 
  -1   4   4     2055.01     2221.42     47.59 o 
   0   4   4       22.53       13.90      1.36 o 
   1   4   4      251.06      255.47      7.03 o 
   2   4   4      956.91     1049.19     23.06 o 
   3   4   4       23.72       26.00      2.16 o 
   4   4   4      650.29      611.58     16.04 o 
   5   4   4       27.18       29.79      2.77 o 
   6   4   4      372.54      346.02     13.01 o 
   7   4   4      148.25      151.99      8.07 o 
 -12   5   4      116.49      138.62     11.30 o 
 -11   5   4       14.58       16.64      3.85 o 
 -10   5   4      448.29      477.59     18.96 o 
  -9   5   4      149.09      138.16      8.02 o 
  -8   5   4       16.50       14.33      2.41 o 
  -7   5   4      477.94      447.63     11.11 o 
  -6   5   4      120.51      111.07      4.41 o 
  -5   5   4     1383.24     1424.75     25.86 o 
  -4   5   4     2130.47     2343.66     35.56 o 
  -3   5   4     1532.63     1606.40     32.23 o 
  -2   5   4      373.75      389.05      9.59 o 
  -1   5   4      104.07      117.26      3.24 o 
   0   5   4      444.58      415.65     12.76 o 
   1   5   4       36.68       36.05      2.37 o 
   2   5   4       37.05       37.65      1.40 o 
   3   5   4      113.75      116.63      5.66 o 
   4   5   4       23.75       18.13      2.03 o 
   5   5   4      154.90      148.55     12.81 o 
   6   5   4      148.00      142.80     10.80 o 
   7   5   4      245.89      270.82     10.29 o 
 -12   6   4       34.56       33.65      6.28 o 
 -11   6   4      339.94      354.77     15.69 o 
 -10   6   4        9.11       10.97      3.20 o 
  -9   6   4      525.89      497.12     32.52 o 
  -8   6   4        3.19        4.39      2.31 o 
  -7   6   4     1436.79     1431.07     29.23 o 
  -6   6   4      476.46      469.43     14.35 o 
  -5   6   4        7.08        5.43      1.11 o 
  -4   6   4       82.66       76.76      2.76 o 
  -3   6   4     1266.15     1377.84     22.54 o 
  -2   6   4      484.58      495.52     12.13 o 
  -1   6   4      219.64      245.15      4.97 o 
   0   6   4      146.19      132.51      3.66 o 
   1   6   4       71.98       59.72      2.39 o 
   2   6   4        0.05        0.58      0.85 o 
   3   6   4      427.80      426.86     14.03 o 
   4   6   4      113.30      103.08      5.39 o 
   5   6   4        6.80        7.16      2.13 o 
   6   6   4        4.35        4.73      2.16 o 
 -12   7   4        5.70       -1.51      2.51 o 
 -11   7   4      890.20      941.24     46.83 o 
 -10   7   4        1.28        0.50      3.26 o 
  -9   7   4     1520.39     1504.41     45.58 o 
  -8   7   4      129.59      136.78      7.72 o 
  -7   7   4      295.78      294.11      8.20 o 
  -6   7   4       13.01       11.62      1.61 o 
  -5   7   4      487.40      442.86     12.65 o 
  -4   7   4      681.00      722.13     15.37 o 
  -3   7   4      120.60      111.99      3.50 o 
  -2   7   4      197.58      201.47      5.22 o 
  -1   7   4      508.61      507.26     11.50 o 
   0   7   4        5.36        5.97      1.36 o 
   1   7   4      159.45      147.90      5.22 o 
   2   7   4     2365.11     2346.89     60.14 o 
   3   7   4      320.42      340.85     12.03 o 
   4   7   4        2.26        1.53      1.59 o 
   5   7   4        0.87        2.44      1.71 o 
   6   7   4       95.12       90.25      9.79 o 
 -11   8   4       72.44       65.54     10.04 o 
 -10   8   4       96.05       95.42     10.80 o 
  -9   8   4      172.65      174.28      9.44 o 
  -8   8   4       28.14       29.96      3.24 o 
  -7   8   4       40.50       43.86      4.97 o 
  -6   8   4      160.90      153.39      7.32 o 
  -5   8   4     1916.12     2000.56     39.29 o 
  -4   8   4      166.84      158.31      4.82 o 
  -3   8   4     3391.40     3419.01     64.53 o 
  -2   8   4      158.59      154.17      7.05 o 
  -1   8   4     1454.81     1453.29     34.06 o 
   0   8   4     1492.12     1473.49     34.77 o 
   1   8   4        3.20        2.20      1.33 o 
   2   8   4       18.56       17.02      2.42 o 
   3   8   4        0.63        2.00      1.71 o 
   4   8   4        3.21        4.11      2.89 o 
   5   8   4      174.61      180.20      8.71 o 
 -11   9   4       28.44       33.65      8.29 o 
 -10   9   4        4.31        9.17      3.20 o 
  -9   9   4      208.87      221.16     11.08 o 
  -8   9   4      158.05      161.11      7.12 o 
  -7   9   4     2566.35     2532.08     49.91 o 
  -6   9   4        0.89        0.14      1.01 o 
  -5   9   4      450.57      386.05      9.68 o 
  -4   9   4       40.35       38.30      2.54 o 
  -3   9   4     1772.77     1650.76     36.46 o 
  -2   9   4       16.34       15.01      3.77 o 
  -1   9   4      189.28      197.73      6.88 o 
   0   9   4      206.58      211.09      7.37 o 
   1   9   4      191.81      200.45      7.25 o 
   2   9   4       16.72       20.37      2.87 o 
   3   9   4       44.43       44.11      4.77 o 
   4   9   4       30.42       25.54      3.64 o 
 -11  10   4        0.16        4.52      4.52 o 
 -10  10   4       56.02       58.38      5.72 o 
  -9  10   4      659.98      703.97     24.63 o 
  -8  10   4        0.21       -0.59      1.58 o 
  -7  10   4     1352.81     1281.67     37.65 o 
  -6  10   4      357.77      347.68     10.66 o 
  -5  10   4      954.16      882.92     21.72 o 
  -4  10   4        0.32       -0.10      0.89 o 
  -3  10   4       17.15       13.05      2.51 o 
  -2  10   4       79.54       77.41      5.01 o 
  -1  10   4      103.44       95.94      6.39 o 
   0  10   4       14.24       12.88      2.21 o 
   1  10   4       10.88        8.43      2.46 o 
   2  10   4       56.58       66.57      4.83 o 
   3  10   4       74.31       82.25      5.62 o 
   4  10   4       99.56       99.32      6.31 o 
 -11  11   4       15.33       11.60     10.04 o 
 -10  11   4      109.57      138.76     12.56 o 
  -9  11   4        6.14        5.27      3.77 o 
  -8  11   4        0.63       -0.28      1.68 o 
  -7  11   4      233.75      229.50      8.45 o 
  -6  11   4       69.61       82.31      6.64 o 
  -5  11   4      111.16      104.55      4.76 o 
  -4  11   4        2.10        1.84      1.04 o 
  -3  11   4      174.81      166.97      8.12 o 
  -2  11   4       39.30       36.63      3.91 o 
  -1  11   4      368.22      373.85     13.97 o 
   0  11   4        0.00       -0.10      1.67 o 
   1  11   4      132.39      139.19      7.34 o 
   2  11   4       62.22       64.47      4.91 o 
   3  11   4      518.24      551.88     23.98 o 
 -11  12   4       87.78       86.38      9.04 o 
 -10  12   4      512.41      513.28     26.87 o 
  -9  12   4       66.91       66.80      7.53 o 
  -8  12   4      108.38      115.92      7.36 o 
  -7  12   4      132.82      124.44      6.01 o 
  -6  12   4        7.61        3.29      1.95 o 
  -5  12   4        7.56        4.25      1.57 o 
  -4  12   4      104.85       99.49      6.60 o 
  -3  12   4       71.68       59.13      4.97 o 
  -2  12   4      372.86      346.21     13.60 o 
  -1  12   4       18.37       20.15      6.03 o 
   0  12   4      338.31      369.62     14.25 o 
   1  12   4      144.50      171.76     10.55 o 
   2  12   4      125.70      133.34      9.04 o 
 -10  13   4       49.86       74.58      8.54 o 
  -9  13   4        0.67       -3.13      3.64 o 
  -8  13   4        1.17        0.63      1.99 o 
  -7  13   4        8.02        1.75      1.73 o 
  -6  13   4       41.60       41.35      3.39 o 
  -5  13   4        6.18        1.91      1.39 o 
  -4  13   4      204.94      194.24      9.93 o 
  -3  13   4       99.71       80.21      7.16 o 
  -2  13   4      512.50      567.81     20.27 o 
  -1  13   4       77.61       94.69      6.78 o 
   0  13   4      445.42      499.81     35.28 o 
  -9  14   4       24.67       24.86      7.03 o 
  -8  14   4       47.40       55.28      5.65 o 
  -7  14   4        0.22        0.09      2.21 o 
  -6  14   4        5.34        2.85      1.57 o 
  -5  14   4        1.78        1.36      1.50 o 
  -4  14   4      111.66      119.74     11.30 o 
  -3  14   4      167.37      180.83      9.75 o 
  -2  14   4      153.61      159.77     14.44 o 
  -1  14   4       22.84       28.04      4.27 o 
  -7  15   4        0.09       -0.76      1.42 o 
  -6  15   4       51.36       42.41      4.56 o 
  -5  15   4       20.85       19.10      3.84 o 
  -4  15   4        0.13        0.31      2.39 o 
  -3  15   4       63.04       77.85     10.80 o 
   0 -15   5        1.35        2.26      3.77 o 
   1 -15   5       60.19       59.87      4.93 o 
   2 -15   5       33.91       41.96      4.51 o 
   3 -15   5        1.57        1.34      2.15 o 
   4 -15   5       12.20       19.33      3.54 o 
   5 -15   5       24.29       20.91      6.85 o 
   6 -15   5       36.11       32.07      4.38 o 
   7 -15   5      153.58      163.48     15.57 o 
  -2 -14   5       79.55       92.16      9.04 o 
  -1 -14   5       68.37       78.65      4.54 o 
   0 -14   5      201.39      209.45     13.09 o 
   1 -14   5       25.51       20.12      3.39 o 
   2 -14   5       32.91       29.33      4.07 o 
   3 -14   5        4.91        4.02      2.36 o 
   4 -14   5      306.09      296.81     17.34 o 
   5 -14   5      419.96      431.84     19.81 o 
   6 -14   5        0.04        0.45      2.53 o 
   7 -14   5       15.80       12.97      4.07 o 
   8 -14   5        0.09       -2.01      3.26 o 
  -3 -13   5        0.59       -1.00      3.26 o 
  -2 -13   5      239.15      241.34     12.37 o 
  -1 -13   5       52.40       55.11      6.42 o 
   0 -13   5       41.38       42.50      3.34 o 
   1 -13   5        5.74        2.39      3.11 o 
   2 -13   5       13.05        7.31      3.38 o 
   3 -13   5        6.56        4.21      2.15 o 
   4 -13   5       61.70       54.74      6.27 o 
   5 -13   5      129.04      128.54      7.02 o 
   6 -13   5       59.64       66.32      6.57 o 
   7 -13   5      129.66      138.13      9.67 o 
   8 -13   5       99.00      120.03     13.56 o 
  -4 -12   5      240.61      230.20     17.20 o 
  -3 -12   5       45.57       37.48      3.50 o 
  -2 -12   5      287.15      282.93     10.95 o 
  -1 -12   5       95.89       84.41      7.43 o 
   0 -12   5        0.19       -1.15      1.41 o 
   1 -12   5       84.64       79.22      5.35 o 
   2 -12   5      215.33      246.44     12.70 o 
   3 -12   5        8.23        6.42      2.24 o 
   4 -12   5      662.31      680.13     20.20 o 
   5 -12   5        5.75        4.89      3.00 o 
   6 -12   5      176.79      214.16     12.07 o 
   7 -12   5        0.14        0.84      1.91 o 
   8 -12   5       35.30       50.92     11.43 o 
   9 -12   5        0.14        2.26      2.35 o 
  -5 -11   5        4.41        2.56      2.13 o 
  -4 -11   5      328.42      327.64     10.93 o 
  -3 -11   5        4.88        7.47      2.13 o 
  -2 -11   5       11.44        7.62      1.88 o 
  -1 -11   5      144.07      146.00      5.77 o 
   0 -11   5      272.79      265.53      8.40 o 
   1 -11   5      156.91      174.54      6.41 o 
   2 -11   5      440.10      490.25     15.52 o 
   3 -11   5      432.15      432.69     14.09 o 
   4 -11   5       10.42       22.55      3.16 o 
   5 -11   5      269.54      241.67     12.43 o 
   6 -11   5       74.79       93.29      7.78 o 
   7 -11   5       36.46       30.77      3.90 o 
   8 -11   5       25.85       30.19      4.69 o 
   9 -11   5        0.53        5.97      3.00 o 
  -6 -10   5       30.09       28.65      2.97 o 
  -5 -10   5       91.58       83.66      7.76 o 
  -4 -10   5      133.51      124.28      6.04 o 
  -3 -10   5        2.26        0.34      1.63 o 
  -2 -10   5      350.32      368.08     10.25 o 
  -1 -10   5      108.21       98.45      4.53 o 
   0 -10   5      422.08      464.90     12.09 o 
   1 -10   5       39.66       44.89      3.15 o 
   2 -10   5      148.53      142.36      6.69 o 
   3 -10   5      169.74      156.29      8.13 o 
   4 -10   5       58.72       51.78      3.41 o 
   5 -10   5       10.73        7.74      2.08 o 
   6 -10   5      316.52      319.75     11.40 o 
   7 -10   5       64.37       62.37      5.60 o 
   8 -10   5        2.83        0.69      1.91 o 
   9 -10   5       72.28       79.84      5.61 o 
  10 -10   5      544.98      624.34     26.36 o 
  -7  -9   5      198.33      211.69     14.56 o 
  -6  -9   5      288.61      279.58      9.80 o 
  -5  -9   5       12.31       10.01      2.38 o 
  -4  -9   5      639.07      622.19     17.13 o 
  -3  -9   5        9.35       17.50      2.26 o 
  -2  -9   5      439.27      468.47     12.02 o 
  -1  -9   5        0.46       -0.13      1.18 o 
   0  -9   5      325.45      292.56      8.44 o 
   1  -9   5      283.28      300.16      8.74 o 
   2  -9   5      415.81      390.95     10.47 o 
   3  -9   5     1853.74     1807.81     36.99 o 
   4  -9   5       10.33       11.61      2.33 o 
   5  -9   5      440.76      414.75     18.01 o 
   6  -9   5      418.18      418.73     11.65 o 
   7  -9   5       17.01       18.90      4.07 o 
   8  -9   5      423.75      413.77     14.00 o 
   9  -9   5       18.98       23.60      3.73 o 
  10  -9   5       73.83       83.27     11.17 o 
  -7  -8   5      105.90      114.16      6.43 o 
  -6  -8   5       42.42       47.04      3.54 o 
  -5  -8   5      107.02       91.29      4.89 o 
  -4  -8   5      387.51      380.24     11.61 o 
  -3  -8   5     1120.38     1169.80     30.08 o 
  -2  -8   5      217.37      199.64      6.46 o 
  -1  -8   5      607.27      646.04     14.93 o 
   0  -8   5      261.63      266.47      7.70 o 
   1  -8   5     2896.50     2885.10     49.58 o 
   2  -8   5       15.83       12.16      1.61 o 
   3  -8   5      816.65      800.88     16.21 o 
   4  -8   5      374.50      347.45      9.18 o 
   5  -8   5      388.93      374.04     10.08 o 
   6  -8   5      448.56      427.12     10.15 o 
   7  -8   5        5.01        2.64      1.39 o 
   8  -8   5      122.98      130.34      5.59 o 
   9  -8   5        4.53        1.88      2.07 o 
  10  -8   5       53.47       74.49      9.17 o 
  -8  -7   5      113.37      107.55      5.40 o 
  -7  -7   5      179.72      178.82      7.28 o 
  -6  -7   5       36.12       34.85      3.11 o 
  -5  -7   5       26.19       34.97      6.47 o 
  -4  -7   5       15.59       10.31      2.03 o 
  -3  -7   5      433.91      434.16     10.95 o 
  -2  -7   5        5.29        7.45      1.48 o 
  -1  -7   5     1787.05     1694.40     33.97 o 
   0  -7   5      111.46      114.69      3.77 o 
   1  -7   5      867.29      877.65     15.60 o 
   2  -7   5      719.22      692.46     13.41 o 
   3  -7   5      684.44      663.50     13.70 o 
   4  -7   5       70.75       65.57      3.24 o 
   5  -7   5      357.40      349.23      8.49 o 
   6  -7   5       54.17       45.16      3.07 o 
   7  -7   5     1184.07     1106.85     24.26 o 
   8  -7   5        2.24        0.48      1.37 o 
   9  -7   5       54.39       58.36      4.20 o 
  10  -7   5       64.25       51.09      4.95 o 
  -9  -6   5        6.75        0.75      2.76 o 
  -8  -6   5      306.48      316.69     14.24 o 
  -7  -6   5       59.68       63.85      4.18 o 
  -6  -6   5      129.35      131.12      5.78 o 
  -5  -6   5        8.13        8.61      2.27 o 
  -4  -6   5       26.53       29.63      2.95 o 
  -3  -6   5       46.87       31.73      2.35 o 
  -2  -6   5      194.67      175.29      5.52 o 
  -1  -6   5       63.09       76.53      2.62 o 
   0  -6   5      242.94      218.78      5.91 o 
   1  -6   5      177.88      185.35      4.19 o 
   2  -6   5       34.23       38.15      2.25 o 
   3  -6   5     1279.51     1298.57     21.70 o 
   4  -6   5        8.00        8.08      1.27 o 
   5  -6   5     2438.60     2267.43     40.48 o 
   6  -6   5       29.03       29.19      2.55 o 
   7  -6   5     2124.35     2082.22     42.21 o 
   8  -6   5        1.07        1.20      1.36 o 
   9  -6   5       94.24       99.48      4.75 o 
  10  -6   5      116.16      128.62      6.03 o 
  -9  -5   5       15.06       17.01      2.57 o 
  -8  -5   5       37.96       45.45      6.16 o 
  -7  -5   5      444.18      449.82     13.36 o 
  -6  -5   5        1.17        0.05      1.17 o 
  -5  -5   5      653.04      620.34     16.21 o 
  -4  -5   5      745.51      684.63     18.44 o 
  -3  -5   5       10.48       15.18      2.60 o 
  -2  -5   5        7.89       11.42      1.07 o 
  -1  -5   5       68.80       83.48      2.38 o 
   0  -5   5      182.30      193.73      3.76 o 
   1  -5   5     1204.62     1269.46     18.92 o 
   2  -5   5        0.39       -0.17      0.59 o 
   3  -5   5     2012.62     2038.10     35.99 o 
   4  -5   5        2.26        2.60      0.91 o 
   5  -5   5     2138.75     2112.33     37.74 o 
   6  -5   5       37.38       35.84      2.59 o 
   7  -5   5      368.09      336.19      9.37 o 
   8  -5   5       20.72       15.72      2.11 o 
   9  -5   5      133.76      124.51      5.18 o 
  10  -5   5        0.19        1.55      1.43 o 
 -10  -4   5        8.86        1.26      4.27 o 
  -9  -4   5       67.67       68.87      4.36 o 
  -8  -4   5        1.59       -0.10      1.56 o 
  -7  -4   5        9.43        6.69      1.79 o 
  -6  -4   5        7.57        8.00      2.13 o 
  -5  -4   5        2.13        4.84      1.31 o 
  -4  -4   5      182.49      193.06      7.58 o 
  -3  -4   5       77.83       69.12      2.19 o 
  -2  -4   5      259.42      270.20      5.12 o 
  -1  -4   5      891.70      962.18     14.62 o 
   0  -4   5      177.45      162.92      4.46 o 
   1  -4   5     1502.70     1467.59     21.54 o 
   2  -4   5       27.86       24.51      1.38 o 
   3  -4   5     2393.74     2658.16     46.16 o 
   4  -4   5       95.69      103.20      3.39 o 
   5  -4   5     1489.33     1436.67     26.30 o 
   6  -4   5      216.12      207.22      6.52 o 
   7  -4   5       98.73       92.39      3.99 o 
   8  -4   5        7.84        7.91      1.64 o 
   9  -4   5      186.33      191.14      6.38 o 
  10  -4   5       16.64       21.85      5.02 o 
 -10  -3   5       10.45       15.50      3.00 o 
  -9  -3   5       37.85       46.43      3.68 o 
  -8  -3   5       28.15       29.46      2.56 o 
  -7  -3   5        1.86        3.99      1.42 o 
  -6  -3   5      773.75      774.08     17.26 o 
  -5  -3   5      392.61      376.39      9.40 o 
  -4  -3   5      144.12      166.38      4.51 o 
  -3  -3   5     1769.35     1871.90     27.28 o 
  -2  -3   5      253.96      289.31      5.25 o 
  -1  -3   5       18.04        9.04      1.19 o 
   0  -3   5      616.27      604.99      8.97 o 
   1  -3   5      625.09      660.98     11.33 o 
   2  -3   5      102.95      126.44      3.95 o 
   3  -3   5      279.18      332.29     11.60 o 
   4  -3   5      113.43      105.02      4.83 o 
   5  -3   5     1785.83     1760.87     35.06 o 
   6  -3   5       23.11       20.67      2.09 o 
   7  -3   5      437.01      448.09     11.09 o 
   8  -3   5       86.79       83.31      3.43 o 
   9  -3   5       31.21       34.80      4.30 o 
 -10  -2   5        7.20        7.64      2.78 o 
  -9  -2   5        2.02       -0.08      1.41 o 
  -8  -2   5        8.38        7.30      1.77 o 
  -7  -2   5      553.47      526.59     12.80 o 
  -6  -2   5       62.02       69.32      4.57 o 
  -5  -2   5      629.12      608.86     11.09 o 
  -4  -2   5     4946.75     5421.53     82.56 o 
  -3  -2   5       32.66       21.92      1.34 o 
  -2  -2   5     1822.53     2079.78     29.83 o 
  -1  -2   5      421.40      419.17      6.83 o 
   0  -2   5     2045.08     2079.26     33.12 o 
   1  -2   5       40.44       42.77      1.76 o 
   2  -2   5      920.56      925.11     15.13 o 
   3  -2   5      768.68      836.57     14.43 o 
   4  -2   5      114.90      107.06      2.72 o 
   5  -2   5     1775.57     1706.71     33.82 o 
   6  -2   5       69.81       65.74      2.66 o 
   7  -2   5      733.00      748.79     20.73 o 
   8  -2   5       10.07        7.55      2.66 o 
   9  -2   5       94.12       99.59      6.12 o 
 -11  -1   5      189.31      201.39     17.08 o 
 -10  -1   5       14.41       15.51      3.25 o 
  -9  -1   5      228.26      200.78      6.99 o 
  -8  -1   5      190.73      173.93      6.09 o 
  -7  -1   5      442.50      448.12     11.31 o 
  -6  -1   5      120.94      104.66      6.09 o 
  -5  -1   5        3.64        5.31      0.82 o 
  -4  -1   5     1854.34     2085.97     30.17 o 
  -3  -1   5        9.59       10.17      0.91 o 
  -2  -1   5       12.10        5.13      0.67 o 
  -1  -1   5      344.18      337.58      6.33 o 
   0  -1   5      102.94      137.49      2.86 o 
   1  -1   5      274.99      275.71      7.50 o 
   2  -1   5      783.41      890.42     13.13 o 
   3  -1   5      391.17      309.55     17.27 o 
   4  -1   5       89.84       75.61      4.20 o 
   5  -1   5     1661.43     1511.15     31.86 o 
   6  -1   5      391.28      379.28     10.56 o 
   7  -1   5      337.17      351.72     10.49 o 
   8  -1   5      200.05      201.71      8.56 o 
   9  -1   5        0.25        0.27      1.80 o 
 -11   0   5      173.75      151.17     14.82 o 
 -10   0   5      490.12      485.70     18.52 o 
  -9   0   5       31.69       34.04      4.16 o 
  -8   0   5      656.92      605.72     17.26 o 
  -7   0   5        5.31        7.32      1.49 o 
  -6   0   5      727.52      674.86     13.25 o 
  -5   0   5       25.18       30.03      1.49 o 
  -4   0   5      980.88      976.25     14.79 o 
  -3   0   5       32.68       29.88      1.24 o 
  -2   0   5      844.67      852.41     13.93 o 
  -1   0   5     1107.61     1148.31     22.80 o 
   0   0   5        0.05       -0.34      0.34 o 
   1   0   5       22.23       14.07      0.95 o 
   2   0   5      730.67      870.65     22.82 o 
   3   0   5       33.79       36.68      1.56 o 
   4   0   5       39.29       43.57      2.47 o 
   5   0   5      108.13      100.65      4.25 o 
   6   0   5       36.52       31.34      2.68 o 
   7   0   5       14.72        9.99      2.05 o 
   8   0   5      101.26       99.62      5.40 o 
   9   0   5      215.82      224.50     18.58 o 
 -11   1   5        4.36        3.29      2.35 o 
 -10   1   5      849.92      854.34     28.49 o 
  -9   1   5       27.44       33.44      4.16 o 
  -8   1   5     1810.91     1753.69     52.73 o 
  -7   1   5      254.01      255.53      7.32 o 
  -6   1   5      323.44      314.17      6.51 o 
  -5   1   5      246.47      247.28      4.80 o 
  -4   1   5     1432.18     1572.37     22.88 o 
  -3   1   5       71.52       75.69      2.10 o 
  -2   1   5     3964.97     4117.41     69.45 o 
  -1   1   5      570.13      590.77     12.09 o 
   0   1   5      665.77      753.95     12.46 o 
   1   1   5      207.43      202.19      4.11 o 
   2   1   5      204.98      293.88     10.97 o 
   3   1   5      205.46      205.86      4.84 o 
   4   1   5        8.07       10.23      1.45 o 
   5   1   5       13.95       10.70      2.43 o 
   6   1   5        1.45       -1.39      1.61 o 
   7   1   5        0.30       -1.33      1.33 o 
   8   1   5        0.39       -1.49      1.49 o 
   9   1   5        9.18        6.78      4.77 o 
 -11   2   5       30.55       27.41      8.04 o 
 -10   2   5      710.76      707.00     25.11 o 
  -9   2   5       31.97       32.37      4.53 o 
  -8   2   5      538.27      531.45     21.72 o 
  -7   2   5      142.31      132.05      8.57 o 
  -6   2   5      212.52      210.61      4.87 o 
  -5   2   5      928.44     1002.57     16.68 o 
  -4   2   5      858.74      896.54     14.52 o 
  -3   2   5      118.93      123.54      3.63 o 
  -2   2   5     5654.94     6222.95     94.10 o 
  -1   2   5       84.96       80.70      2.88 o 
   0   2   5      250.06      230.64      5.71 o 
   1   2   5        1.79        1.33      0.98 o 
   2   2   5      121.51       92.84      5.42 o 
   3   2   5        2.92        2.73      0.61 o 
   4   2   5      157.69      147.49      4.93 o 
   5   2   5        5.52        4.50      1.34 o 
   6   2   5       45.24       39.03      3.10 o 
   7   2   5       37.53       34.57      4.54 o 
   8   2   5       22.91       19.86      2.82 o 
 -11   3   5       17.34       22.50      4.13 o 
 -10   3   5       63.80       70.19      6.08 o 
  -9   3   5       18.27       14.19      3.89 o 
  -8   3   5      450.77      437.45     16.57 o 
  -7   3   5        9.28        9.51      1.84 o 
  -6   3   5      771.25      769.91     14.64 o 
  -5   3   5      154.08      142.09      3.89 o 
  -4   3   5      545.48      535.97     11.36 o 
  -3   3   5      184.16      202.57      6.83 o 
  -2   3   5     4454.66     4773.33     70.70 o 
  -1   3   5      727.49      794.26     17.43 o 
   0   3   5      646.82      610.17     14.00 o 
   1   3   5      405.46      407.14     11.74 o 
   2   3   5       11.81       20.93      2.40 o 
   3   3   5      618.19      627.30     13.89 o 
   4   3   5     1384.09     1343.92     28.36 o 
   5   3   5       11.38        8.70      1.68 o 
   6   3   5      623.88      591.81     21.29 o 
   7   3   5        0.04        2.06      1.51 o 
 -12   4   5      161.05      177.79     13.06 o 
 -11   4   5       28.08       24.30      5.90 o 
 -10   4   5       60.68       68.19      6.40 o 
  -9   4   5       10.91        8.21      2.59 o 
  -8   4   5      885.79      864.85     22.21 o 
  -7   4   5      194.66      178.35      6.33 o 
  -6   4   5      905.08      866.42     15.45 o 
  -5   4   5      283.78      254.02      5.92 o 
  -4   4   5     1654.97     1613.86     27.84 o 
  -3   4   5     1594.19     1727.80     41.70 o 
  -2   4   5     1193.50     1187.31     20.82 o 
  -1   4   5        3.32        5.83      0.65 o 
   0   4   5       27.31       31.31      2.06 o 
   1   4   5      543.08      594.68     16.33 o 
   2   4   5        0.08        0.24      1.03 o 
   3   4   5      332.94      314.67      8.96 o 
   4   4   5     1325.84     1238.40     29.82 o 
   5   4   5       51.78       47.43      3.50 o 
   6   4   5      221.31      212.80      8.20 o 
   7   4   5        0.88        2.48      1.76 o 
 -12   5   5        7.20       16.07      4.77 o 
 -11   5   5       37.03       45.03      5.48 o 
 -10   5   5      504.57      541.07     36.66 o 
  -9   5   5       73.67       67.71      5.67 o 
  -8   5   5      286.24      304.30     12.73 o 
  -7   5   5        4.34        5.28      1.18 o 
  -6   5   5      789.22      782.39     15.26 o 
  -5   5   5     1460.27     1502.23     26.96 o 
  -4   5   5      828.33      777.19     14.76 o 
  -3   5   5      972.35     1013.85     22.30 o 
  -2   5   5      177.45      182.31      8.35 o 
  -1   5   5      836.83      848.02     17.33 o 
   0   5   5        9.28        2.12      0.85 o 
   1   5   5       62.29       61.96      3.77 o 
   2   5   5      369.95      365.61     10.18 o 
   3   5   5       18.64       19.46      1.91 o 
   4   5   5       89.91       99.20      4.45 o 
   5   5   5        5.24        2.66      1.55 o 
   6   5   5       18.40        9.89      2.23 o 
 -12   6   5        0.19       -0.75      2.76 o 
 -11   6   5       16.99       12.52      3.77 o 
 -10   6   5       30.32       28.88      7.28 o 
  -9   6   5      617.12      647.68     22.85 o 
  -8   6   5       27.49       28.04      3.98 o 
  -7   6   5      107.62      107.54      3.86 o 
  -6   6   5      108.80      109.26      3.73 o 
  -5   6   5      833.04      782.49     15.18 o 
  -4   6   5      111.69      118.99      5.25 o 
  -3   6   5       19.69       14.73      1.04 o 
  -2   6   5      106.41      116.48      5.09 o 
  -1   6   5      272.01      253.21      6.84 o 
   0   6   5      535.66      537.06     13.91 o 
   1   6   5      533.66      526.89      9.42 o 
   2   6   5      785.35      809.81     20.94 o 
   3   6   5      396.83      392.95     14.69 o 
   4   6   5        0.67        2.93      1.57 o 
   5   6   5      182.59      187.99      8.14 o 
   6   6   5       39.54       44.88      4.19 o 
 -11   7   5      136.05      134.35     14.56 o 
 -10   7   5        4.08        2.26      4.02 o 
  -9   7   5       86.76       80.50      6.26 o 
  -8   7   5        0.01       -1.33      1.75 o 
  -7   7   5      230.64      226.08      6.90 o 
  -6   7   5       27.17       29.73      2.08 o 
  -5   7   5      929.83      892.64     17.18 o 
  -4   7   5      221.90      218.02      6.80 o 
  -3   7   5      157.17      167.02      4.12 o 
  -2   7   5       38.77       38.24      2.12 o 
  -1   7   5     2327.38     2336.25     48.60 o 
   0   7   5       95.27       86.73      3.26 o 
   1   7   5     3020.16     3013.69     78.97 o 
   2   7   5      165.75      151.94      6.78 o 
   3   7   5      754.69      747.01     22.64 o 
   4   7   5        0.21        0.41      3.52 o 
   5   7   5      207.93      221.52      9.46 o 
 -11   8   5       53.56       50.98      9.29 o 
 -10   8   5       10.68        8.79      3.20 o 
  -9   8   5      190.60      195.02     16.20 o 
  -8   8   5      117.43      119.07      5.87 o 
  -7   8   5      669.27      662.33     15.33 o 
  -6   8   5        0.00       -0.91      0.91 o 
  -5   8   5      204.93      209.34      6.09 o 
  -4   8   5        1.90        3.80      0.97 o 
  -3   8   5      726.33      761.25     22.26 o 
  -2   8   5      435.69      400.91     11.57 o 
  -1   8   5     5164.79     5093.24    112.55 o 
   0   8   5       48.21       46.14      3.51 o 
   1   8   5     2341.13     2446.97     56.01 o 
   2   8   5        1.55        0.61      1.63 o 
   3   8   5      318.38      334.28     12.18 o 
   4   8   5      106.99      111.16     16.70 o 
   5   8   5       15.13       16.27      4.90 o 
 -11   9   5        7.21        9.79      5.52 o 
 -10   9   5      105.32      111.29     13.18 o 
  -9   9   5       37.95       38.80      4.77 o 
  -8   9   5      166.83      162.35      6.49 o 
  -7   9   5        0.94        1.22      1.27 o 
  -6   9   5        8.52        8.26      1.52 o 
  -5   9   5       34.86       36.30      2.41 o 
  -4   9   5        1.44        2.41      1.01 o 
  -3   9   5       98.91      106.71      5.81 o 
  -2   9   5       50.95       52.72      4.14 o 
  -1   9   5      139.07      121.83      5.93 o 
   0   9   5       62.90       65.15      3.60 o 
   1   9   5        9.31        9.63      2.09 o 
   2   9   5      112.81      110.43      5.74 o 
   3   9   5       10.86        9.20      2.36 o 
   4   9   5       95.73      105.99      6.10 o 
 -11  10   5       18.40       14.08      3.79 o 
 -10  10   5       20.12       16.44      3.56 o 
  -9  10   5      157.44      156.83     13.94 o 
  -8  10   5      130.59      133.59      5.49 o 
  -7  10   5       32.46       24.39      3.97 o 
  -6  10   5       26.85       26.92      3.18 o 
  -5  10   5      198.15      207.73      7.07 o 
  -4  10   5       81.58       76.23      3.20 o 
  -3  10   5      135.71      125.59     11.68 o 
  -2  10   5       80.41       79.23      5.06 o 
  -1  10   5      384.76      363.36     14.06 o 
   0  10   5      248.12      269.72     11.30 o 
   1  10   5        3.47        2.80      1.55 o 
   2  10   5        0.28       -1.32      1.55 o 
   3  10   5       31.11       41.57      3.91 o 
 -11  11   5      373.74      377.72     21.22 o 
 -10  11   5      181.82      209.03     11.08 o 
  -9  11   5      173.77      206.17     14.06 o 
  -8  11   5        4.21        6.48      1.96 o 
  -7  11   5       31.24       32.68      3.26 o 
  -6  11   5       25.32       22.51      3.34 o 
  -5  11   5      186.52      174.49      6.31 o 
  -4  11   5       17.51       15.78      2.97 o 
  -3  11   5       62.52       58.93      4.74 o 
  -2  11   5      140.41      148.73      7.48 o 
  -1  11   5       16.85       14.32      5.27 o 
   0  11   5       18.34       14.71      2.65 o 
   1  11   5       54.53       52.23      5.02 o 
   2  11   5        1.79        2.26      2.09 o 
   3  11   5        7.71       10.04      5.02 o 
 -10  12   5       28.68       26.62      5.78 o 
  -9  12   5        2.69       -0.50      2.13 o 
  -8  12   5      311.74      306.81     10.58 o 
  -7  12   5        5.12       10.33      2.11 o 
  -6  12   5      803.90      789.24     23.86 o 
  -5  12   5       12.98        9.80      1.63 o 
  -4  12   5      391.67      374.18     14.65 o 
  -3  12   5      296.84      301.26     13.69 o 
  -2  12   5        0.53       -0.35      1.86 o 
  -1  12   5      204.21      237.12     10.50 o 
   0  12   5        2.95        5.27      2.23 o 
   1  12   5        0.85       -1.51      2.01 o 
  -9  13   5       12.37        8.94      2.93 o 
  -8  13   5      311.04      300.30     10.62 o 
  -7  13   5        1.96        1.97      1.59 o 
  -6  13   5        0.28       -1.21      2.24 o 
  -5  13   5      109.29       97.72      6.97 o 
  -4  13   5      343.91      337.19     14.10 o 
  -3  13   5        6.83        4.02      2.55 o 
  -2  13   5        0.00        2.06      2.16 o 
  -1  13   5      372.65      411.34     15.91 o 
   0  13   5      126.52      123.55      9.04 o 
  -9  14   5       65.29       64.54      9.54 o 
  -8  14   5       52.35       54.97      5.63 o 
  -7  14   5      112.55      101.13      5.23 o 
  -6  14   5      142.28      126.80      5.29 o 
  -5  14   5        0.98        3.08      2.32 o 
  -4  14   5        9.77       11.01      3.19 o 
  -3  14   5        9.24        8.23      7.28 o 
  -2  14   5       31.09       26.44      4.52 o 
  -1  14   5        0.39       -2.76      2.76 o 
  -8  15   5        4.81       15.57      3.77 o 
  -7  15   5       37.86       36.87      3.23 o 
  -6  15   5      127.67      135.85     11.05 o 
  -5  15   5       11.16       14.06      4.27 o 
   2 -15   6      172.30      167.73      8.64 o 
   3 -15   6        0.09        2.52      2.36 o 
   4 -15   6       71.13       67.14      6.59 o 
   5 -15   6       34.08       30.29      4.03 o 
   6 -15   6        0.15       -3.26      3.26 o 
  -1 -14   6      273.62      297.17     16.24 o 
   0 -14   6        3.09        0.61      2.09 o 
   1 -14   6      206.64      206.82      9.42 o 
   2 -14   6      640.53      642.33     23.62 o 
   3 -14   6       72.40       86.31      6.04 o 
   4 -14   6      135.29      122.60      7.20 o 
   5 -14   6       95.99       85.37      8.08 o 
   6 -14   6        4.05        3.53      3.36 o 
   7 -14   6       99.81      114.24     10.17 o 
  -2 -13   6      125.39      142.51     26.87 o 
  -1 -13   6       68.47       62.71      4.93 o 
   0 -13   6      887.18      951.60     26.78 o 
   1 -13   6      182.56      197.49      8.98 o 
   2 -13   6      947.61      951.24     26.81 o 
   3 -13   6       50.43       54.68      4.66 o 
   4 -13   6        0.20        2.55      2.06 o 
   5 -13   6        0.04       -1.19      2.57 o 
   6 -13   6       37.09       32.67      5.47 o 
   7 -13   6        2.98       -2.19      2.65 o 
   8 -13   6       10.41        9.48      3.00 o 
  -4 -12   6       86.66      108.23     10.04 o 
  -3 -12   6       53.73       67.58      9.79 o 
  -2 -12   6      451.22      472.14     15.19 o 
  -1 -12   6       41.90       44.73      4.17 o 
   0 -12   6     1136.58     1131.91     37.67 o 
   1 -12   6      102.79      100.63      6.09 o 
   2 -12   6      777.07      795.66     23.01 o 
   3 -12   6        9.85       14.58      2.96 o 
   4 -12   6       69.68       64.53      6.75 o 
   5 -12   6        0.01        0.14      2.35 o 
   6 -12   6      109.09      108.64     11.58 o 
   7 -12   6       38.20       44.10      4.33 o 
   8 -12   6      344.96      332.35     20.09 o 
  -5 -11   6        2.48        3.01      3.77 o 
  -4 -11   6      240.51      269.20     16.57 o 
  -3 -11   6        2.45        0.79      1.69 o 
  -2 -11   6      411.74      440.52     12.83 o 
  -1 -11   6       24.67       24.12      3.62 o 
   0 -11   6       59.90       76.72      5.16 o 
   1 -11   6      400.09      407.33     13.61 o 
   2 -11   6        5.04        1.29      1.84 o 
   3 -11   6      158.73      137.47      6.94 o 
   4 -11   6       23.84       13.96      3.68 o 
   5 -11   6        4.95        2.22      2.08 o 
   6 -11   6      784.07      786.22     22.59 o 
   7 -11   6       56.74       55.79     11.43 o 
   8 -11   6      186.52      203.70     11.04 o 
   9 -11   6       38.48       33.90      8.54 o 
  -6 -10   6      159.45      139.62     11.30 o 
  -5 -10   6       78.97       79.70      5.19 o 
  -4 -10   6       64.17       70.59      4.60 o 
  -3 -10   6       63.66       66.24      3.94 o 
  -2 -10   6       25.99       24.18      2.69 o 
  -1 -10   6      209.84      202.31      7.04 o 
   0 -10   6      197.56      217.38      8.75 o 
   1 -10   6     1041.16      997.72     26.60 o 
   2 -10   6     1070.20     1071.01     28.28 o 
   3 -10   6      242.56      231.93     13.81 o 
   4 -10   6      285.92      290.49     22.72 o 
   5 -10   6      302.70      274.99     10.33 o 
   6 -10   6      201.65      188.27      9.57 o 
   7 -10   6       18.33       17.38      5.10 o 
   8 -10   6       86.97       89.67      5.83 o 
   9 -10   6      180.03      189.92      8.97 o 
  -7  -9   6        0.53        5.78      3.26 o 
  -6  -9   6       42.88       43.38      3.70 o 
  -5  -9   6       83.35       95.80      7.61 o 
  -4  -9   6       51.21       46.12      5.11 o 
  -3  -9   6      354.61      362.68     10.25 o 
  -2  -9   6      370.41      412.43     11.08 o 
  -1  -9   6        0.16        2.00      1.34 o 
   0  -9   6      574.91      600.10     14.50 o 
   1  -9   6      318.63      313.37     11.55 o 
   2  -9   6      335.06      305.56      8.96 o 
   3  -9   6       56.40       47.40      3.21 o 
   4  -9   6     1762.89     1643.55     40.50 o 
   5  -9   6      529.15      516.60     18.41 o 
   6  -9   6      277.19      272.38     11.05 o 
   7  -9   6      271.25      280.50     10.68 o 
   8  -9   6        0.01        0.39      1.70 o 
   9  -9   6        6.42        6.15      2.63 o 
  -7  -8   6       97.19       95.84      6.79 o 
  -6  -8   6       21.92       20.79      2.81 o 
  -5  -8   6      722.77      708.26     19.19 o 
  -4  -8   6       77.90       88.96      6.45 o 
  -3  -8   6     1346.91     1373.05     28.96 o 
  -2  -8   6      878.79      879.28     22.65 o 
  -1  -8   6      925.91      893.18     19.77 o 
   0  -8   6      274.93      270.56      6.97 o 
   1  -8   6       88.92       82.53      3.92 o 
   2  -8   6     1676.08     1542.02     31.98 o 
   3  -8   6      197.26      190.43      5.60 o 
   4  -8   6        9.84        5.46      1.34 o 
   5  -8   6      137.33      142.57      4.92 o 
   6  -8   6        3.84        5.03      1.43 o 
   7  -8   6       38.81       40.15      3.18 o 
   8  -8   6      101.65       96.56      5.47 o 
   9  -8   6       42.24       41.17      4.20 o 
  -8  -7   6        8.05        9.69      3.52 o 
  -7  -7   6        5.27        6.68      2.58 o 
  -6  -7   6       30.64       29.59      3.22 o 
  -5  -7   6      194.85      195.84      7.88 o 
  -4  -7   6        0.09       -2.25      2.25 o 
  -3  -7   6     1068.00     1111.20     23.81 o 
  -2  -7   6      326.60      339.98      9.21 o 
  -1  -7   6       46.55       44.31      2.80 o 
   0  -7   6      310.14      281.34      6.91 o 
   1  -7   6       42.88       30.31      1.64 o 
   2  -7   6      305.00      281.20      6.36 o 
   3  -7   6     1165.34     1109.39     21.99 o 
   4  -7   6       99.31       92.48      4.83 o 
   5  -7   6       29.21       31.51      2.38 o 
   6  -7   6      647.17      591.18     14.50 o 
   7  -7   6        1.36        0.81      1.34 o 
   8  -7   6        7.61        4.46      1.70 o 
   9  -7   6      477.27      486.00     13.27 o 
  10  -7   6       27.84       29.88      6.03 o 
  -8  -6   6       18.88       18.88      3.90 o 
  -7  -6   6        1.38        4.14      1.62 o 
  -6  -6   6       16.74       18.43      2.65 o 
  -5  -6   6       41.22       45.30      3.38 o 
  -4  -6   6      708.48      689.96     15.89 o 
  -3  -6   6       91.10      104.74      4.31 o 
  -2  -6   6      100.86       96.58      3.61 o 
  -1  -6   6        3.19        0.76      0.82 o 
   0  -6   6      125.07      107.62      2.73 o 
   1  -6   6      274.26      312.56      7.71 o 
   2  -6   6        5.28        3.99      0.99 o 
   3  -6   6       22.23       26.66      2.16 o 
   4  -6   6      192.06      175.91      5.14 o 
   5  -6   6       24.33       25.12      2.14 o 
   6  -6   6        8.85        9.71      1.74 o 
   7  -6   6        2.15        2.07      1.34 o 
   8  -6   6        0.16        0.22      1.26 o 
   9  -6   6      548.73      571.77     14.70 o 
  -9  -5   6        0.42       -0.15      3.01 o 
  -8  -5   6      136.59      151.94      6.77 o 
  -7  -5   6      123.16      131.85      6.01 o 
  -6  -5   6      208.65      209.30      7.74 o 
  -5  -5   6      206.26      200.63      7.93 o 
  -4  -5   6        4.19        5.85      1.23 o 
  -3  -5   6     1314.63     1319.09     22.00 o 
  -2  -5   6      472.95      466.83      8.26 o 
  -1  -5   6       28.62       25.00      1.46 o 
   0  -5   6       18.52       22.11      1.20 o 
   1  -5   6      470.56      532.41     11.71 o 
   2  -5   6       21.25       15.33      1.89 o 
   3  -5   6      653.51      669.41     13.43 o 
   4  -5   6        2.99        1.66      0.98 o 
   5  -5   6       26.81       32.45      2.12 o 
   6  -5   6       10.52       12.23      1.76 o 
   7  -5   6       11.43       15.83      2.06 o 
   8  -5   6       34.34       36.10      2.77 o 
   9  -5   6      945.85     1020.86     26.45 o 
  -9  -4   6      158.18      173.11      9.28 o 
  -8  -4   6       80.04       74.32      4.49 o 
  -7  -4   6      337.50      340.70     10.89 o 
  -6  -4   6        0.00        0.24      1.11 o 
  -5  -4   6     1163.98     1181.12     24.67 o 
  -4  -4   6      592.96      599.36     11.15 o 
  -3  -4   6      103.77      125.13      4.18 o 
  -2  -4   6      500.29      511.04     10.18 o 
  -1  -4   6     1028.25     1088.67     16.58 o 
   0  -4   6      390.65      412.63      6.73 o 
   1  -4   6      191.69      239.06      5.22 o 
   2  -4   6      280.29      310.39      8.34 o 
   3  -4   6        8.66        1.95      0.86 o 
   4  -4   6       21.56       22.51      2.11 o 
   5  -4   6       15.78       13.02      1.85 o 
   6  -4   6       54.02       46.46      4.02 o 
   7  -4   6      468.98      472.02     11.80 o 
   8  -4   6      103.31      102.53      4.12 o 
   9  -4   6       13.00        7.34      4.69 o 
 -10  -3   6       14.68       23.35      4.77 o 
  -9  -3   6      141.04      156.47      8.69 o 
  -8  -3   6        4.95        4.12      1.54 o 
  -7  -3   6      352.23      340.77      9.44 o 
  -6  -3   6      738.29      759.30     17.04 o 
  -5  -3   6      198.00      220.29      5.82 o 
  -4  -3   6      689.83      700.25     12.57 o 
  -3  -3   6        3.31        0.74      0.62 o 
  -2  -3   6      472.32      468.01      7.92 o 
  -1  -3   6      660.04      576.66      9.32 o 
   0  -3   6      228.26      254.12      5.71 o 
   1  -3   6        0.23        5.60      0.85 o 
   2  -3   6       85.53       82.99      3.39 o 
   3  -3   6       70.74       74.33      3.54 o 
   4  -3   6       18.42       19.51      1.69 o 
   5  -3   6      596.46      564.93     13.17 o 
   6  -3   6      212.02      207.39      6.02 o 
   7  -3   6       20.77       14.60      2.74 o 
   8  -3   6        5.73        6.44      2.23 o 
   9  -3   6       88.53       96.23      6.05 o 
 -10  -2   6       21.30       24.35      4.04 o 
  -9  -2   6       88.47       81.07      6.15 o 
  -8  -2   6        0.47        0.92      1.68 o 
  -7  -2   6       29.97       29.03      2.58 o 
  -6  -2   6       31.25       42.85      2.71 o 
  -5  -2   6      191.65      176.84      4.48 o 
  -4  -2   6     1231.74     1358.59     20.37 o 
  -3  -2   6       96.53      128.82      3.75 o 
  -2  -2   6       12.43       18.05      1.10 o 
  -1  -2   6      496.95      441.64      8.55 o 
   0  -2   6      281.30      323.83      9.00 o 
   1  -2   6     2334.98     2643.03     75.25 o 
   2  -2   6       27.04       17.85      1.09 o 
   3  -2   6      179.62      186.25      3.99 o 
   4  -2   6      691.97      660.01     11.35 o 
   5  -2   6      986.95      933.94     23.87 o 
   6  -2   6      157.27      156.86      6.79 o 
   7  -2   6      864.09      812.68     26.89 o 
   8  -2   6       50.23       46.07      7.07 o 
   9  -2   6      276.42      282.04     11.21 o 
 -11  -1   6        3.07       -3.52      3.52 o 
 -10  -1   6       79.25       82.18      6.33 o 
  -9  -1   6        3.68        1.96      2.09 o 
  -8  -1   6       23.90       18.78      3.68 o 
  -7  -1   6      318.93      286.47      8.21 o 
  -6  -1   6      701.82      696.86     13.79 o 
  -5  -1   6      338.25      295.91      5.69 o 
  -4  -1   6     9527.70    10404.82    144.41 o 
  -3  -1   6      291.80      275.23      5.09 o 
  -2  -1   6     4003.41     4459.94     68.30 o 
  -1  -1   6       86.63       86.29      2.49 o 
   0  -1   6     1143.93     1222.17     21.50 o 
   1  -1   6        0.39       -0.37      0.37 o 
   2  -1   6      764.33      699.77     21.18 o 
   3  -1   6       76.59       65.72      4.10 o 
   4  -1   6      776.63      766.80     32.52 o 
   5  -1   6      342.44      341.56     10.70 o 
   6  -1   6      196.32      187.43      7.43 o 
   7  -1   6       54.05       50.17      3.99 o 
   8  -1   6       18.08       16.24      3.01 o 
   9  -1   6       66.94       47.71      8.54 o 
 -11   0   6        0.94        1.48      2.46 o 
 -10   0   6       74.45       68.09      5.97 o 
  -9   0   6      122.74      117.42      7.36 o 
  -8   0   6       69.01       78.63     11.17 o 
  -7   0   6       10.19        8.27      1.98 o 
  -6   0   6      808.99      797.74     15.34 o 
  -5   0   6      390.17      407.42      7.21 o 
  -4   0   6     4119.02     4232.68     64.54 o 
  -3   0   6       24.47       20.61      1.86 o 
  -2   0   6     2363.19     2394.11     41.19 o 
  -1   0   6        5.92        6.35      0.68 o 
   0   0   6     2469.01     2482.95     38.80 o 
   1   0   6       32.49       45.50      1.72 o 
   2   0   6      180.66      195.12      6.80 o 
   3   0   6       35.29       28.57      2.39 o 
   4   0   6       26.75       21.51      3.04 o 
   5   0   6      788.62      758.88     17.68 o 
   6   0   6      338.37      317.69     11.38 o 
   7   0   6        0.89        2.35      1.46 o 
   8   0   6       26.22       30.47      3.60 o 
 -11   1   6        1.56       -0.84      2.35 o 
 -10   1   6        3.50        2.68      2.57 o 
  -9   1   6       54.57       57.46      5.18 o 
  -8   1   6       73.00       62.25      8.29 o 
  -7   1   6       91.33       87.98      4.48 o 
  -6   1   6      424.33      368.60      7.41 o 
  -5   1   6      358.72      367.92      7.22 o 
  -4   1   6     2777.07     2766.48     39.44 o 
  -3   1   6       27.96       23.68      1.17 o 
  -2   1   6     1477.72     1574.28     28.04 o 
  -1   1   6     1293.40     1337.43     20.78 o 
   0   1   6       49.60       53.41      1.89 o 
   1   1   6       46.45       37.50      1.55 o 
   2   1   6      700.35      731.12     12.59 o 
   3   1   6        0.37        0.33      0.72 o 
   4   1   6      252.82      232.37      7.78 o 
   5   1   6       28.38       25.85      2.38 o 
   6   1   6      338.33      331.90     15.52 o 
   7   1   6        6.85        5.76      1.86 o 
   8   1   6       78.79       73.37      8.16 o 
 -11   2   6       20.33       14.35      3.62 o 
 -10   2   6        7.92        6.45      2.59 o 
  -9   2   6       81.94       75.48      5.79 o 
  -8   2   6        0.13       -1.28      1.57 o 
  -7   2   6       32.93       28.88      5.33 o 
  -6   2   6     3022.08     3142.72     53.24 o 
  -5   2   6      125.14      105.60      3.33 o 
  -4   2   6     1063.38     1134.66     22.42 o 
  -3   2   6      217.05      238.15      7.29 o 
  -2   2   6      425.40      434.38     10.79 o 
  -1   2   6      135.03      149.75      3.32 o 
   0   2   6     6252.77     6869.98     98.58 o 
   1   2   6      321.54      352.99     11.05 o 
   2   2   6     1755.11     1854.55     29.73 o 
   3   2   6       68.72       67.31      3.44 o 
   4   2   6      552.61      539.01     13.04 o 
   5   2   6       12.27        9.80      2.96 o 
   6   2   6      231.37      210.78      7.29 o 
   7   2   6       81.22       75.31      4.34 o 
   8   2   6        0.01        1.26      4.27 o 
 -11   3   6        2.72        1.18      2.71 o 
 -10   3   6       43.32       42.32      5.18 o 
  -9   3   6       18.02       19.16      3.52 o 
  -8   3   6      320.49      349.80     24.50 o 
  -7   3   6      419.87      408.90     11.93 o 
  -6   3   6       19.18       21.11      1.74 o 
  -5   3   6      329.63      350.08     13.96 o 
  -4   3   6      511.36      524.01     11.15 o 
  -3   3   6     1399.69     1494.49     38.78 o 
  -2   3   6      925.50     1011.36     17.98 o 
  -1   3   6      206.96      217.01      4.73 o 
   0   3   6     2059.89     2159.33     40.23 o 
   1   3   6      116.35      136.46      5.00 o 
   2   3   6      972.68      992.30     27.87 o 
   3   3   6      227.52      227.77      6.41 o 
   4   3   6     2383.35     2167.58     44.34 o 
   5   3   6      121.68      123.17      6.92 o 
   6   3   6        2.76        1.67      1.50 o 
   7   3   6        0.03       -0.39      2.06 o 
 -12   4   6      261.72      293.30     18.33 o 
 -11   4   6       12.54       13.56      3.61 o 
 -10   4   6      440.32      421.53     35.28 o 
  -9   4   6      146.87      143.76      8.37 o 
  -8   4   6      162.22      169.59      8.91 o 
  -7   4   6       25.04       18.14      1.78 o 
  -6   4   6      885.76      876.70     18.65 o 
  -5   4   6      179.55      163.73      5.01 o 
  -4   4   6     3374.96     3443.28     64.91 o 
  -3   4   6      102.13      115.23      5.32 o 
  -2   4   6      372.37      344.24      6.30 o 
  -1   4   6       41.64       48.21      1.57 o 
   0   4   6      278.95      282.07      7.90 o 
   1   4   6      301.36      319.91     10.29 o 
   2   4   6      512.88      470.62     12.25 o 
   3   4   6      186.12      166.06      5.09 o 
   4   4   6      732.43      682.66     16.06 o 
   5   4   6      105.92      116.20      4.75 o 
   6   4   6      180.70      185.25      8.27 o 
   7   4   6        7.19        2.88      1.70 o 
 -12   5   6       68.17       85.13      9.04 o 
 -11   5   6      242.28      229.02     19.08 o 
 -10   5   6       32.40       12.81      5.78 o 
  -9   5   6      517.92      568.80     20.63 o 
  -8   5   6     1152.41     1115.11     34.50 o 
  -7   5   6      245.38      242.41      6.42 o 
  -6   5   6      529.78      527.97     11.12 o 
  -5   5   6     1858.10     1862.96     33.09 o 
  -4   5   6      689.05      664.06     17.65 o 
  -3   5   6      417.11      468.94     22.51 o 
  -2   5   6     1260.48     1195.59     31.24 o 
  -1   5   6       17.36       18.05      1.00 o 
   0   5   6      128.94      129.02      6.45 o 
   1   5   6       95.04       83.66      3.51 o 
   2   5   6       40.82       32.74      2.64 o 
   3   5   6       52.48       54.45      4.43 o 
   4   5   6       95.09       87.50      4.47 o 
   5   5   6      140.38      137.92      5.94 o 
   6   5   6       24.47       24.71      3.94 o 
 -11   6   6      782.46      799.30     43.69 o 
 -10   6   6      347.44      310.88     21.85 o 
  -9   6   6      648.53      671.25     23.56 o 
  -8   6   6       95.94       95.26      6.39 o 
  -7   6   6       18.95       16.23      1.83 o 
  -6   6   6      118.88      106.26      3.74 o 
  -5   6   6      102.88      112.69      6.20 o 
  -4   6   6       28.19       37.88      1.96 o 
  -3   6   6        0.09        1.29      0.88 o 
  -2   6   6       14.23       16.63      1.62 o 
  -1   6   6       89.32       92.35      2.94 o 
   0   6   6      701.45      701.18     12.80 o 
   1   6   6      350.34      362.00      9.00 o 
   2   6   6       19.78        8.21      2.02 o 
   3   6   6        0.08       -0.82      1.14 o 
   4   6   6        2.19       -0.88      2.89 o 
   5   6   6      197.12      193.63      7.51 o 
   6   6   6       48.29       55.10      3.84 o 
 -11   7   6       70.93       68.05     10.30 o 
 -10   7   6        8.98        9.08      3.36 o 
  -9   7   6        0.30       -1.86      1.86 o 
  -8   7   6      134.03      130.28      6.76 o 
  -7   7   6      269.83      273.21      8.74 o 
  -6   7   6      107.56       97.34      3.68 o 
  -5   7   6       83.49       77.90      3.23 o 
  -4   7   6        6.26        5.60      1.03 o 
  -3   7   6      746.56      700.20     15.78 o 
  -2   7   6      836.51      834.60     18.26 o 
  -1   7   6     1160.33     1150.94     23.85 o 
   0   7   6      843.04      836.35     18.25 o 
   1   7   6      137.39      128.50      4.24 o 
   2   7   6        9.13        8.44      1.57 o 
   3   7   6      395.49      414.94     13.69 o 
   4   7   6      153.67      146.06     12.30 o 
   5   7   6      343.66      383.74     25.99 o 
 -11   8   6      316.50      336.75     24.11 o 
 -10   8   6      221.91      235.10     11.93 o 
  -9   8   6      441.44      472.99     18.23 o 
  -8   8   6        8.64       10.10      2.17 o 
  -7   8   6       95.08       92.91      4.11 o 
  -6   8   6      168.05      177.98      5.33 o 
  -5   8   6      418.26      388.31      8.84 o 
  -4   8   6       26.01       24.75      1.59 o 
  -3   8   6     1789.56     1765.99     36.20 o 
  -2   8   6       12.43        9.67      1.79 o 
  -1   8   6       87.07       74.55      3.74 o 
   0   8   6      287.16      290.05      8.73 o 
   1   8   6       59.44       69.79      3.39 o 
   2   8   6       23.76       17.90      2.22 o 
   3   8   6      586.56      613.04     19.37 o 
   4   8   6        4.98       10.84      2.08 o 
 -11   9   6      139.14      158.97     21.34 o 
 -10   9   6       48.33       49.98      5.66 o 
  -9   9   6      738.29      729.80     25.35 o 
  -8   9   6        0.60        0.90      1.28 o 
  -7   9   6      174.71      157.46      5.98 o 
  -6   9   6      110.55      105.83      5.84 o 
  -5   9   6      187.87      178.87      5.49 o 
  -4   9   6      123.32      118.15      6.26 o 
  -3   9   6     1788.51     1726.69     48.44 o 
  -2   9   6       55.02       51.26      4.02 o 
  -1   9   6       24.38       29.03      2.92 o 
   0   9   6      273.09      280.76     10.40 o 
   1   9   6      114.73      113.62      5.59 o 
   2   9   6       18.94       20.72      3.64 o 
   3   9   6        9.32        8.19      3.64 o 
   4   9   6       10.14       14.49      5.02 o 
 -11  10   6      196.32      225.54     12.23 o 
 -10  10   6       32.81       27.32      5.27 o 
  -9  10   6      205.75      212.37     10.72 o 
  -8  10   6       89.29      101.01      4.76 o 
  -7  10   6      102.13      102.77      6.11 o 
  -6  10   6       12.67       14.09      2.24 o 
  -5  10   6      812.84      758.31     18.75 o 
  -4  10   6        7.16        5.69      3.64 o 
  -3  10   6      208.65      200.75     14.82 o 
  -2  10   6      150.97      157.82     13.69 o 
  -1  10   6        0.10        1.21      1.67 o 
   0  10   6      149.97      160.71      7.45 o 
   1  10   6       43.96       44.70      4.27 o 
   2  10   6       17.05       21.34      3.01 o 
   3  10   6        8.81       10.48      2.36 o 
 -11  11   6      163.96      172.46     13.94 o 
 -10  11   6        0.38       -2.77      3.14 o 
  -9  11   6      142.41      136.65      8.32 o 
  -8  11   6        0.75        0.40      1.54 o 
  -7  11   6     1074.21     1043.34     27.87 o 
  -6  11   6        4.84        4.32      1.57 o 
  -5  11   6      565.22      522.94     17.02 o 
  -4  11   6       34.47       26.36      4.65 o 
  -3  11   6        0.90       -1.50      2.39 o 
  -2  11   6       52.70       59.12      9.29 o 
  -1  11   6       14.39       11.86      2.64 o 
   0  11   6        1.51        1.28      1.77 o 
   1  11   6      184.39      206.17     10.80 o 
   2  11   6      253.26      269.70     13.06 o 
 -10  12   6       25.23       38.92      6.28 o 
  -9  12   6       22.56       14.39      3.50 o 
  -8  12   6       52.30       49.79      3.90 o 
  -7  12   6       76.22       72.57      4.30 o 
  -6  12   6      356.06      335.11     10.22 o 
  -5  12   6       87.19       82.15      5.99 o 
  -4  12   6      537.22      556.96     24.11 o 
  -3  12   6        0.62        0.11      1.77 o 
  -2  12   6      381.51      403.53     15.28 o 
  -1  12   6        0.15       -0.99      2.64 o 
   0  12   6      187.58      187.94      9.42 o 
   1  12   6      257.98      264.17     13.56 o 
  -9  13   6       50.08       53.30      5.19 o 
  -8  13   6      341.31      312.58     17.30 o 
  -7  13   6       63.29       63.86      4.06 o 
  -6  13   6      273.99      270.41     11.77 o 
  -5  13   6       86.51       78.02      6.13 o 
  -4  13   6      299.23      324.67     13.78 o 
  -3  13   6       34.94       38.54      4.59 o 
  -2  13   6      238.40      262.94     11.80 o 
  -1  13   6        0.53        0.60      2.16 o 
  -9  14   6        8.28       -0.75      4.27 o 
  -8  14   6       24.33       17.65      2.54 o 
  -7  14   6        1.85        1.11      1.41 o 
  -6  14   6       80.45       86.03      6.87 o 
  -5  14   6       34.43       30.64      4.56 o 
  -4  14   6       15.99       16.41      3.53 o 
  -3  14   6       77.77       75.59     11.68 o 
  -2  14   6        2.51        7.28      4.02 o 
   2 -15   7       55.45       53.99      6.78 o 
   3 -15   7       38.17       52.99      7.53 o 
   4 -15   7        7.94        3.26      3.52 o 
  -1 -14   7       61.48       59.51      9.79 o 
   0 -14   7       31.74       43.93      8.28 o 
   1 -14   7       36.77       30.86      4.17 o 
   2 -14   7       83.56       78.36      5.83 o 
   3 -14   7      628.26      652.50     20.72 o 
   4 -14   7       68.71       76.39      7.72 o 
   5 -14   7       64.00       64.48      6.92 o 
   6 -14   7      334.77      336.69     17.31 o 
  -2 -13   7       51.39       59.24      4.87 o 
  -1 -13   7       10.42        9.63      3.69 o 
   0 -13   7        2.20        2.79      2.19 o 
   1 -13   7       54.59       60.07      7.17 o 
   2 -13   7      253.57      275.20     13.61 o 
   3 -13   7      106.93      102.04      7.36 o 
   4 -13   7      793.22      798.38     30.80 o 
   5 -13   7        9.84        9.34      3.36 o 
   6 -13   7      114.94      120.61      9.41 o 
   7 -13   7       27.89       28.71      4.95 o 
  -3 -12   7       38.66       35.99      4.71 o 
  -2 -12   7       11.26        9.03      2.59 o 
  -1 -12   7       55.18       58.68      4.83 o 
   0 -12   7       94.30      103.76      6.88 o 
   1 -12   7      233.77      240.48     10.11 o 
   2 -12   7      202.28      224.86      9.72 o 
   3 -12   7       59.63       62.51      4.95 o 
   4 -12   7      176.54      173.86     10.91 o 
   5 -12   7       48.94       49.14      6.88 o 
   6 -12   7      146.23      140.85      7.46 o 
   7 -12   7       13.00       23.95      4.46 o 
   8 -12   7      127.94      168.47     10.17 o 
  -4 -11   7        0.36        0.28      2.39 o 
  -3 -11   7       44.06       50.07      5.47 o 
  -2 -11   7      544.71      549.50     18.66 o 
  -1 -11   7      274.47      269.61     10.64 o 
   0 -11   7       85.80       90.98      5.80 o 
   1 -11   7        8.03        4.49      2.19 o 
   2 -11   7      109.62       99.66      5.98 o 
   3 -11   7      136.80      133.66      9.31 o 
   4 -11   7      188.29      186.93      8.33 o 
   5 -11   7        1.86        0.75      1.77 o 
   6 -11   7        7.80        9.59      2.40 o 
   7 -11   7        2.82        1.51      2.32 o 
   8 -11   7      255.55      284.69     13.94 o 
  -5 -10   7       61.64       49.82      5.29 o 
  -4 -10   7      423.42      473.35     30.13 o 
  -3 -10   7       19.06       18.15      3.04 o 
  -2 -10   7      203.62      207.41      8.78 o 
  -1 -10   7      198.92      178.45      8.02 o 
   0 -10   7        0.04        0.07      1.68 o 
   1 -10   7      316.96      315.85     11.40 o 
   2 -10   7      500.08      492.26     17.78 o 
   3 -10   7      421.53      375.71     18.83 o 
   4 -10   7      611.09      584.36     17.65 o 
   5 -10   7      101.08      100.14      6.44 o 
   6 -10   7      496.54      516.69     16.22 o 
   7 -10   7       14.96       13.89      2.85 o 
   8 -10   7      697.52      728.89     21.83 o 
   9 -10   7       24.96       39.68      9.04 o 
  -6  -9   7      623.91      620.37     22.44 o 
  -5  -9   7       85.84       84.74      8.04 o 
  -4  -9   7       52.19       61.02      5.29 o 
  -3  -9   7      184.01      192.62      8.27 o 
  -2  -9   7       39.86       34.19      3.66 o 
  -1  -9   7      175.18      190.35      8.34 o 
   0  -9   7       43.27       44.21      3.78 o 
   1  -9   7     1006.47      976.82     21.98 o 
   2  -9   7       39.09       45.06      7.31 o 
   3  -9   7        4.55        2.05      1.79 o 
   4  -9   7      547.95      508.27     15.50 o 
   5  -9   7      136.24      123.80      5.51 o 
   6  -9   7      197.96      203.11      7.56 o 
   7  -9   7        8.60        5.50      2.16 o 
   8  -9   7       33.15       26.93      3.63 o 
   9  -9   7       69.42       67.30     10.30 o 
  -7  -8   7        1.53        2.42      4.14 o 
  -6  -8   7       26.03       27.53      4.18 o 
  -5  -8   7       41.58       54.28      3.96 o 
  -4  -8   7        2.37        0.81      1.55 o 
  -3  -8   7       64.15       62.26      3.85 o 
  -2  -8   7        4.55        4.65      1.57 o 
  -1  -8   7     1999.92     1923.87     46.50 o 
   0  -8   7       18.20       14.97      2.02 o 
   1  -8   7       75.67       70.31      3.70 o 
   2  -8   7     1284.70     1232.40     31.74 o 
   3  -8   7      356.70      300.35      7.80 o 
   4  -8   7      384.51      382.84      9.39 o 
   5  -8   7      304.58      278.48      7.63 o 
   6  -8   7      260.69      239.57      7.87 o 
   7  -8   7       27.59       33.25      5.83 o 
   8  -8   7      237.32      214.97      9.46 o 
   9  -8   7       47.98       54.90      5.20 o 
  -8  -7   7        2.58        1.00      4.77 o 
  -7  -7   7       19.21       19.92      3.85 o 
  -6  -7   7        1.23        0.91      2.23 o 
  -5  -7   7       84.50       87.98      9.37 o 
  -4  -7   7       68.94       63.57      3.65 o 
  -3  -7   7        3.51        4.52      1.59 o 
  -2  -7   7        0.29       -0.47      1.57 o 
  -1  -7   7      252.14      250.96      7.61 o 
   0  -7   7     1096.22     1074.35     20.82 o 
   1  -7   7       57.45       61.35      2.39 o 
   2  -7   7      102.87       93.20      3.64 o 
   3  -7   7      149.02      125.88      4.37 o 
   4  -7   7      114.69      100.59      4.26 o 
   5  -7   7     1099.85     1084.81     21.36 o 
   6  -7   7        9.83        8.50      1.88 o 
   7  -7   7      158.90      146.28      5.86 o 
   8  -7   7      243.27      253.90      9.13 o 
   9  -7   7       13.90        9.62      2.01 o 
  -9  -6   7       61.84       66.55      9.54 o 
  -8  -6   7        0.64       -0.45      2.76 o 
  -7  -6   7       90.42      105.23      9.54 o 
  -6  -6   7       94.94       96.92      5.12 o 
  -5  -6   7      168.84      150.46      6.44 o 
  -4  -6   7        9.03        8.41      1.83 o 
  -3  -6   7       24.06       19.32      2.21 o 
  -2  -6   7      304.01      274.68      7.11 o 
  -1  -6   7     1003.10      979.15     16.99 o 
   0  -6   7      119.86      119.65      3.31 o 
   1  -6   7     1785.46     1716.44     26.27 o 
   2  -6   7       27.36       30.64      2.11 o 
   3  -6   7      177.71      160.85      4.93 o 
   4  -6   7      156.20      133.71      4.48 o 
   5  -6   7       73.68       80.85      3.46 o 
   6  -6   7       10.79        9.15      2.32 o 
   7  -6   7       80.68       70.70      3.77 o 
   8  -6   7       71.60       70.54      4.41 o 
   9  -6   7       54.37       60.65      3.41 o 
  -9  -5   7       50.30       60.77      8.16 o 
  -8  -5   7      103.20      109.48     16.20 o 
  -7  -5   7      108.01      102.47      6.87 o 
  -6  -5   7      537.75      549.29     15.41 o 
  -5  -5   7        2.95        5.67      1.76 o 
  -4  -5   7      227.58      225.16      6.13 o 
  -3  -5   7      397.03      372.28      7.74 o 
  -2  -5   7      348.71      374.91      7.02 o 
  -1  -5   7     1936.12     2053.33     30.10 o 
   0  -5   7       26.70       21.30      1.49 o 
   1  -5   7     3143.52     3417.60     59.19 o 
   2  -5   7       86.83       83.51      4.43 o 
   3  -5   7      882.43      951.65     18.35 o 
   4  -5   7       41.65       44.60      2.75 o 
   5  -5   7      375.21      332.55      8.12 o 
   6  -5   7       26.83       26.83      2.50 o 
   7  -5   7       17.06        8.40      1.85 o 
   8  -5   7        0.78        1.18      1.07 o 
   9  -5   7        3.92        5.20      2.36 o 
  -9  -4   7       23.99       24.85      4.10 o 
  -8  -4   7       69.05       65.16     15.19 o 
  -7  -4   7      154.21      148.94      8.27 o 
  -6  -4   7        8.15        8.93      1.74 o 
  -5  -4   7     1944.58     1998.65     36.13 o 
  -4  -4   7      120.01      122.75      3.69 o 
  -3  -4   7     1411.09     1477.95     22.22 o 
  -2  -4   7       56.02       53.49      2.34 o 
  -1  -4   7     2231.69     2369.40     34.31 o 
   0  -4   7      787.14      839.44     13.57 o 
   1  -4   7      154.08      191.78      5.07 o 
   2  -4   7       62.06       61.98      3.21 o 
   3  -4   7      822.64      884.07     17.07 o 
   4  -4   7       82.43       87.16      3.31 o 
   5  -4   7       15.87       14.39      1.64 o 
   6  -4   7       23.14       21.74      1.95 o 
   7  -4   7       91.35       86.74      3.44 o 
   8  -4   7        1.09       -2.06      2.14 o 
   9  -4   7       84.98       85.63      8.29 o 
 -10  -3   7        8.71        2.76      3.52 o 
  -9  -3   7      228.24      246.85     15.07 o 
  -8  -3   7      220.69      207.78      8.49 o 
  -7  -3   7      251.05      245.99      9.11 o 
  -6  -3   7     1159.72     1207.34     30.30 o 
  -5  -3   7      428.29      409.93      8.41 o 
  -4  -3   7      375.74      420.76      7.66 o 
  -3  -3   7      352.18      343.29      6.39 o 
  -2  -3   7       57.44       44.15      1.76 o 
  -1  -3   7      118.85      115.59      2.85 o 
   0  -3   7      188.36      183.70      4.04 o 
   1  -3   7       76.43       44.99      2.08 o 
   2  -3   7      239.71      250.85      7.74 o 
   3  -3   7        4.88       10.82      1.29 o 
   4  -3   7       26.19       26.44      1.72 o 
   5  -3   7      555.96      549.78     13.11 o 
   6  -3   7      554.28      549.10     16.25 o 
   7  -3   7      115.03      121.48      6.31 o 
   8  -3   7       47.55       46.49      4.92 o 
 -10  -2   7        3.33        4.87      2.64 o 
  -9  -2   7      302.95      347.80     14.48 o 
  -8  -2   7        0.42        0.53      1.68 o 
  -7  -2   7      306.41      296.57     10.14 o 
  -6  -2   7      542.25      567.29     15.94 o 
  -5  -2   7      173.64      180.24      4.62 o 
  -4  -2   7       95.03      118.69      3.13 o 
  -3  -2   7     1241.66     1277.81     19.23 o 
  -2  -2   7      166.83      148.95      3.38 o 
  -1  -2   7        1.89        4.63      0.73 o 
   0  -2   7        1.14        0.18      0.58 o 
   1  -2   7      518.49      520.66     11.68 o 
   2  -2   7        0.13        0.03      0.53 o 
   3  -2   7     2118.70     2084.61     37.95 o 
   4  -2   7      570.33      560.58     13.52 o 
   5  -2   7     2449.53     2397.53     55.99 o 
   6  -2   7        3.95        2.35      2.11 o 
   7  -2   7        7.92        3.43      1.88 o 
   8  -2   7       71.28       68.45      5.03 o 
 -11  -1   7      115.54      126.06     13.56 o 
 -10  -1   7       92.03       88.59      6.57 o 
  -9  -1   7      649.81      639.75     22.67 o 
  -8  -1   7      165.52      156.13      8.37 o 
  -7  -1   7       26.77       24.86      2.97 o 
  -6  -1   7      109.35       97.07      4.06 o 
  -5  -1   7      234.92      224.85      6.49 o 
  -4  -1   7     1522.94     1550.99     23.10 o 
  -3  -1   7      517.72      496.09      8.33 o 
  -2  -1   7      145.89      148.95      3.61 o 
  -1  -1   7     1207.20     1222.06     21.92 o 
   0  -1   7       10.19        9.93      0.93 o 
   1  -1   7      399.67      356.27      7.57 o 
   2  -1   7     1692.53     1627.39     33.23 o 
   3  -1   7      613.96      621.71     14.29 o 
   4  -1   7       87.91       93.35      5.76 o 
   5  -1   7      536.66      502.32     14.61 o 
   6  -1   7      235.88      218.56      8.50 o 
   7  -1   7        1.93        1.00      1.77 o 
   8  -1   7       46.52       41.00      4.10 o 
 -11   0   7       46.93       42.78      5.16 o 
 -10   0   7      709.34      734.82     25.63 o 
  -9   0   7      144.19      133.04      8.14 o 
  -8   0   7      602.48      614.05     21.34 o 
  -7   0   7       11.11       11.83      2.11 o 
  -6   0   7       34.28       33.14      2.37 o 
  -5   0   7       12.05        7.76      1.10 o 
  -4   0   7      244.65      257.24      5.91 o 
  -3   0   7     1032.35     1046.96     17.30 o 
  -2   0   7      572.40      608.51     11.65 o 
  -1   0   7      133.29      127.11      3.90 o 
   0   0   7       11.01        1.55      0.60 o 
   1   0   7      200.94      231.25      6.05 o 
   2   0   7      908.26      901.29     25.37 o 
   3   0   7      480.62      461.87     11.13 o 
   4   0   7      245.66      246.45      8.16 o 
   5   0   7      225.91      212.34      9.68 o 
   6   0   7        9.98       10.61      2.11 o 
   7   0   7        6.53        3.67      1.98 o 
   8   0   7       30.44       33.98      3.79 o 
 -11   1   7      148.50      148.01     10.42 o 
 -10   1   7      578.75      636.57     23.13 o 
  -9   1   7      186.09      206.77     10.40 o 
  -8   1   7      127.75      130.43      7.51 o 
  -7   1   7       16.14       10.76      2.10 o 
  -6   1   7       84.31       88.39      5.83 o 
  -5   1   7      449.58      448.13      9.40 o 
  -4   1   7      677.10      665.68     14.42 o 
  -3   1   7      306.98      332.90      7.11 o 
  -2   1   7        0.25        0.54      0.54 o 
  -1   1   7       97.93       96.93      3.63 o 
   0   1   7      711.02      700.77     12.12 o 
   1   1   7      360.38      347.25      8.73 o 
   2   1   7      130.27      122.82      5.05 o 
   3   1   7       12.18       10.69      1.37 o 
   4   1   7       61.62       59.81      3.19 o 
   5   1   7       19.15       17.73      2.16 o 
   6   1   7        0.16        0.58      1.37 o 
   7   1   7       54.39       54.46      8.40 o 
   8   1   7      142.98      158.45     15.32 o 
 -11   2   7       43.74       47.85     12.56 o 
 -10   2   7       12.95        6.72      2.88 o 
  -9   2   7      427.90      429.66     16.84 o 
  -8   2   7        1.47        1.01      1.47 o 
  -7   2   7       94.92       96.64      5.50 o 
  -6   2   7       14.86       21.30      2.05 o 
  -5   2   7        0.05        0.70      0.85 o 
  -4   2   7      473.54      412.36     10.83 o 
  -3   2   7      394.71      416.46      8.06 o 
  -2   2   7     6625.68     7179.40    116.26 o 
  -1   2   7        0.11       -0.32      0.50 o 
   0   2   7     1468.39     1531.85     24.70 o 
   1   2   7      410.23      427.26      9.47 o 
   2   2   7     1063.77      985.30     21.01 o 
   3   2   7      129.69      134.11      4.07 o 
   4   2   7      339.42      330.87      9.07 o 
   5   2   7        4.54        4.19      1.50 o 
   6   2   7      140.59      143.87      5.80 o 
   7   2   7       10.63       10.16      2.22 o 
 -11   3   7       87.20       89.71     15.69 o 
 -10   3   7       17.70       13.15      3.46 o 
  -9   3   7        3.57        6.78      4.27 o 
  -8   3   7       90.31       92.80      9.04 o 
  -7   3   7      283.71      285.45      8.00 o 
  -6   3   7      436.81      376.87      9.50 o 
  -5   3   7      451.50      470.69     10.95 o 
  -4   3   7      934.79      927.71     22.93 o 
  -3   3   7       64.62       75.25      3.08 o 
  -2   3   7      708.47      720.55     15.37 o 
  -1   3   7       68.98       60.57      2.62 o 
   0   3   7      105.61       92.95      2.20 o 
   1   3   7      230.36      250.44      9.57 o 
   2   3   7     1754.89     1763.34     38.07 o 
   3   3   7       22.82       24.68      1.83 o 
   4   3   7      485.13      488.48     16.23 o 
   5   3   7       98.42       86.60      8.81 o 
   6   3   7      465.85      474.88     14.82 o 
   7   3   7        7.19        6.70      1.91 o 
 -12   4   7       21.25       24.86      5.52 o 
 -11   4   7        8.44       12.56      5.52 o 
 -10   4   7        2.92        0.25      4.02 o 
  -9   4   7      264.68      261.52     11.98 o 
  -8   4   7     1909.00     1810.76     52.70 o 
  -7   4   7      422.16      430.42     14.61 o 
  -6   4   7     1168.86     1100.63     22.89 o 
  -5   4   7      698.91      705.33     15.34 o 
  -4   4   7       12.25       10.79      1.36 o 
  -3   4   7       53.14       43.59      2.45 o 
  -2   4   7     1038.98     1025.43     24.39 o 
  -1   4   7      330.31      306.16      6.11 o 
   0   4   7      803.52      781.14     19.47 o 
   1   4   7       40.41       34.88      3.16 o 
   2   4   7      522.76      538.71     18.78 o 
   3   4   7       76.89       68.05      2.82 o 
   4   4   7      137.57      158.21      5.87 o 
   5   4   7        0.19       -1.04      1.16 o 
   6   4   7      154.47      166.77     11.09 o 
 -11   5   7      291.87      303.35     22.60 o 
 -10   5   7     1240.10     1165.68     57.25 o 
  -9   5   7       11.31       14.35      3.25 o 
  -8   5   7       20.66       18.83      3.50 o 
  -7   5   7      281.38      261.24      6.89 o 
  -6   5   7      201.73      204.97      5.65 o 
  -5   5   7        0.98       -0.82      0.88 o 
  -4   5   7        0.40       -0.36      0.80 o 
  -3   5   7      218.49      187.56      6.33 o 
  -2   5   7        3.37        5.98      1.25 o 
  -1   5   7       32.10       33.41      2.47 o 
   0   5   7     1068.59     1084.07     21.78 o 
   1   5   7        1.54       -0.40      0.98 o 
   2   5   7      599.84      632.38     14.26 o 
   3   5   7        9.07       10.41      1.28 o 
   4   5   7       58.97       52.40      3.22 o 
   5   5   7      139.84      140.70      9.78 o 
   6   5   7      117.08      143.30     13.83 o 
 -11   6   7       32.55       22.35      7.78 o 
 -10   6   7      207.43      206.29     11.12 o 
  -9   6   7       91.24       91.11      6.75 o 
  -8   6   7       23.31       21.54      3.18 o 
  -7   6   7      653.85      604.67     12.93 o 
  -6   6   7      484.11      487.03     10.68 o 
  -5   6   7       13.21       20.60      1.75 o 
  -4   6   7        4.29        0.97      0.72 o 
  -3   6   7      541.27      565.14     13.20 o 
  -2   6   7       89.82       78.99      3.26 o 
  -1   6   7     1068.87     1036.09     21.92 o 
   0   6   7     1129.86     1091.48     26.08 o 
   1   6   7       19.39       18.09      2.03 o 
   2   6   7       41.87       41.69      6.28 o 
   3   6   7       52.46       53.84      3.70 o 
   4   6   7       25.48       26.24      2.26 o 
   5   6   7        2.77        0.81      3.01 o 
 -11   7   7       93.90       73.33     10.80 o 
 -10   7   7        0.01       -0.29      2.29 o 
  -9   7   7        2.57        4.51      2.46 o 
  -8   7   7      130.34      135.85      4.80 o 
  -7   7   7      125.82      118.40      4.35 o 
  -6   7   7        4.03        3.94      1.27 o 
  -5   7   7      240.44      266.21      6.65 o 
  -4   7   7      275.16      244.10      5.81 o 
  -3   7   7      268.15      278.58      7.79 o 
  -2   7   7      606.34      575.88     13.45 o 
  -1   7   7     1728.28     1750.81     35.70 o 
   0   7   7      379.26      342.60      9.67 o 
   1   7   7      110.74      117.74      5.98 o 
   2   7   7      118.68      121.54     11.30 o 
   3   7   7       25.21       23.82      2.32 o 
   4   7   7       12.69       13.47      2.58 o 
   5   7   7       63.42       70.39      5.43 o 
 -11   8   7       14.85       11.96      3.79 o 
 -10   8   7        1.18        3.64      3.14 o 
  -9   8   7       74.39       83.93     13.69 o 
  -8   8   7        0.16       -0.12      1.24 o 
  -7   8   7      104.53      112.70      4.25 o 
  -6   8   7       81.08       76.53      4.38 o 
  -5   8   7        2.67        4.02      1.15 o 
  -4   8   7       17.06       13.42      1.88 o 
  -3   8   7     1001.77      984.92     23.02 o 
  -2   8   7       67.48       58.33      3.47 o 
  -1   8   7       68.30       68.16      4.05 o 
   0   8   7       27.74       30.60      2.32 o 
   1   8   7      285.05      314.44     16.95 o 
   2   8   7        8.48       11.98      3.01 o 
   3   8   7       62.15       75.33      4.22 o 
   4   8   7       77.20       92.73      9.17 o 
 -11   9   7       85.97       93.63      7.65 o 
 -10   9   7       92.87       85.79      6.75 o 
  -9   9   7        0.73        0.30      2.09 o 
  -8   9   7       95.62       94.03      4.52 o 
  -7   9   7       50.18       60.71      3.44 o 
  -6   9   7        3.65        2.87      1.21 o 
  -5   9   7      385.38      389.74      8.88 o 
  -4   9   7       98.74       93.95      4.96 o 
  -3   9   7      125.57      108.50      5.17 o 
  -2   9   7       21.79       23.53      2.51 o 
  -1   9   7      105.66      111.24      5.62 o 
   0   9   7       43.86       44.74      5.90 o 
   1   9   7      551.99      595.64     22.85 o 
   2   9   7        2.18        2.76      1.51 o 
   3   9   7       50.74       55.33      3.84 o 
 -11  10   7      294.91      321.71     15.07 o 
 -10  10   7       17.15       15.14      3.56 o 
  -9  10   7      172.02      192.78      8.38 o 
  -8  10   7        9.00        4.79      1.68 o 
  -7  10   7       56.17       49.17      3.51 o 
  -6  10   7        8.00        7.86      1.63 o 
  -5  10   7        3.49        6.48      2.23 o 
  -4  10   7       61.61       51.69     16.70 o 
  -3  10   7       15.54       10.80      2.55 o 
  -2  10   7      132.54      135.10      6.81 o 
  -1  10   7      373.72      384.28     14.56 o 
   0  10   7       52.26       57.93      4.02 o 
   1  10   7       77.36       96.43      6.03 o 
   2  10   7        0.02        0.25      1.51 o 
 -11  11   7      276.46      311.63     22.60 o 
 -10  11   7       10.05        8.04      3.77 o 
  -9  11   7      132.32      116.97      7.66 o 
  -8  11   7       47.39       51.70      5.03 o 
  -7  11   7       17.98        7.95      3.18 o 
  -6  11   7       39.76       46.61      2.90 o 
  -5  11   7      617.17      629.04     21.54 o 
  -4  11   7       21.68       17.59      3.11 o 
  -3  11   7      356.49      387.31     21.60 o 
  -2  11   7        0.40        0.18      2.26 o 
  -1  11   7        0.43        2.51      1.80 o 
   0  11   7        4.22        4.40      1.97 o 
   1  11   7       42.12       67.80      5.52 o 
  -9  12   7        9.12        6.91      2.78 o 
  -8  12   7        4.75        3.14      1.84 o 
  -7  12   7      603.45      596.87     21.91 o 
  -6  12   7      318.08      321.57     21.09 o 
  -5  12   7       40.69       54.54      5.01 o 
  -4  12   7       13.66       14.35      2.97 o 
  -3  12   7      459.86      482.74     17.64 o 
  -2  12   7       58.44       59.79      4.94 o 
  -1  12   7        2.80        2.55      2.22 o 
   0  12   7      169.98      180.05     10.30 o 
  -9  13   7      226.32      201.65     17.33 o 
  -8  13   7        3.75        1.13      1.59 o 
  -7  13   7        0.70        1.03      1.26 o 
  -6  13   7       41.37       42.69      5.90 o 
  -5  13   7        3.64        1.34      2.17 o 
  -4  13   7      248.03      237.31     11.29 o 
  -3  13   7        2.41        3.14      5.65 o 
  -2  13   7      264.79      267.02     11.84 o 
  -1  13   7       54.90       74.83     10.30 o 
  -8  14   7       77.36       70.20      4.49 o 
  -7  14   7       54.83       41.94      6.53 o 
  -6  14   7       90.34       95.22      9.79 o 
  -5  14   7        0.20       -1.94      1.94 o 
   3 -15   8       13.76       10.55      3.26 o 
   0 -14   8      301.69      325.47     15.14 o 
   1 -14   8       73.61       64.57      7.15 o 
   2 -14   8        0.22        4.08      2.36 o 
   3 -14   8       91.87       79.83     12.93 o 
   4 -14   8        1.45        8.27      3.43 o 
   5 -14   8      525.33      505.34     22.80 o 
  -2 -13   8      486.47      525.91     20.63 o 
  -1 -13   8       54.82       61.54      5.51 o 
   0 -13   8     1080.65     1115.35     48.87 o 
   1 -13   8       85.12       85.46      6.05 o 
   2 -13   8      200.21      232.26     13.19 o 
   3 -13   8      280.11      280.43     15.17 o 
   4 -13   8        3.32        2.89      3.18 o 
   5 -13   8        6.83        4.94      3.14 o 
   6 -13   8      111.69      108.10      6.70 o 
  -3 -12   8        0.15       -1.66      2.51 o 
  -2 -12   8      407.43      426.09     15.04 o 
  -1 -12   8      406.80      418.53     14.66 o 
   0 -12   8      247.01      236.32     10.20 o 
   1 -12   8      216.56      237.41     10.19 o 
   2 -12   8       14.42       14.82      4.26 o 
   3 -12   8        3.40        0.63      2.66 o 
   4 -12   8      135.24      117.36      8.93 o 
   5 -12   8       15.53       16.55      3.19 o 
   6 -12   8      141.21      151.97      7.93 o 
   7 -12   8        0.44       -0.98      3.26 o 
  -4 -11   8      320.72      342.27     25.36 o 
  -3 -11   8       56.20       64.13      5.07 o 
  -2 -11   8        7.27        3.00      2.15 o 
  -1 -11   8      576.28      620.66     20.28 o 
   0 -11   8      464.39      464.60     15.48 o 
   1 -11   8       79.04       79.02      5.42 o 
   2 -11   8      716.89      653.52     35.78 o 
   3 -11   8        8.57        8.60      2.43 o 
   4 -11   8      654.83      650.83     22.60 o 
   5 -11   8       24.52       18.58      3.16 o 
   6 -11   8       47.07       62.61      4.93 o 
   7 -11   8        3.32        2.39      2.36 o 
  -5 -10   8       14.55       13.04      4.90 o 
  -4 -10   8       49.84       52.47      9.42 o 
  -3 -10   8        3.26        2.94      2.03 o 
  -2 -10   8      394.84      399.72     13.80 o 
  -1 -10   8      192.47      188.14      8.41 o 
   0 -10   8      851.71      872.11     24.38 o 
   1 -10   8       55.56       61.34      4.71 o 
   2 -10   8      608.06      608.85     18.27 o 
   3 -10   8       65.48       61.47      4.64 o 
   4 -10   8      216.87      227.01     10.65 o 
   5 -10   8       13.95       11.29      2.96 o 
   6 -10   8        0.01       -0.11      1.79 o 
   7 -10   8       25.46       14.62      4.02 o 
   8 -10   8        6.60        8.27      6.03 o 
  -6  -9   8      207.55      222.55     11.34 o 
  -5  -9   8      231.01      240.78     11.82 o 
  -4  -9   8      513.17      561.90     21.23 o 
  -3  -9   8       11.68       12.40      2.76 o 
  -2  -9   8      273.15      324.27     12.39 o 
  -1  -9   8       82.08       82.47      5.19 o 
   0  -9   8       58.98       49.57      5.84 o 
   1  -9   8      170.29      158.32      7.30 o 
   2  -9   8        7.28        3.94      3.12 o 
   3  -9   8        0.35       -0.97      1.58 o 
   4  -9   8        5.46        4.17      1.93 o 
   5  -9   8       43.63       39.85      3.41 o 
   6  -9   8        0.11        0.51      1.76 o 
   7  -9   8        2.85        0.17      1.80 o 
   8  -9   8      186.73      175.94     11.86 o 
  -7  -8   8        8.69        9.05      3.77 o 
  -6  -8   8      208.08      225.67     11.21 o 
  -5  -8   8      312.99      311.35     13.75 o 
  -4  -8   8      688.52      754.34     21.57 o 
  -3  -8   8      395.64      405.97     13.41 o 
  -2  -8   8        0.48        1.63      1.61 o 
  -1  -8   8      232.72      202.54      7.03 o 
   0  -8   8      268.93      244.42      8.12 o 
   1  -8   8      604.39      598.90     20.71 o 
   2  -8   8       73.27       71.23      5.98 o 
   3  -8   8      362.40      355.09     10.55 o 
   4  -8   8      296.98      288.20      7.86 o 
   5  -8   8       12.92       10.68      1.77 o 
   6  -8   8      450.43      420.03     13.27 o 
   7  -8   8      105.45      109.95      5.20 o 
   8  -8   8       37.33       33.69      3.12 o 
  -8  -7   8        1.08        1.51      4.52 o 
  -7  -7   8        0.20        2.16      2.51 o 
  -6  -7   8      185.03      181.66      9.77 o 
  -5  -7   8       16.71       18.58      6.53 o 
  -4  -7   8        0.48       -1.08      1.97 o 
  -3  -7   8        0.94        1.48      1.84 o 
  -2  -7   8       29.21       28.32      2.62 o 
  -1  -7   8       44.99       42.19      2.96 o 
   0  -7   8       31.60       28.50      2.79 o 
   1  -7   8       78.13       68.69      3.93 o 
   2  -7   8      486.74      494.28     11.10 o 
   3  -7   8      248.95      244.78      6.81 o 
   4  -7   8      267.93      254.64      7.08 o 
   5  -7   8      487.87      432.14     10.39 o 
   6  -7   8       23.95       24.58      2.64 o 
   7  -7   8      302.40      296.39      9.13 o 
   8  -7   8       19.46       19.06      2.40 o 
  -8  -6   8       29.31       32.93      4.65 o 
  -7  -6   8       51.29       52.09     16.07 o 
  -6  -6   8        1.11       -0.11      1.99 o 
  -5  -6   8       21.71       17.08      5.78 o 
  -4  -6   8       97.40      102.27      5.57 o 
  -3  -6   8       31.97       29.30      2.72 o 
  -2  -6   8       24.98       20.56      2.02 o 
  -1  -6   8     1726.57     1808.24     29.79 o 
   0  -6   8      215.01      199.74      5.69 o 
   1  -6   8     1146.14     1178.06     20.53 o 
   2  -6   8        9.37        6.64      1.37 o 
   3  -6   8      140.69      134.05      6.63 o 
   4  -6   8       88.87       76.53      3.38 o 
   5  -6   8       26.81       34.59      2.82 o 
   6  -6   8      140.38      132.93      5.84 o 
   7  -6   8      362.48      386.85     10.67 o 
   8  -6   8      116.00      125.10      5.84 o 
  -9  -5   8      171.27      173.52     12.30 o 
  -8  -5   8       58.79       56.41      5.49 o 
  -7  -5   8      186.88      193.88     10.07 o 
  -6  -5   8      250.86      268.89     12.06 o 
  -5  -5   8        0.03        0.18      1.93 o 
  -4  -5   8      818.01      861.36     19.83 o 
  -3  -5   8     1242.54     1248.93     23.84 o 
  -2  -5   8        3.39        4.05      1.00 o 
  -1  -5   8      160.37      154.94      4.38 o 
   0  -5   8       14.81       10.61      1.31 o 
   1  -5   8      844.15      821.80     14.93 o 
   2  -5   8       17.73       17.76      1.80 o 
   3  -5   8      352.98      327.19      7.94 o 
   4  -5   8       44.10       39.32      2.39 o 
   5  -5   8      231.29      229.06      8.70 o 
   6  -5   8       42.71       36.38      4.06 o 
   7  -5   8       70.65       74.43      4.21 o 
   8  -5   8        6.48        6.49      2.56 o 
  -9  -4   8      314.21      299.58     17.83 o 
  -8  -4   8        7.21        4.02      2.51 o 
  -7  -4   8      256.23      280.25     12.40 o 
  -6  -4   8       12.16       15.02      2.46 o 
  -5  -4   8        2.84        1.85      1.39 o 
  -4  -4   8        9.10       10.86      2.35 o 
  -3  -4   8      612.41      545.43     10.44 o 
  -2  -4   8       35.42       38.45      2.88 o 
  -1  -4   8      824.92      760.18     14.97 o 
   0  -4   8       21.10       29.42      1.78 o 
   1  -4   8      182.30      153.14      4.48 o 
   2  -4   8        8.75        4.94      1.46 o 
   3  -4   8      703.50      701.34     14.20 o 
   4  -4   8        2.95        3.17      1.07 o 
   5  -4   8        0.96        1.13      1.00 o 
   6  -4   8       17.73       19.86      3.12 o 
   7  -4   8       20.64       19.48      3.20 o 
   8  -4   8        0.03        1.65      1.96 o 
 -10  -3   8        0.74        3.52      3.01 o 
  -9  -3   8       10.20       16.07      4.52 o 
  -8  -3   8       12.88       11.23      3.26 o 
  -7  -3   8        8.65        8.32      2.25 o 
  -6  -3   8        0.80        0.89      2.45 o 
  -5  -3   8      169.17      144.06      4.93 o 
  -4  -3   8       99.36      103.42      3.49 o 
  -3  -3   8     1161.28     1132.10     19.19 o 
  -2  -3   8      579.58      632.71     11.50 o 
  -1  -3   8      235.82      195.61      5.09 o 
   0  -3   8       10.28       12.60      1.31 o 
   1  -3   8      159.76      155.73      4.44 o 
   2  -3   8        5.07        4.32      1.00 o 
   3  -3   8      697.90      668.31     13.40 o 
   4  -3   8      826.99      817.09     17.85 o 
   5  -3   8       21.31       16.20      2.61 o 
   6  -3   8       44.84       42.92      3.81 o 
   7  -3   8      391.92      373.42     18.23 o 
   8  -3   8       19.27       15.02      3.04 o 
 -10  -2   8       60.76       67.90     12.18 o 
  -9  -2   8        0.85        2.65      2.23 o 
  -8  -2   8       35.12       33.46      4.33 o 
  -7  -2   8      837.88      822.19     31.39 o 
  -6  -2   8     1876.56     1921.50     39.05 o 
  -5  -2   8      594.10      552.74     11.86 o 
  -4  -2   8      137.59      140.26      5.18 o 
  -3  -2   8       22.83       18.22      2.06 o 
  -2  -2   8      391.11      372.85      8.15 o 
  -1  -2   8        0.10        0.05      0.67 o 
   0  -2   8       68.94       87.89      2.90 o 
   1  -2   8      281.10      293.55      8.79 o 
   2  -2   8      620.25      573.47     13.58 o 
   3  -2   8        7.48        7.48      1.48 o 
   4  -2   8       14.84       13.36      2.26 o 
   5  -2   8      218.41      203.43      9.36 o 
   6  -2   8        3.97        2.44      1.83 o 
   7  -2   8      213.55      207.85      8.92 o 
   8  -2   8      135.44      136.71      7.27 o 
 -11  -1   8       30.26       45.95      8.04 o 
 -10  -1   8        2.02        0.22      2.41 o 
  -9  -1   8      453.34      477.39     18.41 o 
  -8  -1   8      210.26      210.03     10.26 o 
  -7  -1   8      705.86      696.31     23.31 o 
  -6  -1   8      836.84      815.25     18.20 o 
  -5  -1   8        5.53        3.17      1.04 o 
  -4  -1   8      357.75      356.02      7.27 o 
  -3  -1   8      243.88      259.13      6.22 o 
  -2  -1   8     1176.57     1134.78     20.82 o 
  -1  -1   8      207.28      216.36      4.89 o 
   0  -1   8       36.34       19.04      1.08 o 
   1  -1   8     1312.78     1315.34     31.14 o 
   2  -1   8      129.55      114.50      4.93 o 
   3  -1   8      993.54      989.17     21.64 o 
   4  -1   8      200.91      173.78      7.99 o 
   5  -1   8      206.45      196.81      7.77 o 
   6  -1   8       48.94       50.22      6.51 o 
   7  -1   8        5.85        8.10      2.42 o 
 -11   0   8       97.41      100.49      9.42 o 
 -10   0   8        0.05       -0.60      2.09 o 
  -9   0   8      104.15      108.58     12.93 o 
  -8   0   8      602.09      629.05     24.23 o 
  -7   0   8        5.32        6.30      2.96 o 
  -6   0   8     1783.99     1736.48     35.28 o 
  -5   0   8       25.33       26.60      2.09 o 
  -4   0   8      388.89      399.58      8.62 o 
  -3   0   8      311.27      303.23      6.82 o 
  -2   0   8       57.45       59.29      2.29 o 
  -1   0   8       66.10       70.78      2.22 o 
   0   0   8     1091.06     1107.32     23.35 o 
   1   0   8      899.14      842.65     22.87 o 
   2   0   8      410.77      393.25      9.86 o 
   3   0   8       34.83       31.18      2.33 o 
   4   0   8     1346.74     1270.70     31.12 o 
   5   0   8        0.58       -0.14      1.39 o 
   6   0   8       91.89       99.62      7.65 o 
   7   0   8      173.31      204.10      8.75 o 
 -11   1   8        0.14       -2.64      2.64 o 
 -10   1   8       21.06       18.08      3.97 o 
  -9   1   8        1.20        0.50      2.26 o 
  -8   1   8      938.25      956.78     31.90 o 
  -7   1   8       94.05       96.19     16.82 o 
  -6   1   8     2320.21     2265.79     44.41 o 
  -5   1   8      334.83      326.15     14.34 o 
  -4   1   8      592.78      595.72     13.28 o 
  -3   1   8      322.25      294.07      6.54 o 
  -2   1   8      273.65      246.39      5.58 o 
  -1   1   8     1006.06     1042.56     19.86 o 
   0   1   8     1319.44     1337.80     25.00 o 
   1   1   8        5.38        4.05      1.16 o 
   2   1   8      225.32      189.94      5.62 o 
   3   1   8      122.10      140.81      4.81 o 
   4   1   8      202.28      188.55      7.00 o 
   5   1   8       65.81       55.38      3.76 o 
   6   1   8        0.02       -0.86      1.45 o 
   7   1   8       20.92       25.40      3.40 o 
 -11   2   8        6.07        5.54      2.78 o 
 -10   2   8       41.06       46.56      5.49 o 
  -9   2   8       60.56       53.99      8.29 o 
  -8   2   8      187.07      199.56     23.86 o 
  -7   2   8      986.17      992.63     32.52 o 
  -6   2   8      184.56      184.84      7.90 o 
  -5   2   8       35.68       37.02      2.53 o 
  -4   2   8     1351.78     1380.17     31.01 o 
  -3   2   8      623.18      606.86     13.09 o 
  -2   2   8      214.36      203.12      6.58 o 
  -1   2   8        3.06        1.88      0.77 o 
   0   2   8      545.90      534.76     12.34 o 
   1   2   8       23.45       20.17      1.63 o 
   2   2   8     2169.72     2080.51     37.98 o 
   3   2   8       41.37       37.86      2.30 o 
   4   2   8       22.71       13.76      1.96 o 
   5   2   8        0.06       -1.15      1.15 o 
   6   2   8      413.46      433.44     12.24 o 
   7   2   8        0.00       -1.00      4.02 o 
 -11   3   8       11.66        5.78      4.77 o 
 -10   3   8        0.37        2.26      4.02 o 
  -9   3   8       71.03       70.13     10.55 o 
  -8   3   8       23.37       18.33      3.43 o 
  -7   3   8       51.13       49.60      3.04 o 
  -6   3   8     1100.13     1119.32     23.39 o 
  -5   3   8       19.49       18.87      1.87 o 
  -4   3   8      372.63      367.74     14.57 o 
  -3   3   8        3.20        4.00      0.81 o 
  -2   3   8      588.14      546.19     14.29 o 
  -1   3   8       40.71       38.18      1.91 o 
   0   3   8      431.50      389.70      8.37 o 
   1   3   8       35.38       36.84      1.34 o 
   2   3   8      864.58      784.13     15.74 o 
   3   3   8      157.33      140.31      4.71 o 
   4   3   8      128.00      150.64      5.91 o 
   5   3   8       57.01       55.22      3.66 o 
   6   3   8      315.61      333.81     10.17 o 
 -11   4   8      213.87      179.55     16.82 o 
 -10   4   8        0.93       -3.26      3.52 o 
  -9   4   8       15.42       11.50      3.14 o 
  -8   4   8      411.49      417.14     15.97 o 
  -7   4   8       74.15       71.67      4.56 o 
  -6   4   8      446.56      443.75     10.89 o 
  -5   4   8       39.69       39.20      2.42 o 
  -4   4   8      766.41      709.28     15.16 o 
  -3   4   8      383.10      359.10     10.34 o 
  -2   4   8        4.75        0.70      0.86 o 
  -1   4   8      142.74      127.10      6.20 o 
   0   4   8       26.78       38.99      1.34 o 
   1   4   8      681.61      658.54     14.64 o 
   2   4   8        1.97        1.86      1.82 o 
   3   4   8        0.90        1.38      1.82 o 
   4   4   8      509.13      472.18     12.18 o 
   5   4   8        0.00       -0.82      1.21 o 
   6   4   8      348.19      373.48     12.27 o 
 -11   5   8       85.13      105.22     12.56 o 
 -10   5   8      649.53      672.14     24.38 o 
  -9   5   8       10.68       12.00      3.52 o 
  -8   5   8      325.46      327.94     13.57 o 
  -7   5   8       26.68       30.38      2.30 o 
  -6   5   8      348.87      337.14     10.65 o 
  -5   5   8        5.71        3.83      1.24 o 
  -4   5   8      147.06      175.09      5.07 o 
  -3   5   8       58.38       61.54      3.29 o 
  -2   5   8      344.15      358.08     10.17 o 
  -1   5   8      465.86      419.70     12.33 o 
   0   5   8        4.16        6.08      1.41 o 
   1   5   8        3.63        3.51      1.32 o 
   2   5   8      162.38      131.11      5.84 o 
   3   5   8       29.54       28.57      3.81 o 
   4   5   8      308.86      330.72     10.18 o 
   5   5   8       39.26       36.84      5.75 o 
 -11   6   8        0.07       -2.01      4.02 o 
 -10   6   8      127.60      126.22      8.37 o 
  -9   6   8      113.95      110.79      7.42 o 
  -8   6   8       47.70       47.52      2.87 o 
  -7   6   8       72.92       71.23      3.33 o 
  -6   6   8      221.54      241.48      6.46 o 
  -5   6   8      566.72      543.90     11.52 o 
  -4   6   8      287.11      301.42      7.26 o 
  -3   6   8      398.96      375.27     10.91 o 
  -2   6   8      648.92      609.97     15.86 o 
  -1   6   8      138.08      120.56      4.17 o 
   0   6   8       14.15        7.28      1.72 o 
   1   6   8      162.80      176.17      5.35 o 
   2   6   8        0.13        1.00      2.51 o 
   3   6   8      101.98      120.20     12.68 o 
   4   6   8       32.82       31.18      3.97 o 
   5   6   8       38.77       34.84      3.63 o 
 -11   7   8      522.74      552.95     21.80 o 
 -10   7   8       22.35       18.83      4.09 o 
  -9   7   8       16.57       14.29      4.65 o 
  -8   7   8       94.31      100.26      4.14 o 
  -7   7   8        0.05       -0.94      0.94 o 
  -6   7   8       58.20       68.02      3.09 o 
  -5   7   8       29.92       24.60      1.84 o 
  -4   7   8       17.07       18.02      2.10 o 
  -3   7   8      457.64      425.02     10.88 o 
  -2   7   8       17.70       16.81      1.82 o 
  -1   7   8        7.41        6.26      1.21 o 
   0   7   8       31.80       30.86      2.02 o 
   1   7   8      437.47      491.36     19.17 o 
   2   7   8       24.95       23.60      6.03 o 
   3   7   8      394.25      414.68     18.29 o 
   4   7   8      178.58      185.98      6.86 o 
 -11   8   8      112.33      131.11      8.81 o 
 -10   8   8       30.62       24.58      7.28 o 
  -9   8   8        0.49       -0.21      1.93 o 
  -8   8   8       15.53       14.70      1.94 o 
  -7   8   8      123.36      122.96      4.53 o 
  -6   8   8       42.23       46.00      2.56 o 
  -5   8   8      344.11      327.47      7.64 o 
  -4   8   8        7.90        7.74      1.62 o 
  -3   8   8      280.78      304.44      8.61 o 
  -2   8   8       33.68       36.32      3.18 o 
  -1   8   8      180.70      198.68      6.94 o 
   0   8   8       35.40       37.88      3.13 o 
   1   8   8      783.74      832.45     41.69 o 
   3   8   8      232.96      265.18     10.80 o 
   4   8   8       71.56       82.38      4.03 o 
 -11   9   8       19.63       20.72      4.22 o 
 -10   9   8        5.26        3.41      2.78 o 
  -9   9   8      258.14      257.69     23.10 o 
  -8   9   8        5.18        4.89      1.88 o 
  -7   9   8      267.86      247.23      7.00 o 
  -6   9   8       29.58       33.20      2.27 o 
  -5   9   8     1815.33     1749.60     42.14 o 
  -4   9   8       65.19       69.01      5.26 o 
  -3   9   8      542.88      573.05     16.12 o 
  -2   9   8       19.78       15.17      2.24 o 
  -1   9   8      657.48      722.51     19.15 o 
   0   9   8       58.63       61.22      3.84 o 
   1   9   8        1.25        2.01      1.51 o 
   2   9   8        4.22        8.54      1.76 o 
 -11  10   8        4.96        5.52      5.02 o 
 -10  10   8        4.07        2.62      2.53 o 
  -9  10   8      913.67      936.52     31.63 o 
  -8  10   8       72.26       73.64      4.11 o 
  -7  10   8     1346.20     1281.81     30.66 o 
  -6  10   8       94.00       89.69      3.98 o 
  -5  10   8      437.44      429.92     13.70 o 
  -4  10   8       39.69       35.12      3.47 o 
  -3  10   8      247.03      228.74      9.30 o 
  -2  10   8        6.85        5.29      1.84 o 
  -1  10   8       48.48       51.31      3.82 o 
   0  10   8      157.05      166.05      7.40 o 
   1  10   8      232.42      257.39     11.55 o 
   2  10   8       38.68       60.02      4.02 o 
 -10  11   8       65.84       61.27      7.53 o 
  -9  11   8      573.03      571.25     16.64 o 
  -8  11   8       40.85       40.64      3.50 o 
  -7  11   8     1015.21      972.85     24.16 o 
  -6  11   8      235.32      223.52     10.72 o 
  -5  11   8        6.14        2.91      2.32 o 
  -4  11   8        0.15       -0.81      1.88 o 
  -3  11   8        6.13        4.37      2.16 o 
  -2  11   8       16.80       12.15      2.78 o 
  -1  11   8      380.01      410.71     15.07 o 
   0  11   8        4.10        5.78      2.51 o 
   1  11   8      589.20      696.59     27.12 o 
  -9  12   8       72.56       59.16      4.30 o 
  -8  12   8        1.08        1.07      1.57 o 
  -7  12   8        0.51       -0.96      1.05 o 
  -6  12   8      144.64      144.46      8.54 o 
  -5  12   8        9.69       12.13      3.52 o 
  -4  12   8       85.82       84.37      6.08 o 
  -3  12   8       82.76       84.95      5.90 o 
  -2  12   8       16.13       14.69      4.02 o 
  -1  12   8      491.14      568.90     19.65 o 
  -9  13   8       16.54       13.72      3.56 o 
  -8  13   8      454.32      429.16     27.11 o 
  -7  13   8        6.43       10.09      3.00 o 
  -6  13   8       14.43       17.20      3.67 o 
  -5  13   8      254.79      232.76     11.38 o 
  -4  13   8       34.23       38.87      4.60 o 
  -3  13   8        3.43        5.77      2.55 o 
  -2  13   8      114.31      109.74     12.81 o 
   1 -14   9      115.93      125.81     11.55 o 
  -2 -13   9      104.68      137.36     14.31 o 
  -1 -13   9        5.56        5.00      2.60 o 
   0 -13   9       74.64       75.92      5.83 o 
   1 -13   9       50.65       56.98      5.17 o 
   2 -13   9      243.83      238.21     19.84 o 
   3 -13   9      208.42      198.18     12.59 o 
   4 -13   9      272.28      252.99     14.63 o 
   5 -13   9       92.15       97.25      6.39 o 
   6 -13   9       89.58       93.38      7.22 o 
  -3 -12   9       79.58       76.18      6.92 o 
  -2 -12   9       98.44      123.25      9.04 o 
  -1 -12   9        4.79        5.44      2.43 o 
   0 -12   9       17.24       10.70      3.23 o 
   1 -12   9      121.56      123.33      9.50 o 
   2 -12   9       12.13        2.75      3.00 o 
   3 -12   9        1.02        1.00      2.84 o 
   4 -12   9       38.18       33.84      4.38 o 
   5 -12   9        0.96        1.19      2.01 o 
   6 -12   9       10.14        8.69      2.79 o 
  -4 -11   9      133.89      157.18      9.71 o 
  -3 -11   9       64.11       66.68      5.17 o 
  -2 -11   9       42.23       40.00      4.57 o 
  -1 -11   9        2.63        1.81      3.07 o 
   0 -11   9        6.58        9.14      3.22 o 
   1 -11   9       30.72       33.07      5.40 o 
   2 -11   9       34.66       32.44      5.36 o 
   3 -11   9       92.69       97.24      9.43 o 
   4 -11   9      165.75      172.09     10.44 o 
   5 -11   9       64.31       70.46      5.20 o 
   6 -11   9      475.29      484.02     16.21 o 
  -5 -10   9       14.70       23.79      4.46 o 
  -4 -10   9      100.20      115.38      8.25 o 
  -3 -10   9        0.00        1.19      1.94 o 
  -2 -10   9        9.44        6.87      2.53 o 
  -1 -10   9       77.48       78.91      5.46 o 
   0 -10   9      158.81      162.03     10.38 o 
   1 -10   9        9.58       10.91      2.77 o 
   2 -10   9      518.96      531.74     22.11 o 
   3 -10   9       54.81       52.48      4.50 o 
   4 -10   9      267.09      284.27     10.93 o 
   5 -10   9      105.06       98.44      5.89 o 
   6 -10   9      205.84      206.35     10.85 o 
   7 -10   9       13.49       13.84      3.38 o 
  -6  -9   9        3.24        2.48      2.55 o 
  -5  -9   9       21.15       10.80      6.28 o 
  -4  -9   9       22.22       21.30      4.13 o 
  -3  -9   9       79.43       74.81      5.32 o 
  -2  -9   9      403.28      437.97     14.63 o 
  -1  -9   9       31.69       37.61      4.09 o 
   0  -9   9      498.58      530.52     22.27 o 
   1  -9   9       20.82       20.10      3.17 o 
   2  -9   9      190.50      200.45     13.42 o 
   3  -9   9       87.93       89.25      5.38 o 
   4  -9   9        3.70        4.43      2.13 o 
   5  -9   9       47.18       40.16      3.42 o 
   6  -9   9       17.90       21.18      3.21 o 
   7  -9   9       56.83       55.12      4.54 o 
   8  -9   9      153.78      174.52     16.82 o 
  -7  -8   9        6.48        7.66      7.53 o 
  -6  -8   9      191.44      205.66     11.03 o 
  -5  -8   9      153.42      144.35      8.87 o 
  -4  -8   9      377.08      398.23     13.68 o 
  -3  -8   9        0.61        1.61      1.78 o 
  -2  -8   9      202.57      220.71      9.06 o 
  -1  -8   9      423.53      426.88     13.90 o 
   0  -8   9      196.19      185.80      8.01 o 
   1  -8   9       88.75       79.56      4.91 o 
   2  -8   9      679.13      660.67     14.33 o 
   3  -8   9      146.78      143.68      5.14 o 
   4  -8   9      192.16      157.73      5.51 o 
   5  -8   9       35.84       27.82      3.28 o 
   6  -8   9      130.79      152.04      6.16 o 
   7  -8   9       48.55       47.08      3.62 o 
   8  -8   9      116.20      122.44      8.62 o 
  -8  -7   9       97.68      105.97     12.30 o 
  -7  -7   9        8.72       12.31      4.14 o 
  -6  -7   9      147.18      162.22      9.41 o 
  -5  -7   9        7.35        7.27      2.82 o 
  -4  -7   9       15.09        7.70      3.22 o 
  -3  -7   9       49.67       45.31      4.24 o 
  -2  -7   9      397.50      414.83     11.33 o 
  -1  -7   9      261.96      257.15      9.48 o 
   0  -7   9       37.15       39.52      2.92 o 
   1  -7   9      245.88      247.45      6.31 o 
   2  -7   9        2.31        3.31      1.28 o 
   3  -7   9       14.89       17.52      2.07 o 
   4  -7   9        0.23        0.59      1.17 o 
   5  -7   9      277.42      261.96      7.45 o 
   6  -7   9      374.50      376.72     10.72 o 
   7  -7   9       80.90       87.52      4.57 o 
   8  -7   9       35.66       32.86      2.92 o 
  -8  -6   9       75.89       81.10      6.45 o 
  -7  -6   9       29.79       31.24      4.53 o 
  -6  -6   9       74.07       69.10     11.30 o 
  -5  -6   9       65.85       71.88      5.97 o 
  -4  -6   9      140.77      141.99      6.81 o 
  -3  -6   9     1469.92     1487.52     31.48 o 
  -2  -6   9        7.62        8.75      2.28 o 
  -1  -6   9     1109.83     1195.43     24.14 o 
   0  -6   9      225.86      227.08      5.79 o 
   1  -6   9      130.29      138.63      4.30 o 
   2  -6   9      328.81      293.14      7.61 o 
   3  -6   9     1272.65     1132.58     22.09 o 
   4  -6   9      182.41      164.95      5.32 o 
   5  -6   9      655.77      590.44     14.48 o 
   6  -6   9        0.01       -0.44      1.56 o 
   7  -6   9       19.40       14.43      1.93 o 
   8  -6   9        7.55        4.20      2.55 o 
  -8  -5   9       54.94       62.28      7.03 o 
  -7  -5   9      427.83      435.44     18.33 o 
  -6  -5   9       55.08       55.76     10.92 o 
  -5  -5   9      839.87      890.42     24.15 o 
  -4  -5   9      130.53      142.61      4.95 o 
  -3  -5   9     1024.80     1025.90     20.31 o 
  -2  -5   9      163.28      155.76      4.93 o 
  -1  -5   9      197.38      234.02      6.36 o 
   0  -5   9       84.99       82.43      3.41 o 
   1  -5   9      277.08      241.20      5.95 o 
   2  -5   9      203.59      188.06      5.52 o 
   3  -5   9     1197.27     1114.28     21.52 o 
   4  -5   9        7.83        7.14      1.69 o 
   5  -5   9      454.46      400.41     10.48 o 
   6  -5   9        1.92        1.88      1.04 o 
   7  -5   9       89.41       90.67     11.54 o 
   8  -5   9        0.00       -1.00      2.26 o 
  -9  -4   9      208.19      214.70     14.56 o 
  -8  -4   9       56.06       53.99      7.03 o 
  -7  -4   9      444.21      448.24     22.85 o 
  -6  -4   9      249.73      253.13      9.39 o 
  -5  -4   9     1014.97     1054.20     20.96 o 
  -4  -4   9       85.38       79.38      3.71 o 
  -3  -4   9      354.12      361.03      8.53 o 
  -2  -4   9      618.73      631.16     13.07 o 
  -1  -4   9       59.09       49.30      3.42 o 
   0  -4   9        0.78        1.89      0.94 o 
   1  -4   9      465.03      475.34      9.61 o 
   2  -4   9       69.94       78.52      3.17 o 
   3  -4   9     2291.64     2209.51     39.63 o 
   4  -4   9       12.87       13.54      1.45 o 
   5  -4   9      137.02      135.99      6.67 o 
   6  -4   9        4.47        2.99      1.91 o 
   7  -4   9       32.33       29.25      6.36 o 
  -9  -3   9      124.54      145.14     11.80 o 
  -8  -3   9      113.20      102.80      9.67 o 
  -7  -3   9       87.14       91.54     11.68 o 
  -6  -3   9        0.35        0.19      1.64 o 
  -5  -3   9      335.51      346.84      8.64 o 
  -4  -3   9        5.44        5.11      1.23 o 
  -3  -3   9      196.27      192.48      5.69 o 
  -2  -3   9       19.65       22.14      1.86 o 
  -1  -3   9       84.33       76.73      3.67 o 
   0  -3   9        9.56       10.88      1.34 o 
   1  -3   9      451.32      421.95      9.45 o 
   2  -3   9        0.46        0.33      0.81 o 
   3  -3   9     1233.20     1228.40     22.96 o 
   4  -3   9       59.39       63.81      3.87 o 
   5  -3   9       52.37       46.16      6.20 o 
   6  -3   9       22.10       20.39      3.11 o 
   7  -3   9      128.61      134.06      7.18 o 
 -10  -2   9        0.56        2.37      2.41 o 
  -9  -2   9       15.09       12.09      3.10 o 
  -8  -2   9       29.68       24.21      4.04 o 
  -7  -2   9      126.41      126.89     13.94 o 
  -6  -2   9     1070.23     1108.68     24.00 o 
  -5  -2   9      856.40      866.54     21.89 o 
  -4  -2   9      268.23      277.52      6.93 o 
  -3  -2   9      502.21      449.77      9.81 o 
  -2  -2   9       12.45       11.47      1.42 o 
  -1  -2   9      184.54      146.83      4.72 o 
   0  -2   9      241.99      259.68      6.78 o 
   1  -2   9       30.67       30.54      2.63 o 
   2  -2   9       23.59       27.53      2.37 o 
   3  -2   9        0.99        0.92      1.18 o 
   4  -2   9        9.24        8.65      2.01 o 
   5  -2   9      107.08      100.64      7.77 o 
   6  -2   9       12.10       11.93      3.34 o 
   7  -2   9      125.41      140.07      8.42 o 
 -10  -1   9       36.85       57.89     11.80 o 
  -9  -1   9        3.28        2.76      2.49 o 
  -8  -1   9        8.27        8.20      2.57 o 
  -7  -1   9      356.02      376.35     28.12 o 
  -6  -1   9      287.47      273.89     14.48 o 
  -5  -1   9      342.20      307.64      9.43 o 
  -4  -1   9        3.07        3.68      1.09 o 
  -3  -1   9      248.78      234.23      7.72 o 
  -2  -1   9       49.68       54.27      2.38 o 
  -1  -1   9       61.66       61.49      2.33 o 
   0  -1   9     1449.50     1492.98     25.47 o 
   1  -1   9        1.52        3.60      1.27 o 
   2  -1   9      400.51      389.99     10.18 o 
   3  -1   9     2273.87     2180.34     44.56 o 
   4  -1   9       10.02        7.09      1.86 o 
   5  -1   9      999.42     1004.93     26.35 o 
   6  -1   9        2.05        2.55      1.69 o 
   7  -1   9      334.93      397.15     19.51 o 
 -11   0   9       66.04       78.16      6.64 o 
 -10   0   9       36.68       41.66      5.13 o 
  -9   0   9      197.07      192.25     17.20 o 
  -8   0   9        1.78        4.27      3.52 o 
  -7   0   9      106.18      103.90      6.61 o 
  -6   0   9      307.78      304.95      8.49 o 
  -5   0   9      482.13      471.43     11.38 o 
  -4   0   9     1458.90     1437.01     28.89 o 
  -3   0   9       26.06       25.01      1.72 o 
  -2   0   9     1197.81     1192.87     21.78 o 
  -1   0   9       88.51       98.96      2.58 o 
   0   0   9     2672.07     2690.32     48.36 o 
   1   0   9      637.02      624.41     14.49 o 
   2   0   9       16.50       14.38      1.87 o 
   3   0   9      923.03      910.65     20.33 o 
   4   0   9      184.76      164.45      6.74 o 
   5   0   9       39.47       41.94      3.56 o 
   6   0   9      123.28      122.00      6.24 o 
   7   0   9       21.61       21.30      3.90 o 
 -11   1   9      315.11      330.57     20.59 o 
 -10   1   9       13.75        8.29      4.27 o 
  -9   1   9       21.76       16.82      5.78 o 
  -8   1   9       15.42       13.01      3.01 o 
  -7   1   9      151.58      154.64      8.19 o 
  -6   1   9      153.04      124.12      4.74 o 
  -5   1   9        9.77        7.97      1.46 o 
  -4   1   9     1329.69     1248.14     28.60 o 
  -3   1   9        0.94        1.71      0.89 o 
  -2   1   9     2202.87     2290.14     47.49 o 
  -1   1   9      835.14      842.19     16.76 o 
   0   1   9        0.16        0.71      1.02 o 
   1   1   9      160.13      143.36      5.37 o 
   2   1   9       11.15       12.43      1.68 o 
   3   1   9        8.13       10.63      1.79 o 
   4   1   9      220.78      238.07      8.41 o 
   5   1   9      143.36      153.77      6.63 o 
   6   1   9      116.01      119.78      6.09 o 
 -11   2   9       22.93       23.10      7.28 o 
 -10   2   9       78.29       74.33     10.04 o 
  -9   2   9        0.24       -1.86      1.86 o 
  -8   2   9        5.40        4.26      2.46 o 
  -7   2   9        8.56       12.24      1.93 o 
  -6   2   9      138.76      122.38      4.67 o 
  -5   2   9      539.02      539.42     12.58 o 
  -4   2   9        2.84        3.35      1.15 o 
  -3   2   9      564.74      572.20     12.98 o 
  -2   2   9      792.05      819.54     20.51 o 
  -1   2   9      320.82      327.10      7.73 o 
   0   2   9       86.96       83.87      3.37 o 
   1   2   9      297.44      294.53      7.22 o 
   2   2   9       21.78       30.04      2.11 o 
   3   2   9        1.23        0.83      1.07 o 
   4   2   9      156.39      185.43      7.08 o 
   5   2   9       58.02       66.38      4.13 o 
   6   2   9      315.39      318.74     11.26 o 
 -11   3   9        1.01        5.78      4.27 o 
 -10   3   9       58.49       67.05     10.04 o 
  -9   3   9       23.75       21.02      3.92 o 
  -8   3   9      265.98      282.75     12.42 o 
  -7   3   9        0.61       -0.68      1.12 o 
  -6   3   9        2.71        2.59      1.23 o 
  -5   3   9       39.91       42.62      2.55 o 
  -4   3   9      361.01      362.66      8.95 o 
  -3   3   9       61.24       65.79      2.59 o 
  -2   3   9     1767.47     1730.38     40.26 o 
  -1   3   9       59.19       48.86      2.60 o 
   0   3   9      717.78      741.68     14.98 o 
   1   3   9        5.78        5.70      1.00 o 
   2   3   9        3.11        1.24      1.03 o 
   3   3   9       20.71       16.56      1.78 o 
   4   3   9      312.31      345.83      9.76 o 
   5   3   9        3.42        4.32      1.54 o 
   6   3   9      160.50      189.15      7.78 o 
 -11   4   9        2.15       -1.00      3.77 o 
 -10   4   9      202.00      198.69     10.86 o 
  -9   4   9      122.85      116.63      7.54 o 
  -8   4   9       13.07       12.05      3.01 o 
  -7   4   9       11.09       10.08      1.87 o 
  -6   4   9       79.59       81.19      4.70 o 
  -5   4   9        4.36        2.70      1.11 o 
  -4   4   9     1799.60     1873.06     41.42 o 
  -3   4   9       21.47       27.26      2.42 o 
  -2   4   9      387.26      370.17     11.72 o 
  -1   4   9       30.60       29.92      2.61 o 
   0   4   9      516.57      523.39     12.35 o 
   1   4   9      303.53      290.85      8.10 o 
   2   4   9       25.14       20.19      2.25 o 
   3   4   9       55.64       53.20      2.97 o 
   4   4   9        0.12       -0.77      1.17 o 
   5   4   9        4.46        8.12      1.73 o 
 -11   5   9        6.18        4.27      5.02 o 
 -10   5   9       52.84       55.11      6.40 o 
  -9   5   9       84.22       91.77      6.75 o 
  -8   5   9      186.64      197.27      6.82 o 
  -7   5   9       51.40       56.14      3.33 o 
  -6   5   9      940.50      955.24     20.70 o 
  -5   5   9      135.13      154.06      5.05 o 
  -4   5   9      252.22      237.35      6.16 o 
  -3   5   9      232.92      238.12     11.32 o 
  -2   5   9     1023.38     1008.33     24.76 o 
  -1   5   9       26.27       25.53      2.11 o 
   0   5   9       22.49       10.69      1.56 o 
   1   5   9        0.04       -1.40      1.40 o 
   2   5   9       40.94       42.01      3.41 o 
   3   5   9       15.98       19.32      3.37 o 
   4   5   9       63.11       77.64      8.83 o 
   5   5   9        2.03        2.92      2.69 o 
 -11   6   9        9.08        2.97      3.11 o 
 -10   6   9      593.01      604.21     22.85 o 
  -9   6   9      202.83      201.50     10.38 o 
  -8   6   9      195.34      197.15      6.15 o 
  -7   6   9        0.67       -0.95      0.95 o 
  -6   6   9      162.82      142.82      5.15 o 
  -5   6   9        4.37        2.28      1.02 o 
  -4   6   9      824.48      757.80     19.84 o 
  -3   6   9      331.25      354.20     10.71 o 
  -2   6   9      888.28      849.89     21.45 o 
  -1   6   9      138.07      136.96      5.47 o 
   0   6   9      524.12      537.64     14.53 o 
   1   6   9       41.60       39.89      3.26 o 
   3   6   9       10.84       17.12      6.40 o 
   4   6   9       24.99       27.85     10.04 o 
 -11   7   9       70.68       72.08      6.73 o 
 -10   7   9       28.62       28.97      4.64 o 
  -9   7   9      129.11      136.98      8.14 o 
  -8   7   9        0.82        0.57      1.28 o 
  -7   7   9      131.06      146.97      4.99 o 
  -6   7   9       83.22       91.04      3.60 o 
  -5   7   9        1.55       -0.22      0.83 o 
  -4   7   9        0.13        0.44      1.12 o 
  -3   7   9      155.76      159.28      6.74 o 
  -2   7   9        0.91        2.80      1.18 o 
  -1   7   9      155.82      154.56      5.44 o 
   0   7   9       84.74       88.18      6.83 o 
   1   7   9       29.74       39.09      7.91 o 
   4   7   9       50.99       65.79      9.04 o 
 -11   8   9       12.73       13.62      3.67 o 
 -10   8   9       70.59       76.80      6.45 o 
  -9   8   9      104.78      116.38      7.47 o 
  -8   8   9        7.37        3.34      1.48 o 
  -7   8   9      108.35      112.27      4.39 o 
  -6   8   9       31.07       34.15      3.69 o 
  -5   8   9      136.41      121.75      5.22 o 
  -4   8   9      229.08      234.02      7.51 o 
  -3   8   9       51.46       54.54      3.17 o 
  -2   8   9       94.05       98.23      6.03 o 
  -1   8   9      112.48      117.88      4.96 o 
   0   8   9       30.73       39.95      2.90 o 
 -11   9   9       63.42       57.29      5.67 o 
 -10   9   9       46.41       37.96      5.52 o 
  -9   9   9      164.13      163.00      7.57 o 
  -8   9   9        2.00        0.23      1.31 o 
  -7   9   9      179.92      173.55      5.87 o 
  -6   9   9       25.79       21.18      1.78 o 
  -5   9   9      334.18      305.93     10.69 o 
  -4   9   9       16.49       17.14      3.63 o 
  -3   9   9      800.32      795.75     23.43 o 
  -2   9   9        5.14        6.47      1.85 o 
  -1   9   9      199.50      201.68     10.96 o 
   0   9   9       28.51       21.01      2.15 o 
 -10  10   9       14.05       13.40      3.42 o 
  -9  10   9      316.35      308.81     11.13 o 
  -8  10   9       24.58       23.12      3.15 o 
  -7  10   9        0.43       -0.83      1.09 o 
  -6  10   9       22.47       16.25      2.79 o 
  -5  10   9     1095.15     1102.35     28.79 o 
  -4  10   9       13.19        7.38      3.93 o 
  -3  10   9      521.20      491.05     14.78 o 
  -2  10   9        0.83        0.25      1.39 o 
  -1  10   9        1.17        1.60      3.77 o 
   0  10   9       10.90       12.88      2.27 o 
   1  10   9      171.14      204.66      9.29 o 
  -9  11   9        7.40        7.44      3.51 o 
  -8  11   9       76.47       76.29      4.39 o 
  -7  11   9      533.14      521.85     13.95 o 
  -6  11   9        2.37        2.41      2.23 o 
  -5  11   9      272.14      275.39     12.08 o 
  -4  11   9        0.32       -1.60      1.71 o 
  -3  11   9      120.87      119.03      6.77 o 
  -2  11   9        6.08        2.63      2.64 o 
  -1  11   9       93.18      109.31      8.16 o 
   0  11   9        2.93        4.52      1.76 o 
  -9  12   9      502.19      525.47     23.10 o 
  -8  12   9        5.88        3.63      2.22 o 
  -7  12   9       33.31       33.85      4.97 o 
  -6  12   9       32.92       28.65      4.51 o 
  -5  12   9       21.47       23.21      3.84 o 
  -4  12   9        4.99        6.52      3.26 o 
  -3  12   9      106.59      126.84      7.37 o 
  -2  12   9       68.07       85.18      5.68 o 
  -1  12   9       77.03      100.45     11.80 o 
  -7  13   9       31.40       24.11      5.02 o 
  -6  13   9      578.21      547.43     25.86 o 
  -1 -13  10      421.93      494.99     20.44 o 
   0 -13  10       23.44       30.27      6.78 o 
   1 -13  10      372.27      368.07     18.73 o 
   2 -13  10       11.11       10.12      3.89 o 
   3 -13  10       77.77       76.15      8.66 o 
   4 -13  10        5.65        5.12      2.51 o 
   5 -13  10       21.01       17.83      4.77 o 
  -3 -12  10      256.82      293.30     21.85 o 
  -2 -12  10       41.68       41.28      4.66 o 
  -1 -12  10       94.28      101.62      6.72 o 
   0 -12  10      393.53      376.53     18.73 o 
   1 -12  10       18.56       17.75      4.58 o 
   2 -12  10      257.01      238.82     14.01 o 
   3 -12  10       71.49       63.79      5.23 o 
   4 -12  10        2.48        1.37      1.85 o 
   5 -12  10        6.68        8.25      2.91 o 
   6 -12  10        0.38       -2.51      2.76 o 
  -4 -11  10       20.74       16.53      3.74 o 
  -3 -11  10      181.04      196.67      9.49 o 
  -2 -11  10      276.87      340.13     13.11 o 
  -1 -11  10      273.65      282.08     11.61 o 
   0 -11  10      389.91      378.47     18.20 o 
   1 -11  10      158.24      165.50     10.99 o 
   2 -11  10      266.64      272.93     11.17 o 
   3 -11  10       17.34       13.48      2.93 o 
   4 -11  10        1.03        4.60      2.13 o 
   5 -11  10       13.34        7.94      4.16 o 
   6 -11  10        0.15        1.00      2.51 o 
  -5 -10  10       44.27       47.71      8.79 o 
  -4 -10  10      157.06      180.89     10.68 o 
  -3 -10  10       27.23       24.63      5.74 o 
  -2 -10  10      154.58      161.28     11.26 o 
  -1 -10  10       72.68       76.55      7.25 o 
   0 -10  10       10.62        3.67      4.90 o 
   1 -10  10       60.07       63.03      5.92 o 
   2 -10  10       25.46       20.61      3.40 o 
   3 -10  10      119.84      120.56      6.72 o 
   4 -10  10       80.31       82.33      5.50 o 
   5 -10  10        1.74        3.56      2.11 o 
   6 -10  10      329.41      372.83     15.96 o 
  -6  -9  10      304.34      335.41     15.39 o 
  -5  -9  10       26.66       34.95      5.11 o 
  -4  -9  10        3.12        0.21      2.06 o 
  -3  -9  10        6.93        4.23      2.43 o 
  -2  -9  10       41.06       33.92      5.40 o 
  -1  -9  10      101.88      118.34      8.78 o 
   0  -9  10       70.44       75.29      5.25 o 
   1  -9  10       81.46       90.78      5.61 o 
   2  -9  10      586.18      578.73     17.64 o 
   3  -9  10       10.19        6.25      3.07 o 
   4  -9  10      384.47      387.74     13.36 o 
   5  -9  10        7.22        7.23      2.17 o 
   6  -9  10      279.87      276.23     27.05 o 
   7  -9  10        0.35       -0.50      4.02 o 
  -7  -8  10       30.23       32.39      7.78 o 
  -6  -8  10       89.08       87.36      7.18 o 
  -5  -8  10      158.27      179.83     25.24 o 
  -4  -8  10      260.92      267.70     10.73 o 
  -3  -8  10      178.19      178.68      8.31 o 
  -2  -8  10       10.84       14.68      3.86 o 
  -1  -8  10      127.19      131.79      6.69 o 
   0  -8  10       66.83       68.35      4.76 o 
   1  -8  10        0.05        1.28      1.90 o 
   2  -8  10        7.81        7.62      1.61 o 
   3  -8  10      561.71      515.54     12.86 o 
   4  -8  10       53.00       51.19      3.44 o 
   5  -8  10       76.59       72.16      3.73 o 
   6  -8  10       43.82       33.60      4.26 o 
   7  -8  10       12.64       11.32      2.11 o 
  -7  -7  10      122.76      130.17      8.51 o 
  -6  -7  10       47.07       50.33      5.65 o 
  -5  -7  10        8.42       10.96      3.50 o 
  -4  -7  10      158.01      159.28      7.71 o 
  -3  -7  10        2.69       -1.49      2.21 o 
  -2  -7  10      207.69      211.16      8.66 o 
  -1  -7  10       33.80       45.41      5.02 o 
   0  -7  10      172.83      189.25      5.91 o 
   1  -7  10      253.76      222.57      5.99 o 
   2  -7  10       58.55       54.75      2.82 o 
   3  -7  10        0.15        0.08      1.17 o 
   4  -7  10       61.82       62.31      3.32 o 
   5  -7  10       25.38       29.60      2.78 o 
   6  -7  10       27.75       25.71      2.68 o 
   7  -7  10       13.73       13.21      2.65 o 
  -8  -6  10        1.27        8.04      3.77 o 
  -7  -6  10        0.17       -0.28      2.35 o 
  -6  -6  10      147.25      161.47     14.56 o 
  -5  -6  10       63.46       61.83      4.71 o 
  -4  -6  10       13.96       18.33      3.81 o 
  -3  -6  10      392.09      384.48     14.08 o 
  -2  -6  10      160.32      158.09      6.01 o 
  -1  -6  10      171.98      163.39      5.36 o 
   0  -6  10       25.69       23.41      2.01 o 
   1  -6  10      535.03      502.71     10.54 o 
   2  -6  10      302.03      301.85      7.95 o 
   3  -6  10      195.09      205.94      6.22 o 
   4  -6  10      407.62      368.79      9.23 o 
   5  -6  10      194.75      199.66      7.93 o 
   6  -6  10       14.86        8.50      1.57 o 
   7  -6  10      146.69      167.43      8.89 o 
  -8  -5  10       34.16       39.43      6.28 o 
  -7  -5  10        0.56        3.52      3.52 o 
  -6  -5  10        1.27        1.51      2.35 o 
  -5  -5  10      381.91      410.83     13.58 o 
  -4  -5  10       39.47       42.55      3.24 o 
  -3  -5  10      884.58      817.42     19.23 o 
  -2  -5  10       18.88       16.39      1.87 o 
  -1  -5  10     1219.78     1111.18     21.47 o 
   0  -5  10      151.56      152.25      4.58 o 
   1  -5  10        0.11       -0.43      0.93 o 
   2  -5  10      151.51      132.69      4.58 o 
   3  -5  10       17.05       19.87      1.96 o 
   4  -5  10       76.46       75.67      3.35 o 
   5  -5  10      118.35      106.04      4.62 o 
   6  -5  10        0.07        1.87      1.90 o 
   7  -5  10      117.86      137.29      7.53 o 
  -9  -4  10        8.02        3.77      3.52 o 
  -8  -4  10      166.66      173.02     13.06 o 
  -7  -4  10       35.78       51.98      7.28 o 
  -6  -4  10     1022.72     1119.42     34.99 o 
  -5  -4  10      663.69      693.15     17.00 o 
  -4  -4  10      192.40      187.31      6.64 o 
  -3  -4  10      600.30      572.55     12.40 o 
  -2  -4  10       46.93       43.39      2.54 o 
  -1  -4  10      780.73      755.28     15.36 o 
   0  -4  10       56.24       50.95      2.43 o 
   1  -4  10        5.10        3.13      1.08 o 
   2  -4  10       13.17        9.39      1.47 o 
   3  -4  10       60.88       60.63      2.76 o 
   4  -4  10       25.64       27.05      2.78 o 
   5  -4  10      286.60      298.05     13.62 o 
   6  -4  10        8.17        7.24      2.61 o 
   7  -4  10        8.84       10.47      2.75 o 
  -9  -3  10      303.11      356.08     20.59 o 
  -8  -3  10      355.97      343.09     14.61 o 
  -7  -3  10      979.48     1000.44     48.21 o 
  -6  -3  10       15.93       12.17      4.90 o 
  -5  -3  10     1208.08     1201.68     30.51 o 
  -4  -3  10       35.92       35.06      2.35 o 
  -3  -3  10       73.69       76.13      3.23 o 
  -2  -3  10      405.80      401.76      9.49 o 
  -1  -3  10      174.63      173.25      5.10 o 
   0  -3  10        3.82        1.55      0.89 o 
   1  -3  10        2.18        2.63      0.99 o 
   2  -3  10       76.68       72.96      3.48 o 
   3  -3  10      374.37      363.01     10.29 o 
   4  -3  10        6.34        7.11      2.05 o 
   5  -3  10      173.75      163.97      8.94 o 
   6  -3  10        5.93        3.12      2.16 o 
   7  -3  10        3.58        5.39      2.13 o 
 -10  -2  10        7.91       11.07      3.43 o 
  -9  -2  10      268.67      312.39     14.19 o 
  -8  -2  10        0.27       -2.76      2.76 o 
  -7  -2  10      296.44      285.52     18.83 o 
  -6  -2  10       47.59       45.76      3.77 o 
  -5  -2  10       60.33       66.30      4.22 o 
  -4  -2  10        0.01        0.79      1.16 o 
  -3  -2  10      495.39      468.77     10.32 o 
  -2  -2  10        0.16        1.22      0.95 o 
  -1  -2  10     1320.92     1253.37     21.56 o 
   0  -2  10       29.07       31.57      1.85 o 
   1  -2  10        4.24        5.69      1.20 o 
   2  -2  10      111.51       98.19      4.64 o 
   3  -2  10      114.69      105.27      5.33 o 
   4  -2  10      332.60      342.31     15.87 o 
   5  -2  10        2.83        1.51      1.83 o 
   6  -2  10       83.60       87.77      5.51 o 
 -10  -1  10        9.47        6.82      3.07 o 
  -9  -1  10      255.11      234.04     17.83 o 
  -8  -1  10        9.18        9.54      4.77 o 
  -7  -1  10       79.68       90.07      6.26 o 
  -6  -1  10      237.17      240.03      8.88 o 
  -5  -1  10      103.23      105.22      4.41 o 
  -4  -1  10       31.11       31.07      2.36 o 
  -3  -1  10      270.62      265.57      8.05 o 
  -2  -1  10      430.88      426.64      9.32 o 
  -1  -1  10      805.29      804.04     15.67 o 
   0  -1  10        2.78        1.74      0.61 o 
   1  -1  10     2846.90     2800.59     56.33 o 
   2  -1  10     1542.62     1445.01     30.73 o 
   3  -1  10      647.54      616.68     15.11 o 
   4  -1  10        0.39       -1.41      1.41 o 
   5  -1  10       56.04       60.25      4.55 o 
   6  -1  10      148.86      162.12      7.67 o 
 -10   0  10       27.14       22.35      6.78 o 
  -9   0  10       85.52       64.03      9.04 o 
  -8   0  10      447.77      466.62     24.73 o 
  -7   0  10       48.63       49.64      5.40 o 
  -6   0  10      220.97      230.93      7.15 o 
  -5   0  10      103.27       93.36      4.03 o 
  -4   0  10      235.71      233.95      6.85 o 
  -3   0  10      463.98      438.90     10.56 o 
  -2   0  10      672.35      613.41     13.63 o 
  -1   0  10     1215.75     1200.33     20.40 o 
   0   0  10      951.36      917.45     18.46 o 
   1   0  10       35.95       30.33      2.32 o 
   2   0  10      188.13      184.51      6.20 o 
   3   0  10        0.09        0.15      1.63 o 
   4   0  10      180.58      182.34     11.31 o 
   5   0  10      321.79      330.69     11.42 o 
   6   0  10        3.68        5.50      2.55 o 
 -11   1  10       64.11       59.26      9.54 o 
 -10   1  10      173.36      165.48     15.32 o 
  -9   1  10      210.20      206.92     16.82 o 
  -8   1  10      112.26       99.68      6.93 o 
  -7   1  10        1.59        1.27      1.58 o 
  -6   1  10       51.07       51.83      3.07 o 
  -5   1  10      379.69      365.84      9.51 o 
  -4   1  10        5.35        2.76      1.12 o 
  -3   1  10      107.42      102.11      6.38 o 
  -2   1  10       37.37       27.68      1.71 o 
  -1   1  10        5.30        3.91      1.14 o 
   0   1  10      294.26      249.52      6.63 o 
   1   1  10      124.45      139.42      4.59 o 
   2   1  10      354.31      329.13      9.13 o 
   3   1  10       33.33       47.50      3.35 o 
   4   1  10      493.64      523.26     20.20 o 
   5   1  10       15.72       14.48      2.44 o 
   6   1  10      313.14      361.66     13.96 o 
 -11   2  10       10.85       13.81      5.78 o 
 -10   2  10       19.30       21.09      6.78 o 
  -9   2  10      203.49      201.04     10.61 o 
  -8   2  10      105.96       99.32      9.92 o 
  -7   2  10      140.03      146.26      5.53 o 
  -6   2  10        9.40        9.47      1.67 o 
  -5   2  10       24.00       24.95      2.22 o 
  -4   2  10       20.04       30.83      2.11 o 
  -3   2  10       12.16       11.88      1.41 o 
  -2   2  10       24.92       34.93      2.80 o 
  -1   2  10      173.55      179.40      6.31 o 
   0   2  10      401.99      354.50      8.50 o 
   1   2  10        6.64        9.86      1.46 o 
   2   2  10      183.58      194.43      9.17 o 
   3   2  10        0.20       -1.25      1.25 o 
   4   2  10      140.05      151.02      6.34 o 
   5   2  10       72.23       83.39      4.75 o 
   6   2  10      492.00      535.63     33.40 o 
 -11   3  10       22.01       19.08      6.53 o 
 -10   3  10      113.00      107.88      7.84 o 
  -9   3  10       17.49       16.13      3.48 o 
  -8   3  10       79.27       80.28      6.09 o 
  -7   3  10      110.08      115.33      4.83 o 
  -6   3  10        4.21        3.41      1.36 o 
  -5   3  10        5.58        2.58      1.16 o 
  -4   3  10      476.66      438.78     10.44 o 
  -3   3  10      198.08      192.12      6.98 o 
  -2   3  10       42.84       54.69      3.54 o 
  -1   3  10       18.31       22.30      3.10 o 
   0   3  10       39.25       37.83      2.66 o 
   1   3  10        0.23        1.74      0.92 o 
   2   3  10      864.10      827.23     17.07 o 
   3   3  10       17.61       21.26      4.06 o 
   4   3  10      164.14      173.91      7.72 o 
   5   3  10        2.91        2.04      1.66 o 
 -11   4  10        3.96       10.55      5.52 o 
 -10   4  10       67.99       60.25      5.79 o 
  -9   4  10       33.60       37.18      5.00 o 
  -8   4  10       45.41       46.68      8.04 o 
  -7   4  10      226.90      232.23      7.31 o 
  -6   4  10       47.29       47.53      2.92 o 
  -5   4  10       49.90       43.69      2.57 o 
  -4   4  10     1415.53     1472.69     40.57 o 
  -3   4  10      609.33      571.83     17.29 o 
  -2   4  10      398.65      425.28     12.27 o 
  -1   4  10      227.55      222.33      7.39 o 
   0   4  10      214.21      197.85      6.00 o 
   1   4  10        8.85        8.86      1.37 o 
   2   4  10      785.57      745.99     21.49 o 
   3   4  10       46.43       45.32      2.93 o 
   4   4  10      252.82      288.90     20.72 o 
   5   4  10       45.23       58.97      8.54 o 
 -11   5  10      232.59      206.86     11.70 o 
 -10   5  10      175.44      183.34     10.36 o 
  -9   5  10       32.42       26.94      4.27 o 
  -8   5  10       76.54       71.47      3.99 o 
  -7   5  10      499.35      485.23     12.37 o 
  -6   5  10      402.61      410.59     10.57 o 
  -5   5  10      244.64      234.53      6.67 o 
  -4   5  10     1099.52     1140.75     28.23 o 
  -3   5  10      398.46      359.75     11.02 o 
  -2   5  10       24.94       27.40      2.49 o 
  -1   5  10        1.70        4.11      1.30 o 
   0   5  10       19.54       13.38      1.47 o 
   1   5  10       55.15       50.35      7.07 o 
   2   5  10       24.91       24.19      4.50 o 
   3   5  10       11.17       17.01      3.89 o 
   4   5  10       91.09      119.98      5.18 o 
 -11   6  10        0.17        1.38      3.52 o 
 -10   6  10       35.46       47.69      5.43 o 
  -9   6  10        1.23        3.05      2.20 o 
  -8   6  10      304.44      312.27      8.39 o 
  -7   6  10       25.01       27.42      2.57 o 
  -6   6  10      198.16      204.45      6.45 o 
  -5   6  10      389.43      370.90      9.18 o 
  -4   6  10        4.96        4.25      1.58 o 
  -3   6  10      152.35      133.91      5.62 o 
  -2   6  10       21.48       21.41      2.28 o 
  -1   6  10      424.07      452.35     12.67 o 
   0   6  10       25.12       26.90      1.84 o 
   1   6  10        0.27       -0.87      1.45 o 
 -11   7  10       91.20       92.66      7.36 o 
 -10   7  10      350.00      352.11     15.44 o 
  -9   7  10      197.07      181.56      9.65 o 
  -8   7  10      528.58      547.96     12.66 o 
  -7   7  10       86.95       88.39      3.85 o 
  -6   7  10        3.53        4.52      1.30 o 
  -5   7  10      351.90      332.06      9.78 o 
  -4   7  10       86.06       85.88      4.35 o 
  -3   7  10      275.15      285.00      8.46 o 
  -2   7  10      194.50      191.00      6.35 o 
  -1   7  10      159.45      181.71      8.81 o 
   0   7  10      111.32      118.21      6.41 o 
 -10   8  10       15.17       15.54      3.72 o 
  -9   8  10      272.32      278.43     10.48 o 
  -8   8  10       38.16       43.97      2.99 o 
  -7   8  10     1506.98     1469.73     28.07 o 
  -6   8  10       63.32       58.96      2.72 o 
  -5   8  10      333.05      343.07     10.18 o 
  -4   8  10        7.18        6.71      2.36 o 
  -3   8  10      605.75      649.32     18.09 o 
  -2   8  10      368.08      384.96     11.84 o 
  -1   8  10      262.46      279.50      9.05 o 
   0   8  10       84.52       90.15      4.68 o 
 -10   9  10        7.43        3.65      2.65 o 
  -9   9  10      882.01      861.17     20.43 o 
  -8   9  10       17.78       11.97      1.98 o 
  -7   9  10      387.20      407.12     15.69 o 
  -6   9  10        5.86        6.68      1.87 o 
  -5   9  10      164.68      160.19      7.25 o 
  -4   9  10      175.21      162.10      7.00 o 
  -3   9  10      166.68      174.80      7.18 o 
  -2   9  10       10.79        5.74      1.78 o 
  -1   9  10        1.43        2.69      2.09 o 
   0   9  10       14.48       15.96      1.95 o 
 -10  10  10       31.11       28.38      7.78 o 
  -9  10  10      246.31      239.58     10.62 o 
  -8  10  10        2.99        1.96      1.91 o 
  -7  10  10      611.11      592.20     18.72 o 
  -6  10  10        9.62        9.80      2.47 o 
  -5  10  10        4.09       -0.57      1.86 o 
  -4  10  10        2.77        0.44      1.62 o 
  -3  10  10      251.93      265.28      9.69 o 
  -2  10  10        9.42        9.23      2.07 o 
  -1  10  10     2206.04     2460.89     57.80 o 
   0  10  10       20.14       19.34      2.51 o 
  -9  11  10      368.62      338.15     13.58 o 
  -8  11  10       51.48       45.62      3.20 o 
  -7  11  10        4.85        5.59      5.90 o 
  -6  11  10       84.06       81.18      5.51 o 
  -5  11  10       12.57        8.56      2.55 o 
  -4  11  10       19.96       18.47      3.58 o 
  -3  11  10      817.62      879.58     28.12 o 
  -2  11  10        3.45        4.22      3.26 o 
  -1  11  10      293.48      326.78     16.32 o 
  -8  12  10      196.41      188.55     12.56 o 
  -7  12  10      374.09      387.77     16.29 o 
  -6  12  10       19.99       19.34      3.80 o 
  -5  12  10      242.99      239.46     11.47 o 
  -4  12  10       25.36       33.56      4.19 o 
  -2 -12  11       59.74       64.23      7.16 o 
  -1 -12  11        0.95        3.61      3.36 o 
   0 -12  11        2.76        3.34      3.43 o 
   1 -12  11       55.06       63.78      7.45 o 
   2 -12  11        6.04        7.77      2.96 o 
   3 -12  11        1.86        2.88      2.70 o 
   4 -12  11       84.64       80.01      6.81 o 
  -3 -11  11        6.74        9.25      2.88 o 
  -2 -11  11        7.55       12.89      5.27 o 
  -1 -11  11       58.02       56.68      6.79 o 
   0 -11  11        2.58       -1.69      4.52 o 
   1 -11  11      172.66      191.34      9.12 o 
   2 -11  11       16.17       18.24      3.26 o 
   3 -11  11        1.21        2.56      3.60 o 
   4 -11  11        9.88        8.53      2.73 o 
   5 -11  11       22.14       19.02      3.86 o 
  -4 -10  11       66.50       68.74      6.55 o 
  -3 -10  11       90.33      113.83      6.87 o 
  -2 -10  11      381.88      368.46     17.83 o 
  -1 -10  11       12.66        8.99      3.79 o 
   0 -10  11      264.97      294.75     11.66 o 
   1 -10  11        2.71        4.92      2.25 o 
   2 -10  11       54.75       60.05      4.92 o 
   3 -10  11        0.53       -0.02      1.61 o 
   4 -10  11        0.30       -0.39      1.81 o 
   5 -10  11        4.93        4.01      2.43 o 
  -6  -9  11      124.04      127.57     13.81 o 
  -5  -9  11       36.92       52.40      5.73 o 
  -4  -9  11      594.89      655.75     20.49 o 
  -3  -9  11       54.36       55.15      6.46 o 
  -2  -9  11      211.57      223.47     12.78 o 
  -1  -9  11       23.95       23.27      5.54 o 
   0  -9  11      274.43      294.41     11.33 o 
   1  -9  11       99.58      106.94      6.26 o 
   2  -9  11       41.51       34.92      5.15 o 
   3  -9  11        7.34        7.83      2.85 o 
   4  -9  11       64.27       79.82      5.22 o 
   5  -9  11       66.56       58.80      4.01 o 
   6  -9  11       82.25       82.11     11.05 o 
  -6  -8  11      402.62      454.63     18.98 o 
  -5  -8  11       45.18       49.53     12.18 o 
  -4  -8  11      229.82      243.82     13.41 o 
  -3  -8  11       84.74       87.19      7.64 o 
  -2  -8  11        0.88        3.30      2.06 o 
  -1  -8  11        2.54        3.18      2.06 o 
   0  -8  11       85.22       83.35      5.39 o 
   1  -8  11       18.11       11.34      2.53 o 
   2  -8  11       20.09       10.78      1.99 o 
   3  -8  11      197.56      208.28      6.69 o 
   4  -8  11      142.44      149.70      5.55 o 
   5  -8  11        6.68        7.82      1.93 o 
   6  -8  11       10.67       13.20      2.94 o 
  -7  -7  11       10.04        5.52      3.52 o 
  -6  -7  11      107.80      107.63      7.83 o 
  -5  -7  11        0.01        3.26      4.52 o 
  -4  -7  11        1.72        2.51      2.89 o 
  -3  -7  11      251.37      269.14     10.45 o 
  -2  -7  11       79.74       86.14      5.43 o 
  -1  -7  11        0.28        1.19      1.70 o 
   0  -7  11       13.11       13.37      1.91 o 
   1  -7  11      132.34      129.03      4.44 o 
   2  -7  11      541.98      537.95     11.51 o 
   3  -7  11      741.75      710.55     15.52 o 
   4  -7  11      295.74      281.68      9.18 o 
   5  -7  11        4.03        3.88      1.64 o 
   6  -7  11       67.63       83.75      5.11 o 
  -8  -6  11       26.22       33.40      5.52 o 
  -7  -6  11       51.12       45.70      7.28 o 
  -5  -6  11      827.35      864.64     31.34 o 
  -4  -6  11        8.68       10.08      2.66 o 
  -3  -6  11      160.50      183.08      8.02 o 
  -2  -6  11      280.00      278.69      9.77 o 
  -1  -6  11      195.14      189.68      5.93 o 
   0  -6  11      683.76      683.27     13.55 o 
   1  -6  11      803.43      740.87     14.44 o 
   2  -6  11      115.89      112.52      4.09 o 
   3  -6  11      415.96      412.04     10.12 o 
   4  -6  11        0.13       -0.21      1.04 o 
   5  -6  11      125.23      112.92      4.67 o 
   6  -6  11      110.23      112.38      9.09 o 
  -8  -5  11      232.66      235.80     16.07 o 
  -7  -5  11      305.43      332.23     19.59 o 
  -5  -5  11      143.30      140.37      7.02 o 
  -4  -5  11      374.69      399.70     11.42 o 
  -3  -5  11      129.65      142.93      6.52 o 
  -2  -5  11       15.45       15.23      2.03 o 
  -1  -5  11     1601.73     1526.71     28.75 o 
   0  -5  11       69.37       65.53      3.80 o 
   1  -5  11     4266.05     4127.82     66.33 o 
   2  -5  11      155.97      144.03      4.54 o 
   3  -5  11      832.17      799.52     20.17 o 
   4  -5  11      182.46      178.78      5.41 o 
   5  -5  11      290.99      325.30     12.05 o 
   6  -5  11        0.39       -0.61      2.39 o 
  -9  -4  11      113.10      127.32     11.05 o 
  -6  -4  11      300.83      334.49     20.84 o 
  -5  -4  11        1.25        2.36      2.28 o 
  -4  -4  11      133.06      135.61      5.58 o 
  -3  -4  11       42.20       42.03      2.73 o 
  -2  -4  11        1.92        2.20      1.17 o 
  -1  -4  11      901.99      873.59     18.30 o 
   0  -4  11       27.94       21.70      1.94 o 
   1  -4  11     3708.09     3639.33     58.82 o 
   2  -4  11      183.74      188.28      7.28 o 
   3  -4  11      451.22      420.97      9.63 o 
   4  -4  11       12.73        9.15      2.42 o 
   5  -4  11        2.85        2.92      2.88 o 
   6  -4  11       95.93       89.51      5.90 o 
  -8  -3  11      123.48      118.02     11.80 o 
  -7  -3  11       34.57       37.92      7.78 o 
  -6  -3  11      165.61      178.58      9.77 o 
  -5  -3  11      333.68      327.59     11.11 o 
  -4  -3  11       28.57       26.77      2.55 o 
  -3  -3  11      276.42      264.83      7.04 o 
  -2  -3  11      126.58      119.79      4.27 o 
  -1  -3  11      135.00      144.87      4.66 o 
   0  -3  11      233.26      221.86      5.70 o 
   1  -3  11       21.37       19.00      2.40 o 
   2  -3  11       65.10       61.85      3.62 o 
   3  -3  11      120.67      128.00      5.46 o 
   4  -3  11        3.72        3.40      1.98 o 
   5  -3  11      146.80      175.10      8.01 o 
   6  -3  11        0.49        1.00      1.85 o 
  -9  -2  11       55.74       66.04      9.54 o 
  -8  -2  11      486.63      478.63     28.38 o 
  -7  -2  11      368.92      394.44     15.91 o 
  -6  -2  11       33.06       35.59      3.70 o 
  -5  -2  11       95.57       91.68      4.15 o 
  -4  -2  11      172.70      171.15      5.90 o 
  -3  -2  11       74.96       75.54      3.61 o 
  -2  -2  11      220.69      218.88      6.00 o 
  -1  -2  11      583.90      546.53     10.81 o 
   0  -2  11       35.96       35.38      2.59 o 
   1  -2  11      847.53      815.91     19.14 o 
   2  -2  11       84.84       82.70      4.18 o 
   3  -2  11      841.77      858.53     20.22 o 
   4  -2  11       18.51       16.66      2.86 o 
   5  -2  11      237.07      285.69     10.85 o 
   6  -2  11       30.32       28.17      5.08 o 
 -10  -1  11       17.56       17.58      6.03 o 
  -9  -1  11      243.91      244.33     18.83 o 
  -8  -1  11        0.54        1.50      2.47 o 
  -7  -1  11      203.68      191.83      9.83 o 
  -6  -1  11       26.48       18.53      4.16 o 
  -5  -1  11       10.52        9.62      2.33 o 
  -4  -1  11      377.77      358.45      9.51 o 
  -3  -1  11      288.36      267.18      7.57 o 
  -2  -1  11      702.34      662.26     16.60 o 
  -1  -1  11       39.99       31.86      1.91 o 
   0  -1  11      276.13      262.68      7.97 o 
   1  -1  11      993.08      979.66     24.61 o 
   2  -1  11       42.60       36.96      2.82 o 
   3  -1  11      358.73      367.54     10.44 o 
   4  -1  11        0.61       -0.05      1.58 o 
   5  -1  11      829.47      853.73     23.77 o 
   6  -1  11       48.70       55.90      7.01 o 
 -10   0  11        0.02        2.01      4.27 o 
  -9   0  11      158.44      172.26     15.07 o 
  -8   0  11       13.19       10.56      3.20 o 
  -7   0  11        0.18       -1.04      1.99 o 
  -6   0  11      566.99      548.89     13.59 o 
  -5   0  11       16.50       14.65      1.95 o 
  -4   0  11      944.01      883.75     19.33 o 
  -3   0  11       44.35       42.85      2.68 o 
  -2   0  11     1650.82     1599.47     31.97 o 
  -1   0  11      344.94      315.91      9.06 o 
   0   0  11       41.18       40.54      3.05 o 
   1   0  11      759.47      764.24     16.30 o 
   2   0  11       19.85       13.49      1.98 o 
   3   0  11      105.64      120.95      5.84 o 
   4   0  11      109.42      108.56      5.62 o 
   5   0  11      107.81      119.39      6.27 o 
 -10   1  11       14.16       15.32      5.78 o 
  -9   1  11       12.35       11.98      3.36 o 
  -8   1  11      145.11      155.34      8.86 o 
  -7   1  11       13.86       16.88      2.63 o 
  -6   1  11        0.97        0.70      1.14 o 
  -5   1  11      104.36      106.03      5.44 o 
  -4   1  11      185.91      175.24      5.64 o 
  -3   1  11       82.20       77.36      3.27 o 
  -2   1  11      142.10      149.82      6.67 o 
  -1   1  11      280.46      270.93      8.13 o 
   0   1  11       60.79       46.81      2.93 o 
   1   1  11        5.78        4.83      1.31 o 
   2   1  11      108.40      128.77      4.66 o 
   3   1  11      338.24      386.58     42.31 o 
   4   1  11      306.76      325.97     19.60 o 
   5   1  11      161.79      187.85      8.02 o 
 -10   2  11       94.77       78.85     10.80 o 
  -9   2  11        0.02       -2.83      3.39 o 
  -8   2  11       28.44       32.30      4.16 o 
  -7   2  11      543.88      541.69     16.13 o 
  -6   2  11       47.54       51.29      3.08 o 
  -5   2  11      147.30      137.68      5.04 o 
  -4   2  11      417.95      425.22     10.50 o 
  -3   2  11     1072.77     1032.52     21.41 o 
  -2   2  11       27.05       32.05      2.89 o 
  -1   2  11      103.29      102.80      4.41 o 
   0   2  11      638.15      616.35     14.94 o 
   1   2  11      126.62      124.78      4.89 o 
   2   2  11        0.52        1.80      1.16 o 
   3   2  11        0.09       -0.12      1.57 o 
   4   2  11       51.82       52.23      8.94 o 
   5   2  11        0.79        1.11      2.63 o 
 -10   3  11        4.32        3.08      2.53 o 
  -9   3  11      226.96      226.95     11.46 o 
  -8   3  11      171.35      169.11      9.17 o 
  -7   3  11      223.44      220.77      7.25 o 
  -6   3  11      470.84      480.92     12.03 o 
  -5   3  11      136.54      133.47      4.79 o 
  -4   3  11      177.85      178.84      6.60 o 
  -3   3  11       97.40       94.03      4.72 o 
  -2   3  11      350.72      347.96     10.78 o 
  -1   3  11        0.37        0.45      1.09 o 
   0   3  11       50.03       44.92      2.74 o 
   1   3  11       48.64       46.93      2.81 o 
   2   3  11        1.10       -0.77      1.23 o 
   3   3  11        6.02        5.77      1.46 o 
   4   3  11       42.38       47.79      5.41 o 
   5   3  11        1.64        1.34      2.65 o 
 -11   4  11       23.97       20.34      5.02 o 
 -10   4  11      284.69      281.33     13.51 o 
  -9   4  11       35.31       35.69      4.60 o 
  -8   4  11      872.46      875.56     24.30 o 
  -7   4  11       25.62       21.54      2.51 o 
  -6   4  11     1232.34     1221.49     25.95 o 
  -5   4  11        7.70       10.17      1.57 o 
  -4   4  11     1012.90      959.64     24.69 o 
  -3   4  11       33.10       28.50      2.86 o 
  -2   4  11       22.75       33.31      2.87 o 
  -1   4  11       30.73       26.95      2.74 o 
   0   4  11      151.10      181.65      6.67 o 
   1   4  11      188.31      184.57      6.70 o 
   2   4  11       77.63       96.32      6.77 o 
   3   4  11        0.25       -0.85      1.09 o 
   4   4  11        2.47        3.83      2.48 o 
 -11   5  11        0.73        5.02      3.26 o 
 -10   5  11       79.52       96.13     10.04 o 
  -9   5  11        1.81        4.18      4.02 o 
  -8   5  11      572.25      580.70     14.65 o 
  -7   5  11       27.02       29.65      2.67 o 
  -6   5  11     1210.89     1216.95     25.80 o 
  -5   5  11       87.66       91.47      4.86 o 
  -4   5  11      153.92      147.48      6.34 o 
  -3   5  11       42.42       46.07      3.31 o 
  -2   5  11      390.60      427.74     12.58 o 
  -1   5  11      271.79      264.61     14.54 o 
   0   5  11      564.83      626.55     22.80 o 
   1   5  11        3.88        2.75      1.08 o 
   2   5  11       32.25       23.25      4.43 o 
   3   5  11        6.30        9.29      5.02 o 
 -11   6  11       46.53       65.29      7.53 o 
 -10   6  11      355.54      356.09     15.74 o 
  -9   6  11       63.17       72.92      6.03 o 
  -8   6  11       22.83       24.14      2.48 o 
  -7   6  11      300.38      285.50      8.52 o 
  -6   6  11        8.76        8.35      3.21 o 
  -5   6  11      174.78      169.98      7.16 o 
  -4   6  11        2.04        1.07      1.54 o 
  -3   6  11      222.63      238.00      8.47 o 
  -2   6  11      672.87      674.58     18.17 o 
  -1   6  11      157.18      144.80      5.72 o 
   0   6  11      167.69      182.72      6.23 o 
   1   6  11       37.85       47.46      7.53 o 
 -10   7  11       54.53       56.19      5.70 o 
  -9   7  11       30.09       29.09      4.90 o 
  -8   7  11      330.32      328.23      8.89 o 
  -7   7  11       72.80       63.86      3.81 o 
  -6   7  11      438.11      434.32      9.93 o 
  -5   7  11      140.42      139.74      5.83 o 
  -4   7  11      434.22      432.76     14.12 o 
  -3   7  11      847.96      829.70     19.53 o 
  -2   7  11      318.03      329.63      9.50 o 
  -1   7  11      187.03      202.74     16.59 o 
   0   7  11       40.61       56.80      4.63 o 
 -10   8  11       64.44       71.79      6.26 o 
  -9   8  11      235.70      222.73     10.75 o 
  -8   8  11       99.90      103.63      4.81 o 
  -7   8  11       18.38       18.88      1.88 o 
  -6   8  11       99.20      104.36      5.19 o 
  -5   8  11      404.16      383.10     11.17 o 
  -4   8  11      180.05      184.45     11.92 o 
  -3   8  11       93.53       94.04      4.94 o 
  -2   8  11        0.60       -0.85      1.93 o 
  -1   8  11      295.23      302.89      9.76 o 
   0   8  11        1.12        0.36      2.57 o 
 -10   9  11       12.07       15.32      5.78 o 
  -9   9  11       48.12       53.99      3.64 o 
  -8   9  11        1.36        1.18      1.35 o 
  -7   9  11       34.56       34.75      4.24 o 
  -6   9  11       57.64       58.65      3.98 o 
  -5   9  11      861.19      835.22     23.20 o 
  -4   9  11       39.53       37.55      3.65 o 
  -3   9  11      120.99      116.37      9.55 o 
  -2   9  11       70.22       77.25      6.12 o 
  -1   9  11      136.49      151.28      6.60 o 
 -10  10  11        0.13       -2.51      2.51 o 
  -9  10  11       19.93       17.87      2.59 o 
  -8  10  11        0.05       -0.34      1.45 o 
  -7  10  11      385.38      375.18     13.41 o 
  -6  10  11        0.01       -0.50      1.74 o 
  -5  10  11      581.95      558.87     17.24 o 
  -4  10  11        0.31       -0.92      1.75 o 
  -3  10  11      124.25      127.30      6.37 o 
  -2  10  11      219.22      249.04      9.14 o 
  -1  10  11        0.02       -1.30      1.30 o 
  -9  11  11      207.91      211.44     14.56 o 
  -8  11  11      105.33      107.77      7.70 o 
  -7  11  11        3.47        3.83      2.21 o 
  -6  11  11       47.40       42.94      4.36 o 
  -5  11  11       22.06       28.57      3.80 o 
  -4  11  11        0.10        1.92      1.94 o 
  -3  11  11        0.89        0.32      3.30 o 
   2 -12  12        3.42        5.52      3.26 o 
  -3 -11  12      337.34      355.33     25.11 o 
  -2 -11  12       13.93        4.75      3.81 o 
  -1 -11  12      321.10      317.97     16.87 o 
   0 -11  12       32.59       28.62      6.53 o 
   1 -11  12       53.63       53.69      4.95 o 
   2 -11  12      175.26      183.56     10.67 o 
   3 -11  12        3.42        3.45      2.26 o 
   4 -11  12      168.74      147.91     15.07 o 
  -4 -10  12        1.39        1.26      2.66 o 
  -3 -10  12      149.39      145.29     10.65 o 
  -2 -10  12       76.56       75.07      8.04 o 
  -1 -10  12        0.31       -1.21      2.59 o 
   0 -10  12      258.94      286.26     19.23 o 
   1 -10  12        1.65        2.99      2.13 o 
   2 -10  12      703.43      694.53     21.08 o 
   3 -10  12        0.56        0.36      1.97 o 
   4 -10  12      690.38      726.55     21.89 o 
   5 -10  12       16.00       11.80      5.27 o 
  -5  -9  12        0.20        4.02      5.02 o 
  -4  -9  12       91.26      104.62      8.79 o 
  -3  -9  12       44.98       41.83      6.56 o 
  -2  -9  12      297.00      326.20     16.51 o 
  -1  -9  12       19.65       25.10      3.80 o 
   0  -9  12      431.24      477.55     15.91 o 
   1  -9  12       93.75      104.23      6.28 o 
   2  -9  12      143.85      154.66      8.00 o 
   3  -9  12        3.28        0.88      1.88 o 
   4  -9  12      250.09      262.41     10.44 o 
  -5  -8  12       30.22       39.68      9.04 o 
  -4  -8  12      354.86      378.63     17.93 o 
  -3  -8  12        4.56        6.75      5.27 o 
  -2  -8  12      344.38      375.02     13.44 o 
  -1  -8  12       28.19       34.44      4.17 o 
   0  -8  12        0.92        0.52      2.01 o 
   1  -8  12       20.16       18.54      3.01 o 
   2  -8  12      152.46      148.25      5.51 o 
   3  -8  12       66.52       64.99      3.79 o 
   4  -8  12      129.02      137.49      5.35 o 
   5  -8  12       57.57       58.75      3.99 o 
   6  -8  12       21.53       23.86      5.27 o 
  -7  -7  12        4.15        1.00      3.01 o 
  -5  -7  12       18.15       22.42      4.82 o 
  -4  -7  12      142.49      141.90      9.67 o 
  -3  -7  12      228.29      259.32     17.48 o 
  -2  -7  12       87.60       92.69      5.76 o 
  -1  -7  12       18.49       18.82      3.13 o 
   0  -7  12        8.62        2.84      1.64 o 
   1  -7  12       28.58       21.38      2.16 o 
   2  -7  12       55.73       64.44      3.22 o 
   3  -7  12      194.12      180.89      5.69 o 
   4  -7  12      164.77      177.61      6.00 o 
   5  -7  12      348.11      368.40     11.49 o 
   6  -7  12      160.94      150.42     11.80 o 
  -5  -6  12        0.91       -0.75      4.02 o 
  -4  -6  12      102.43      113.03      6.47 o 
  -3  -6  12       43.49       41.20      4.20 o 
  -2  -6  12       76.58       81.76      4.48 o 
  -1  -6  12        1.69        0.92      1.31 o 
   0  -6  12      124.05      128.48      6.93 o 
   1  -6  12      199.11      205.62      5.93 o 
   2  -6  12      515.57      485.24     10.72 o 
   3  -6  12       24.44       22.52      2.32 o 
   4  -6  12      221.53      219.15      7.21 o 
   5  -6  12      115.38      115.20      6.85 o 
  -5  -5  12      237.79      237.47     11.62 o 
  -4  -5  12        2.95        2.68      2.33 o 
  -3  -5  12      675.71      694.72     17.39 o 
  -2  -5  12       64.69       61.08      3.27 o 
  -1  -5  12      133.63      137.57      5.75 o 
   0  -5  12      353.42      337.48      8.10 o 
   1  -5  12       27.90       25.73      2.18 o 
   2  -5  12      158.02      147.68      4.73 o 
   3  -5  12      141.26      139.25      4.73 o 
   4  -5  12       24.77       28.57      3.84 o 
   5  -5  12      413.30      438.90     15.03 o 
  -6  -4  12       10.80        5.40      2.84 o 
  -5  -4  12      186.86      180.33      7.91 o 
  -4  -4  12       84.56       80.49      4.94 o 
  -3  -4  12        9.32        5.62      1.54 o 
  -2  -4  12      209.07      207.18      8.44 o 
  -1  -4  12       42.40       51.36      2.86 o 
   0  -4  12        8.99        9.25      1.53 o 
   1  -4  12      402.51      384.35     10.52 o 
   2  -4  12        2.59        2.13      0.95 o 
   3  -4  12      265.21      288.31      9.41 o 
   4  -4  12        2.36        2.72      2.06 o 
   5  -4  12       79.58       89.30      6.47 o 
  -8  -3  12      151.70      157.45     14.06 o 
  -7  -3  12      526.32      544.26     20.44 o 
  -6  -3  12      450.83      450.85     15.29 o 
  -5  -3  12        5.92        5.22      1.98 o 
  -4  -3  12      310.21      308.49      8.99 o 
  -3  -3  12       88.02       99.31      4.53 o 
  -2  -3  12       11.62        9.35      1.70 o 
  -1  -3  12        0.29        0.04      1.45 o 
   0  -3  12       17.67       13.85      1.59 o 
   1  -3  12       27.83       28.08      2.04 o 
   2  -3  12       57.43       59.01      3.52 o 
   3  -3  12        4.42        3.85      1.74 o 
   4  -3  12       12.87        6.94      3.57 o 
   5  -3  12      104.39       96.07      5.93 o 
  -9  -2  12       17.63       20.84      6.53 o 
  -8  -2  12      460.27      436.69     27.12 o 
  -7  -2  12      100.44      106.35      7.29 o 
  -6  -2  12       25.69       25.41      4.75 o 
  -5  -2  12      391.99      398.45     13.95 o 
  -4  -2  12       68.18       56.97      3.35 o 
  -3  -2  12      997.58      949.56     20.85 o 
  -2  -2  12        0.48       -0.72      1.02 o 
  -1  -2  12      168.16      153.32      8.52 o 
   0  -2  12      174.11      172.08      4.88 o 
   1  -2  12       96.58      103.26      6.16 o 
   2  -2  12       46.92       46.95      3.08 o 
   3  -2  12      109.48      103.26      4.97 o 
   4  -2  12       64.30       64.55      4.72 o 
   5  -2  12      108.19      109.74      6.27 o 
 -10  -1  12       19.26       17.33      6.28 o 
  -9  -1  12       88.89       94.92     11.55 o 
  -8  -1  12       45.02       39.41      5.11 o 
  -7  -1  12      198.98      194.14     17.08 o 
  -6  -1  12        0.55        3.75      2.08 o 
  -5  -1  12      573.38      527.18     13.15 o 
  -4  -1  12      155.26      144.53      5.38 o 
  -3  -1  12      360.93      331.26      9.05 o 
  -2  -1  12        0.37        0.38      1.03 o 
  -1  -1  12      133.60      130.85      4.03 o 
   0  -1  12      269.38      257.40      7.39 o 
   1  -1  12       42.90       40.93      3.46 o 
   2  -1  12        3.21        2.56      1.46 o 
   3  -1  12       74.04       67.71      4.52 o 
   4  -1  12       28.28       32.29      3.62 o 
   5  -1  12       77.41       74.80      5.05 o 
 -10   0  12       73.87       66.04     10.04 o 
  -9   0  12      105.36      111.25      7.96 o 
  -8   0  12       24.04       30.49      5.65 o 
  -7   0  12       17.86       13.61      2.68 o 
  -6   0  12        1.50        1.76      1.42 o 
  -5   0  12       10.92        9.71      1.74 o 
  -4   0  12       45.16       46.57      2.86 o 
  -3   0  12       70.51       59.31      3.03 o 
  -2   0  12      411.40      359.95      9.02 o 
  -1   0  12       75.81       65.32      3.75 o 
   0   0  12      386.66      363.84     10.31 o 
   1   0  12      272.44      277.56      7.82 o 
   2   0  12       36.99       34.26      2.68 o 
   3   0  12      791.98      793.05     31.07 o 
   4   0  12        0.79        1.81      2.06 o 
   5   0  12      212.39      235.27     14.02 o 
 -10   1  12       48.87       41.94      9.04 o 
  -9   1  12       33.45       33.02      5.02 o 
  -8   1  12      280.25      265.37     17.45 o 
  -7   1  12        4.58       -0.30      3.13 o 
  -6   1  12       55.54       60.64      3.48 o 
  -5   1  12      109.25      113.42      4.67 o 
  -4   1  12       13.58       14.41      1.92 o 
  -3   1  12        3.52        6.02      1.34 o 
  -2   1  12        8.96        5.47      1.80 o 
  -1   1  12      207.10      205.86      7.01 o 
   0   1  12       50.92       43.50      3.09 o 
   1   1  12        1.11        2.88      1.47 o 
   2   1  12       78.95       83.63      3.89 o 
   3   1  12      178.19      198.17     14.46 o 
   4   1  12      202.16      210.04     11.57 o 
   5   1  12       48.70       71.82     10.04 o 
 -10   2  12      113.93      123.21      8.39 o 
  -9   2  12       21.83       18.24      3.85 o 
  -8   2  12        7.00        8.22      2.74 o 
  -7   2  12        0.83       -0.05      1.27 o 
  -6   2  12      215.75      210.51      6.95 o 
  -5   2  12       91.00       88.92      3.97 o 
  -4   2  12      216.18      207.19      6.23 o 
  -3   2  12      484.20      468.93     16.34 o 
  -2   2  12      248.90      240.22      8.58 o 
  -1   2  12        0.45        0.11      1.69 o 
   0   2  12     1167.26     1090.76     24.45 o 
   1   2  12       12.43        9.57      1.83 o 
   2   2  12      148.41      131.43      5.90 o 
   3   2  12       57.46       65.64      4.23 o 
   4   2  12        5.55        3.42      1.85 o 
 -10   3  12       29.15       31.06      4.74 o 
  -9   3  12       17.72       13.97      3.38 o 
  -8   3  12       43.76       36.87      4.30 o 
  -7   3  12      117.98      117.91      5.04 o 
  -6   3  12      237.70      230.35      7.29 o 
  -5   3  12      231.45      248.43      7.31 o 
  -4   3  12      121.65      136.90     12.08 o 
  -3   3  12       17.06       12.88      2.27 o 
  -2   3  12      457.16      452.79     13.45 o 
  -1   3  12       48.02       43.14      4.10 o 
   0   3  12      889.33      820.42     23.02 o 
   1   3  12       32.29       31.86      2.65 o 
   2   3  12       48.16       47.02      5.64 o 
   3   3  12        1.08        3.49      1.72 o 
   4   3  12        9.90       11.88      2.19 o 
 -10   4  12        0.42       -2.76      2.76 o 
  -9   4  12       49.34       36.95      4.92 o 
  -8   4  12      197.75      186.08      6.88 o 
  -7   4  12      119.07      114.63      5.02 o 
  -6   4  12      899.09      891.88     19.90 o 
  -5   4  12      302.61      292.12      7.99 o 
  -4   4  12     1047.03     1016.16     31.01 o 
  -3   4  12      115.23      107.86      8.16 o 
  -2   4  12      290.22      288.80      9.68 o 
  -1   4  12       50.56       46.78      3.35 o 
   0   4  12      333.70      341.68      9.70 o 
   1   4  12       21.66       22.46      2.15 o 
   2   4  12        0.10       -1.26      1.26 o 
   3   4  12       25.73       31.70      4.13 o 
 -10   5  12        4.13        2.73      3.26 o 
  -9   5  12      161.71      163.45      9.54 o 
  -8   5  12      223.18      231.93      7.86 o 
  -7   5  12       94.29       97.40      4.47 o 
  -6   5  12      210.59      217.19      9.10 o 
  -5   5  12      379.87      367.32     12.11 o 
  -4   5  12       64.17       52.56      4.99 o 
  -3   5  12       21.55       17.58      2.61 o 
  -2   5  12      157.23      158.75      6.58 o 
  -1   5  12       59.05       56.48      5.57 o 
   0   5  12       64.37       69.64      4.39 o 
   1   5  12       39.05       44.11      4.02 o 
   2   5  12      125.53      135.48     12.68 o 
 -10   6  12      409.23      424.90     17.62 o 
  -9   6  12        0.16       -1.90      1.90 o 
  -8   6  12      249.48      250.12      8.17 o 
  -7   6  12        3.23        1.39      1.42 o 
  -6   6  12       22.52       17.45      1.79 o 
  -5   6  12       27.12       23.85      5.03 o 
  -4   6  12       60.13       59.55      5.50 o 
  -3   6  12      235.33      239.14      8.67 o 
  -2   6  12       27.23       31.18      7.53 o 
  -1   6  12       38.45       30.67      4.80 o 
   0   6  12      168.89      163.18      6.06 o 
 -10   7  12      401.00      407.56     27.62 o 
  -9   7  12      142.05      160.50      6.66 o 
  -8   7  12       69.63       70.71      3.65 o 
  -7   7  12       75.09       73.07      3.91 o 
  -6   7  12        0.31        0.54      1.84 o 
  -5   7  12      500.25      491.56     15.17 o 
  -4   7  12      100.18       95.09      5.31 o 
  -3   7  12       28.68       34.46      4.19 o 
  -2   7  12      307.96      315.42     14.21 o 
  -1   7  12       28.04       21.97      3.58 o 
   0   7  12      179.83      188.49      6.69 o 
  -9   8  12      284.70      290.14      9.21 o 
  -8   8  12       14.00       11.91      1.90 o 
  -7   8  12       80.29       83.60      4.87 o 
  -6   8  12       72.72       73.54      4.40 o 
  -5   8  12       35.67       37.08      5.11 o 
  -4   8  12      315.62      311.47      9.75 o 
  -3   8  12        0.38        0.45      1.46 o 
  -2   8  12       45.79       44.61      4.81 o 
  -1   8  12       91.95      103.44      4.76 o 
   0   8  12        0.04       -3.26      3.26 o 
  -9   9  12      141.12      156.95      6.30 o 
  -8   9  12        0.59       -0.48      1.66 o 
  -7   9  12       21.40       21.75      3.05 o 
  -6   9  12      177.08      192.75      9.03 o 
  -5   9  12       35.20       28.06      3.39 o 
  -4   9  12      122.13      127.48      8.37 o 
  -3   9  12      433.73      472.67     14.59 o 
  -2   9  12       45.28       50.17      3.72 o 
  -1   9  12      109.03      125.50      6.68 o 
  -9  10  12       26.56       23.53      5.84 o 
  -8  10  12        1.03        3.09      1.96 o 
  -7  10  12       44.71       44.52      4.62 o 
  -6  10  12        3.16        2.25      2.67 o 
  -5  10  12      113.51      120.75      6.68 o 
  -4  10  12       18.52       15.43      2.89 o 
  -3  10  12      724.13      795.60     22.27 o 
   0 -11  13        3.84        7.62      2.88 o 
   1 -11  13       23.23       26.62      6.03 o 
  -3 -10  13       32.14       35.16      5.97 o 
  -2 -10  13       58.78       56.45      7.19 o 
  -1 -10  13       82.86       95.48     11.53 o 
   0 -10  13        5.70        8.65      2.65 o 
   1 -10  13        0.30        2.58      2.05 o 
   2 -10  13       16.79       13.60      3.06 o 
   3 -10  13       23.57       19.37      4.71 o 
  -4  -9  13       34.04       35.78      6.01 o 
  -3  -9  13        9.40        7.78      3.86 o 
  -2  -9  13       23.52       25.68      5.87 o 
  -1  -9  13        1.24        0.01      2.09 o 
   0  -9  13      161.46      169.61      8.45 o 
   1  -9  13       68.86       64.90      5.06 o 
   2  -9  13      143.26      148.78      7.57 o 
   3  -9  13        6.48        7.50      2.50 o 
   4  -9  13      202.02      221.73     18.33 o 
  -4  -8  13       89.60       90.19      8.24 o 
  -3  -8  13      212.56      248.85     10.56 o 
  -2  -8  13      147.65      158.71     11.42 o 
  -1  -8  13        0.55        0.18      1.94 o 
   0  -8  13      823.10      805.16     32.36 o 
   1  -8  13      398.05      406.63     20.16 o 
   2  -8  13      364.89      384.15     21.41 o 
   3  -8  13        6.92        6.50      2.26 o 
   4  -8  13       64.27       66.90      3.48 o 
   5  -8  13        0.43        0.11      2.35 o 
  -5  -7  13       62.11       76.59     10.04 o 
  -4  -7  13      156.15      187.32      8.77 o 
  -3  -7  13       23.37       26.42      3.69 o 
  -2  -7  13      320.12      323.67     12.05 o 
  -1  -7  13       28.93       19.75      3.19 o 
   0  -7  13       77.72       81.82      4.60 o 
   1  -7  13       19.92       22.95      2.36 o 
   2  -7  13      179.50      164.85      5.42 o 
   3  -7  13        0.11        1.18      1.29 o 
   4  -7  13      197.11      216.64      7.97 o 
   5  -7  13       40.57       32.58      6.40 o 
  -5  -6  13        1.00        0.82      2.64 o 
  -4  -6  13      238.09      259.13     12.36 o 
  -3  -6  13      127.63      144.69      7.24 o 
  -2  -6  13      110.74      119.26      5.52 o 
  -1  -6  13      420.13      407.33     10.29 o 
   0  -6  13      121.76      104.62      4.44 o 
   1  -6  13      184.23      170.11      5.44 o 
   2  -6  13       89.03       90.28      3.74 o 
   3  -6  13       32.97       29.66      2.70 o 
   4  -6  13      170.41      186.23     10.28 o 
   5  -6  13       56.43       56.00      6.78 o 
  -6  -5  13       17.05       14.31      4.77 o 
  -5  -5  13      123.10      153.71      9.11 o 
  -4  -5  13        1.01        1.73      1.76 o 
  -3  -5  13      679.19      667.64     19.43 o 
  -2  -5  13       19.06       15.64      2.09 o 
  -1  -5  13     2390.43     2332.69     42.61 o 
   0  -5  13      586.66      592.18     15.53 o 
   1  -5  13      427.34      417.67      9.51 o 
   2  -5  13      150.39      150.36      4.86 o 
   3  -5  13      234.50      255.71      8.21 o 
   4  -5  13       63.87       61.06      4.94 o 
   5  -5  13       52.00       42.94      9.29 o 
  -6  -4  13      141.09      152.47      7.44 o 
  -5  -4  13      138.76      139.12      7.69 o 
  -4  -4  13       20.16       13.32      3.55 o 
  -3  -4  13      445.35      421.53     11.47 o 
  -2  -4  13      215.07      206.99      7.01 o 
  -1  -4  13      171.09      166.20      5.80 o 
   0  -4  13      274.14      268.49      9.29 o 
   1  -4  13       50.97       52.07      3.07 o 
   2  -4  13       11.10        6.39      2.20 o 
   3  -4  13       12.08       12.20      2.43 o 
   4  -4  13       12.91       12.39      2.79 o 
   5  -4  13      196.95      218.97     19.08 o 
  -8  -3  13       64.77       66.55      9.54 o 
  -7  -3  13        0.07        3.57      2.71 o 
  -6  -3  13       62.53       61.22      4.69 o 
  -5  -3  13      140.04      155.38      7.28 o 
  -4  -3  13       72.04       68.21      3.80 o 
  -3  -3  13        0.80        1.44      1.33 o 
  -2  -3  13      294.13      281.43      8.32 o 
  -1  -3  13      256.71      240.31      7.31 o 
   0  -3  13       12.28       12.98      1.50 o 
   1  -3  13      561.11      583.94     15.36 o 
   2  -3  13       12.31       18.61      2.46 o 
   3  -3  13      279.92      290.23      8.77 o 
   4  -3  13       16.73       15.39      2.90 o 
   5  -3  13       93.77      110.74     13.06 o 
  -8  -2  13       18.14       25.33      4.46 o 
  -7  -2  13       39.98       43.78      4.82 o 
  -6  -2  13        0.27        1.98      1.84 o 
  -5  -2  13      113.18      108.16      4.88 o 
  -4  -2  13        0.04        0.38      1.26 o 
  -3  -2  13      410.85      379.37     10.23 o 
  -2  -2  13       15.23       11.06      1.93 o 
  -1  -2  13      438.79      424.51     11.78 o 
   0  -2  13       79.05       75.59      4.68 o 
   1  -2  13       12.98       19.72      2.43 o 
   2  -2  13       16.13       13.74      2.16 o 
   3  -2  13      105.26      115.71      5.65 o 
   4  -2  13       13.95       10.41      2.45 o 
  -9  -1  13        9.03       10.19      3.25 o 
  -8  -1  13        1.86        1.12      2.28 o 
  -7  -1  13      278.93      263.97     12.36 o 
  -6  -1  13       85.80       74.39      5.01 o 
  -5  -1  13      228.65      228.34      7.48 o 
  -4  -1  13      390.16      360.87      9.94 o 
  -3  -1  13      376.18      349.32      9.71 o 
  -2  -1  13        1.72        3.01      1.12 o 
  -1  -1  13       81.87       76.09      7.04 o 
   0  -1  13        0.01       -0.67      1.32 o 
   1  -1  13       11.90       11.68      2.16 o 
   2  -1  13       44.00       44.23      3.18 o 
   3  -1  13        2.43        3.32      1.64 o 
   4  -1  13       16.08       17.38      2.90 o 
  -9   0  13      202.52      208.72     11.33 o 
  -8   0  13       14.55        9.18      3.14 o 
  -7   0  13      180.95      182.29      8.13 o 
  -6   0  13        0.76        1.10      1.43 o 
  -5   0  13       62.47       68.50      3.77 o 
  -4   0  13       19.19       14.22      2.01 o 
  -3   0  13        0.96        1.35      1.10 o 
  -2   0  13        0.89       -1.43      2.21 o 
  -1   0  13      631.52      583.08     16.81 o 
   0   0  13        0.85        1.99      1.41 o 
   1   0  13        6.78        7.43      1.82 o 
   2   0  13      145.77      161.13      6.40 o 
   3   0  13       12.24       18.84      2.69 o 
   4   0  13       33.77       33.69      4.15 o 
 -10   1  13      173.77      169.00     13.06 o 
  -9   1  13      174.79      184.70     10.44 o 
  -8   1  13        3.63        4.01      3.26 o 
  -7   1  13       75.54       74.64      5.05 o 
  -6   1  13      245.36      230.27      7.54 o 
  -5   1  13       25.97       28.05      2.57 o 
  -4   1  13      356.06      375.54      9.94 o 
  -3   1  13       10.11        9.91      1.23 o 
  -2   1  13       61.77       47.94      3.76 o 
  -1   1  13      447.52      428.54     14.71 o 
   0   1  13        0.43        3.01      1.48 o 
   1   1  13       74.56       70.57      3.91 o 
   2   1  13       90.67       88.43      4.49 o 
   3   1  13      126.68      146.92      8.58 o 
 -10   2  13        0.13       -2.76      2.76 o 
  -9   2  13      119.19      116.56      8.02 o 
  -8   2  13      213.27      208.22     10.68 o 
  -7   2  13       46.76       49.70      3.38 o 
  -6   2  13      178.26      179.36      6.34 o 
  -5   2  13      140.46      141.31      5.26 o 
  -4   2  13      138.80      151.50      5.03 o 
  -3   2  13      340.75      338.66     11.38 o 
  -2   2  13      421.48      415.49     13.02 o 
  -1   2  13      390.99      385.87     12.28 o 
   0   2  13       37.27       44.07      3.55 o 
   1   2  13      148.38      155.16      6.03 o 
   2   2  13      284.09      306.50     11.57 o 
   3   2  13      148.15      178.17     11.57 o 
 -10   3  13      407.31      413.08     22.60 o 
  -9   3  13      151.68      122.14      8.08 o 
  -8   3  13      442.04      434.26     21.21 o 
  -7   3  13       13.09       10.80      2.05 o 
  -6   3  13      366.10      349.61      9.75 o 
  -5   3  13       54.50       56.14      3.05 o 
  -4   3  13        5.49        1.50      1.73 o 
  -3   3  13      341.79      329.75     13.86 o 
  -2   3  13      231.84      237.01      8.74 o 
  -1   3  13       95.66       90.21      5.10 o 
   0   3  13      124.53      151.75      7.90 o 
   1   3  13        0.05        0.67      1.18 o 
   2   3  13      130.33      131.14      5.96 o 
   3   3  13        0.24       -1.32      1.32 o 
  -9   4  13       16.80        7.31      3.52 o 
  -8   4  13      810.73      828.21     19.68 o 
  -7   4  13       33.98       36.43      3.04 o 
  -6   4  13      251.58      241.91      8.63 o 
  -5   4  13      268.11      258.68      9.83 o 
  -4   4  13       95.59      105.90      5.75 o 
  -3   4  13      108.60       94.53      5.17 o 
  -2   4  13      887.84      922.42     38.99 o 
  -1   4  13       22.74       24.44      3.18 o 
   0   4  13      426.98      449.31     12.18 o 
   1   4  13        2.41        1.41      1.50 o 
   2   4  13        1.53        0.13      1.30 o 
  -9   5  13       20.44       23.27      4.13 o 
  -8   5  13       11.65        8.22      1.96 o 
  -7   5  13       39.61       36.44      2.95 o 
  -6   5  13      187.72      182.16      5.90 o 
  -5   5  13        0.87        0.74      1.64 o 
  -4   5  13     1374.10     1374.97     35.72 o 
  -3   5  13      192.89      193.46      7.80 o 
  -2   5  13      407.53      427.08     13.19 o 
  -1   5  13       32.85       26.90      2.77 o 
   0   5  13      278.13      296.21      9.74 o 
   1   5  13        0.93       -1.11      1.11 o 
   2   5  13       64.78       70.61      6.78 o 
  -9   6  13        0.21        1.80      3.26 o 
  -8   6  13      213.35      217.85      7.72 o 
  -7   6  13       39.59       34.41      3.23 o 
  -6   6  13      716.64      692.89     20.17 o 
  -5   6  13      125.85      117.70      6.21 o 
  -4   6  13      463.68      475.26     14.77 o 
  -3   6  13        2.05       -0.58      1.46 o 
  -2   6  13       65.49       61.16      3.91 o 
  -1   6  13       36.60       30.96      2.78 o 
   0   6  13       78.72       94.72      4.54 o 
  -9   7  13        5.04        2.41      1.52 o 
  -8   7  13      202.88      204.65      6.57 o 
  -7   7  13        0.01       -1.01      1.70 o 
  -6   7  13       84.50       88.38      8.34 o 
  -5   7  13      106.16      102.07      5.75 o 
  -4   7  13      291.96      287.32     13.78 o 
  -3   7  13      133.53      136.98      8.43 o 
  -2   7  13        6.56        8.71      1.88 o 
  -1   7  13       14.21       18.11      2.95 o 
   0   7  13      138.38      164.17      6.18 o 
  -9   8  13        0.82        2.62      1.83 o 
  -8   8  13       24.40       27.33      2.23 o 
  -7   8  13      848.66      846.80     21.31 o 
  -6   8  13        9.07        9.89      2.36 o 
  -5   8  13      104.04      101.72      5.21 o 
  -4   8  13       48.61       54.78      3.86 o 
  -3   8  13       68.41       80.06      4.89 o 
  -2   8  13      134.39      148.04      6.48 o 
  -1   8  13        5.08        6.49      1.72 o 
  -8   9  13       16.99       18.41      5.11 o 
  -7   9  13      290.50      301.74     10.36 o 
  -6   9  13       10.57       14.46      2.92 o 
  -5   9  13       53.18       63.57     11.55 o 
  -4   9  13      234.07      243.79     12.38 o 
  -3   9  13      300.90      321.40     11.26 o 
  -2 -10  14       69.10       77.62      6.50 o 
  -1 -10  14      171.16      185.15     10.86 o 
   0 -10  14      254.70      294.80     14.12 o 
  -3  -9  14        0.81       -2.40      2.45 o 
  -2  -9  14      222.88      267.31     11.38 o 
  -1  -9  14        0.01       -1.93      1.93 o 
   0  -9  14        0.10        0.12      2.12 o 
   1  -9  14        4.26        3.92      2.46 o 
   2  -9  14        8.84        9.23      3.68 o 
  -4  -8  14      185.01      233.29     19.59 o 
  -3  -8  14       42.35       41.24      5.81 o 
  -2  -8  14        7.37        7.93      2.55 o 
  -1  -8  14      136.30      151.07     11.68 o 
   0  -8  14      101.66       89.76      5.82 o 
   1  -8  14      365.58      347.79     12.69 o 
   2  -8  14      177.16      202.15      8.86 o 
   3  -8  14      115.58      136.25      6.01 o 
  -5  -7  14      113.33      120.28     12.81 o 
  -4  -7  14        2.00        5.18      2.89 o 
  -3  -7  14       34.97       34.97      4.69 o 
  -2  -7  14      108.64      113.37      6.58 o 
  -1  -7  14      107.50      111.14      8.66 o 
   0  -7  14       23.79       23.21      3.74 o 
   1  -7  14        4.59        4.98      1.47 o 
   2  -7  14      189.73      205.27      6.24 o 
   3  -7  14      153.57      167.37      5.65 o 
   4  -7  14      102.35      131.84     10.80 o 
  -5  -6  14       19.23       14.58      3.43 o 
  -4  -6  14      127.35      126.51      8.32 o 
  -3  -6  14        7.32        8.66      2.58 o 
  -2  -6  14       77.87       92.58      5.54 o 
  -1  -6  14       66.85       58.04      3.42 o 
   0  -6  14      468.43      438.26     10.96 o 
   1  -6  14        5.56        2.85      1.63 o 
   2  -6  14      108.82      123.18      4.44 o 
   3  -6  14       90.61       91.42      3.54 o 
   4  -6  14        5.22       -1.26      3.52 o 
  -6  -5  14       11.13       13.56      4.52 o 
  -5  -5  14       12.14       11.14      3.18 o 
  -4  -5  14       95.00      103.21      5.95 o 
  -3  -5  14       10.82        5.41      2.58 o 
  -2  -5  14      120.70      118.45      5.24 o 
  -1  -5  14      275.10      284.23      8.71 o 
   0  -5  14       64.76       66.63      3.52 o 
   1  -5  14       25.40       26.21      2.23 o 
   2  -5  14       81.62       90.23      3.87 o 
   3  -5  14      112.45      124.26      5.57 o 
   4  -5  14       32.58       25.61      7.28 o 
  -7  -4  14       81.49       65.54      7.78 o 
  -6  -4  14       20.18       19.81      3.32 o 
  -5  -4  14       22.52       22.74      3.27 o 
  -4  -4  14       13.83       13.78      2.73 o 
  -3  -4  14       92.20       98.58      5.58 o 
  -2  -4  14        5.33        2.64      1.48 o 
  -1  -4  14       12.73       10.19      1.85 o 
   0  -4  14       55.70       54.98      3.03 o 
   1  -4  14       66.22       64.93      3.72 o 
   2  -4  14      139.31      147.20      6.63 o 
   3  -4  14       29.15       35.46      3.43 o 
   4  -4  14       12.61        8.79      4.77 o 
  -8  -3  14      233.60      226.50     11.82 o 
  -7  -3  14       22.54       27.08      4.46 o 
  -6  -3  14      153.96      158.77      7.79 o 
  -5  -3  14      175.54      196.27      8.50 o 
  -4  -3  14        1.41       -1.43      1.56 o 
  -3  -3  14       14.69       15.97      2.21 o 
  -2  -3  14        8.95        9.17      1.82 o 
  -1  -3  14      128.04      125.74      6.22 o 
   0  -3  14        0.34       -0.65      0.87 o 
   1  -3  14       45.97       46.52      3.33 o 
   2  -3  14       14.25       12.76      2.21 o 
   3  -3  14      259.07      271.19      9.67 o 
   4  -3  14       62.79       76.84     10.30 o 
  -8  -2  14        0.16       -0.93      2.36 o 
  -7  -2  14      683.30      689.44     24.63 o 
  -6  -2  14        0.06        2.86      1.89 o 
  -5  -2  14      188.06      178.92      7.94 o 
  -4  -2  14      183.81      184.57      6.61 o 
  -3  -2  14       16.27       17.46      2.72 o 
  -2  -2  14        0.11        1.24      1.30 o 
  -1  -2  14      157.97      153.92      5.47 o 
   0  -2  14       18.72       20.83      2.73 o 
   1  -2  14      412.44      379.10     11.44 o 
   2  -2  14        6.49        7.02      2.10 o 
   3  -2  14       60.25       56.84      4.07 o 
   4  -2  14        3.52        8.79      4.27 o 
  -9  -1  14      132.21      148.40      9.29 o 
  -8  -1  14       35.13       18.72      7.28 o 
  -7  -1  14       19.91       16.01      3.06 o 
  -6  -1  14       70.03       60.03      5.62 o 
  -5  -1  14       13.96       11.92      2.04 o 
  -4  -1  14       11.84       16.96      2.26 o 
  -3  -1  14      440.07      419.23     10.96 o 
  -2  -1  14      107.37       99.32      3.87 o 
  -1  -1  14      440.11      414.75     13.44 o 
   0  -1  14      113.66      107.07      7.50 o 
   1  -1  14      631.09      606.90     16.01 o 
   2  -1  14       16.75       15.27      2.52 o 
   3  -1  14       56.91       67.41      6.12 o 
  -9   0  14        3.81        4.92      2.51 o 
  -8   0  14       23.91       25.83      4.58 o 
  -7   0  14       97.53       95.04      5.78 o 
  -6   0  14        6.77        9.03      2.00 o 
  -5   0  14      456.51      439.20     11.69 o 
  -4   0  14       34.09       27.93      2.50 o 
  -3   0  14        0.75        1.90      1.03 o 
  -2   0  14       13.77       11.96      2.56 o 
  -1   0  14      176.96      182.00      7.76 o 
   0   0  14        0.61        0.95      1.36 o 
   1   0  14      407.82      396.72     17.02 o 
   2   0  14        1.51       -1.46      1.46 o 
   3   0  14      484.13      478.26     22.10 o 
  -9   1  14       30.32       29.58      9.17 o 
  -8   1  14      277.06      259.85     12.49 o 
  -7   1  14      353.40      358.83     12.60 o 
  -6   1  14       28.28       27.66      2.83 o 
  -5   1  14        4.32        4.24      1.53 o 
  -4   1  14        5.82        6.31      1.46 o 
  -3   1  14      148.73      152.41      7.03 o 
  -2   1  14      681.60      625.58     18.21 o 
  -1   1  14        5.64        4.69      1.88 o 
   0   1  14      112.57      111.19      5.24 o 
   1   1  14       34.41       36.83      3.32 o 
   2   1  14       24.59       29.14      4.97 o 
  -9   2  14       64.85       77.66      6.57 o 
  -8   2  14        3.92        7.18      2.88 o 
  -7   2  14       35.98       45.57      3.38 o 
  -6   2  14       31.15       25.53      2.65 o 
  -5   2  14      184.00      181.28      6.14 o 
  -4   2  14      933.67      898.93     24.46 o 
  -3   2  14       61.11       66.80      8.58 o 
  -2   2  14      821.17      775.70     21.43 o 
  -1   2  14       95.98      108.09      5.64 o 
   0   2  14       38.81       39.01      3.91 o 
   1   2  14      396.84      412.60     11.85 o 
   2   2  14        2.67        0.33      1.93 o 
  -9   3  14       31.42       35.61     11.43 o 
  -8   3  14        9.17        7.62      2.52 o 
  -7   3  14      151.40      146.77      5.90 o 
  -6   3  14      589.18      551.63     13.72 o 
  -5   3  14      133.28      136.19      4.61 o 
  -4   3  14       66.39       73.50      4.90 o 
  -3   3  14       14.16       11.81      2.41 o 
  -2   3  14      373.18      365.28     12.03 o 
  -1   3  14      148.12      153.32      6.74 o 
   0   3  14       41.92       38.19      3.18 o 
   1   3  14       13.17       14.02      2.19 o 
   2   3  14      195.76      194.62      7.74 o 
  -9   4  14       14.61       16.73      3.80 o 
  -8   4  14      123.88      128.05      5.69 o 
  -7   4  14       69.81       62.88      3.69 o 
  -6   4  14       36.30       29.87      2.57 o 
  -5   4  14       77.95       72.02      4.93 o 
  -4   4  14      696.13      690.79     22.32 o 
  -3   4  14       51.62       55.17      4.10 o 
  -2   4  14      101.73      117.11      5.85 o 
  -1   4  14       15.02       11.77      2.95 o 
   0   4  14      139.56      146.07      6.39 o 
   1   4  14        1.85        1.63      1.48 o 
  -8   5  14        4.30        3.13      1.57 o 
  -7   5  14        7.38        6.50      1.57 o 
  -6   5  14        1.34        2.50      2.01 o 
  -5   5  14       45.28       48.09      4.22 o 
  -4   5  14       24.20       15.82      2.61 o 
  -3   5  14        1.30       -1.42      1.42 o 
  -2   5  14       17.09       19.42      3.45 o 
  -1   5  14       99.94      103.53      8.04 o 
   0   5  14      124.59      139.00     16.57 o 
   1   5  14        5.40        4.12      1.32 o 
  -9   6  14        5.47       -2.26      3.52 o 
  -8   6  14       46.74       48.06      3.39 o 
  -7   6  14       41.47       43.45      4.49 o 
  -6   6  14       57.71       52.72      4.51 o 
  -5   6  14      111.21      107.84      6.08 o 
  -4   6  14       17.10       20.31      3.44 o 
  -3   6  14       18.76       14.21      2.59 o 
  -2   6  14      184.60      185.14      7.86 o 
  -1   6  14        0.09        0.26      1.77 o 
   0   6  14       54.15       61.21      5.04 o 
  -9   7  14       71.27       61.77      4.89 o 
  -8   7  14       37.50       43.67      2.76 o 
  -7   7  14       26.66       29.13      3.91 o 
  -6   7  14       19.22       20.49      3.23 o 
  -5   7  14       19.79       17.44      3.22 o 
  -4   7  14      104.34      105.76      5.83 o 
  -3   7  14      224.19      220.55     11.64 o 
  -2   7  14        0.91        1.76      1.64 o 
  -1   7  14      289.08      323.01     16.60 o 
  -7   8  14       14.31       15.99      3.51 o 
  -6   8  14      219.18      231.03     14.43 o 
  -5   8  14      426.69      436.61     13.95 o 
  -4   8  14       25.22       23.64      3.35 o 
  -7   9  14       28.00       40.43      7.03 o 
  -2  -9  15      508.61      534.37     33.65 o 
  -1  -9  15       24.68       31.64      8.04 o 
   0  -9  15      356.13      390.73     27.37 o 
  -3  -8  15       11.32        8.29      3.52 o 
  -2  -8  15      336.31      342.52     19.59 o 
  -1  -8  15        5.65        6.38      2.53 o 
   0  -8  15      262.69      304.85     23.60 o 
   1  -8  15       11.12       12.30      5.78 o 
  -4  -7  15       87.99       99.21      7.60 o 
  -3  -7  15        0.46        2.76      2.32 o 
  -2  -7  15       23.23       28.50      4.46 o 
  -1  -7  15       13.23       14.23      5.11 o 
   0  -7  15       50.47       44.22      4.20 o 
   1  -7  15       52.82       51.35      3.46 o 
   2  -7  15      279.90      311.51      9.77 o 
  -5  -6  15        0.74       -2.13      2.13 o 
  -4  -6  15        5.89        8.30      3.00 o 
  -3  -6  15        0.08        0.82      2.32 o 
  -2  -6  15       47.98       51.19      4.37 o 
  -1  -6  15       53.31       56.19      4.41 o 
   0  -6  15        0.08       -1.41      1.41 o 
   1  -6  15       15.87       13.66      1.85 o 
   2  -6  15      191.24      209.50      6.01 o 
   3  -6  15       18.41        9.29      4.77 o 
  -6  -5  15       64.21       64.79      7.53 o 
  -5  -5  15       66.66       75.49      6.33 o 
  -4  -5  15       73.42       72.24      7.32 o 
  -3  -5  15       11.76       11.51      2.67 o 
  -2  -5  15      191.63      198.43      7.19 o 
  -1  -5  15      201.19      201.50      7.14 o 
   0  -5  15      185.96      171.91      6.27 o 
   1  -5  15        8.31        7.73      1.41 o 
   2  -5  15       22.26       19.63      2.68 o 
   3  -5  15        2.18        7.32      2.96 o 
  -7  -4  15       43.67       41.43      6.28 o 
  -6  -4  15       13.90        9.46      2.59 o 
  -5  -4  15      136.40      154.96      7.65 o 
  -4  -4  15       49.41       51.57      4.48 o 
  -3  -4  15      126.60      126.39      5.45 o 
  -2  -4  15      202.57      183.24      7.34 o 
  -1  -4  15      793.16      770.07     18.12 o 
   0  -4  15       36.74       35.91      2.50 o 
   1  -4  15       71.48       73.20      6.81 o 
   2  -4  15       26.16       25.12      3.02 o 
   3  -4  15      150.65      173.27     16.07 o 
  -7  -3  15        8.40        6.23      2.78 o 
  -6  -3  15       68.25       68.25      5.09 o 
  -5  -3  15       73.44       66.93      4.90 o 
  -4  -3  15      128.42      130.55      5.58 o 
  -3  -3  15       26.55       22.19      2.60 o 
  -2  -3  15       82.35       64.15      4.24 o 
  -1  -3  15        1.78        1.43      1.12 o 
   0  -3  15       11.25        9.71      2.25 o 
   1  -3  15      132.95      143.04      6.55 o 
   2  -3  15        1.30        0.59      1.73 o 
  -8  -2  15       83.76       81.36     10.80 o 
  -7  -2  15       51.62       57.42     10.42 o 
  -6  -2  15        1.41       -0.34      1.87 o 
  -5  -2  15       89.62       89.88      5.58 o 
  -4  -2  15       39.05       36.91      3.03 o 
  -3  -2  15       43.28       43.23      3.08 o 
  -2  -2  15       54.06       55.09      3.07 o 
  -1  -2  15        9.72        6.18      2.31 o 
   0  -2  15       62.54       64.27      6.89 o 
   1  -2  15      116.33      125.00      6.07 o 
   2  -2  15        1.09       -2.76      2.79 o 
  -8  -1  15        4.50        7.69      2.84 o 
  -7  -1  15      264.05      256.99     10.48 o 
  -6  -1  15        7.24        3.83      2.53 o 
  -5  -1  15      218.92      203.13      7.12 o 
  -4  -1  15        2.54        3.62      1.47 o 
  -3  -1  15       29.99       33.75      2.49 o 
  -2  -1  15        2.34        3.23      1.97 o 
  -1  -1  15      122.99      111.92      6.18 o 
   0  -1  15       64.11       62.77      4.24 o 
   1  -1  15      208.36      217.78      8.21 o 
   2  -1  15       75.92       63.57      5.69 o 
  -8   0  15      101.87      100.76      7.43 o 
  -7   0  15      179.32      181.94      8.45 o 
  -6   0  15      117.88      120.62      5.35 o 
  -5   0  15       35.82       30.25      2.78 o 
  -4   0  15        4.32        2.88      1.36 o 
  -3   0  15       74.43       78.26      5.24 o 
  -2   0  15        0.12       -1.47      1.47 o 
  -1   0  15      140.50      133.76      6.73 o 
   0   0  15       94.39       88.03      4.94 o 
   1   0  15        0.65        2.06      1.97 o 
  -8   1  15       84.20       84.71      6.50 o 
  -7   1  15       20.09       17.46      3.03 o 
  -6   1  15       58.81       57.79      3.68 o 
  -5   1  15      139.40      132.31      7.76 o 
  -4   1  15       23.55       23.07      3.39 o 
  -3   1  15      327.33      325.12     11.73 o 
  -2   1  15       80.15       84.55      7.24 o 
  -1   1  15      271.22      273.02     10.29 o 
   0   1  15        7.50        9.28      2.24 o 
   1   1  15       45.47       54.45      3.92 o 
  -8   2  15      137.10      134.29     11.11 o 
  -7   2  15        7.58        6.42      1.86 o 
  -6   2  15      219.78      220.44      7.33 o 
  -5   2  15      356.88      357.73      9.61 o 
  -4   2  15      228.84      206.28     14.77 o 
  -3   2  15      301.33      292.03     10.83 o 
  -2   2  15        6.74        4.53      2.01 o 
  -1   2  15       60.68       65.14      4.63 o 
   0   2  15      328.95      348.67     11.97 o 
   1   2  15       21.80       27.87      7.03 o 
  -8   3  15      340.79      316.70     11.85 o 
  -7   3  15      191.52      195.99      7.05 o 
  -6   3  15      102.19       94.88      4.27 o 
  -5   3  15      264.72      264.11     10.34 o 
  -4   3  15      286.67      290.49     10.93 o 
  -3   3  15      142.48      147.90      7.15 o 
  -2   3  15      418.82      461.76     15.14 o 
  -1   3  15        0.02       -2.16      2.16 o 
   0   3  15      118.98      106.62      5.74 o 
  -8   4  15      193.01      211.93     11.34 o 
  -7   4  15      321.33      332.94     13.16 o 
  -6   4  15      299.53      309.43     18.33 o 
  -5   4  15        1.07        0.87      1.76 o 
  -4   4  15      371.01      385.55     13.65 o 
  -3   4  15        9.76        6.39      2.19 o 
  -2   4  15      208.14      217.88      8.75 o 
  -1   4  15       26.30       33.45      3.34 o 
   0   4  15      213.96      230.09     13.40 o 
  -8   5  15      729.59      750.72     20.25 o 
  -7   5  15        5.82        7.42      2.52 o 
  -6   5  15     1022.69     1040.42     28.46 o 
  -5   5  15      477.50      470.19     15.39 o 
  -4   5  15       55.38       57.33      4.63 o 
  -3   5  15       26.10       27.93      3.37 o 
  -2   5  15      127.73      137.02      7.42 o 
  -1   5  15       12.85       11.50      3.72 o 
  -8   6  15      110.29      116.36      5.51 o 
  -7   6  15       42.38       45.53      5.66 o 
  -6   6  15       75.04       84.25      5.66 o 
  -5   6  15        9.66       13.24      2.79 o 
  -4   6  15        0.12        0.36      1.75 o 
  -3   6  15        1.30        3.59      2.04 o 
  -2   6  15      158.98      183.06     16.82 o 
  -6   7  15        1.09        1.76      4.02 o 
  -5   7  15        2.71        7.53      4.77 o 
  -4   7  15      109.08      127.57     13.31 o 
  -3   7  15        6.44        4.27      4.02 o 
  -1  -6  16       50.89       56.50      9.54 o 
   0  -6  16        0.07        0.33      2.23 o 
   1  -6  16        4.56        6.07      2.24 o 
  -4  -5  16        2.71        0.75      3.77 o 
  -3  -5  16        2.55        1.28      2.06 o 
  -2  -5  16        0.16       -1.41      1.41 o 
  -1  -5  16        0.87        0.85      1.44 o 
   0  -5  16      330.91      332.32     10.48 o 
   1  -5  16        0.97        1.48      3.01 o 
  -6  -4  16       39.22       37.92      8.04 o 
  -5  -4  16      268.73      285.23     19.59 o 
  -4  -4  16       15.64       16.79      3.06 o 
  -3  -4  16      402.06      409.32     11.68 o 
  -2  -4  16      219.21      219.00      7.54 o 
  -1  -4  16      274.48      265.57      9.00 o 
   0  -4  16      214.73      235.21     10.01 o 
   1  -4  16        2.45        2.76      3.77 o 
  -6  -3  16       81.39       86.18      7.99 o 
  -5  -3  16       43.61       54.14      4.53 o 
  -4  -3  16       91.46       94.32      6.42 o 
  -3  -3  16        1.56        0.26      1.49 o 
  -2  -3  16      106.51       98.89      4.41 o 
  -1  -3  16       42.47       34.20      4.14 o 
   0  -3  16        7.69        6.14      2.22 o 
   1  -3  16      105.90       96.93     11.80 o 
  -7  -2  16       43.95       50.98      7.78 o 
  -6  -2  16      366.59      391.72     18.91 o 
  -5  -2  16      191.66      183.27      8.57 o 
  -4  -2  16       70.07       63.54      5.29 o 
  -3  -2  16      304.62      291.87      8.75 o 
  -2  -2  16       40.20       37.73      4.33 o 
  -1  -2  16      655.54      647.59     19.70 o 
   0  -2  16        5.05        4.83      2.18 o 
   1  -2  16      224.97      249.86     19.59 o 
  -7  -1  16      349.24      352.06     24.61 o 
  -6  -1  16       15.26       12.54      2.73 o 
  -5  -1  16      467.73      458.48     14.75 o 
  -4  -1  16        8.08        4.45      1.63 o 
  -3  -1  16      580.08      581.98     18.15 o 
  -2  -1  16       51.84       52.05      4.63 o 
  -1  -1  16      353.12      358.64     12.85 o 
   0  -1  16       19.58       18.04      4.21 o 
   1  -1  16       61.95       64.54      9.54 o 
  -7   0  16      227.26      244.08     19.84 o 
  -6   0  16       55.50       52.79      3.75 o 
  -5   0  16      339.39      309.06      9.32 o 
  -4   0  16       87.74       87.92      3.83 o 
  -3   0  16      111.70      116.61      6.59 o 
  -2   0  16       46.57       45.91      4.23 o 
  -1   0  16       28.82       31.27      3.64 o 
   0   0  16      101.21       90.40     11.30 o 
   1   0  16       41.25       52.73      8.54 o 
  -7   1  16       24.31       20.84      6.53 o 
  -6   1  16        0.74       -1.25      1.52 o 
  -5   1  16       15.76       20.86      2.36 o 
  -4   1  16      293.50      270.12     10.82 o 
  -3   1  16       16.48       14.37      3.02 o 
  -2   1  16        0.01       -1.51      1.51 o 
  -1   1  16       13.15       18.85      3.55 o 
   0   1  16        0.21        0.50      3.26 o 
  -7   2  16        4.81        6.24      3.01 o 
  -6   2  16      197.48      196.10      6.79 o 
  -5   2  16        6.16        3.49      2.28 o 
  -4   2  16      176.77      168.58      8.01 o 
  -3   2  16      190.43      177.80      8.99 o 
  -2   2  16        0.24       -0.20      1.47 o 
  -1   2  16      162.18      187.21     12.14 o 
   0   2  16       76.55       89.90     11.05 o 
  -7   3  16       98.17      103.88      5.02 o 
  -6   3  16       51.84       49.97      4.60 o 
  -5   3  16       40.94       45.93      4.98 o 
  -4   3  16       60.45       71.54      5.08 o 
  -3   3  16      180.50      197.62      8.62 o 
  -2   3  16      226.99      228.20     13.75 o 
  -7   4  16       11.80        8.79      4.02 o 
  -6   4  16       11.82       10.67      3.32 o 
  -5   4  16      131.47      123.06      6.82 o 
  -4   4  16       27.44       27.68      3.54 o 
  -3   4  16        9.67       12.56      5.27 o 
  -3  -4  17      127.77      134.35     13.81 o 
  -2  -4  17       53.49       52.22      5.43 o 
  -4  -3  17      124.46      102.20     12.05 o 
  -3  -3  17        0.92        1.84      2.21 o 
  -2  -3  17      153.88      155.94     11.80 o 
  -4  -2  17      144.61      153.65      9.41 o 
  -3  -2  17        2.43        2.29      3.01 o 
  -2  -2  17       39.70       27.37      5.27 o 
  -5  -1  17        4.48        1.76      3.26 o 
  -4  -1  17        4.06        1.26      1.48 o 
  -3  -1  17      336.98      334.23     18.58 o 
  -6   0  17       20.29        5.52      3.77 o 
  -5   0  17      374.44      354.65     13.81 o 
  -4   0  17      170.68      176.03     12.30 o 
  -6   1  17       52.56       50.22      6.28 o 
  -5   1  17       73.81       85.63      8.29 o 
                                                 
